# Supplementary material for: Proteome Profiling of the Dura Mater in Patients with Moyamoya Angiopathy
Source: Int J Mol Sci. 2023 Jul 7;24(13):11194. doi: 10.3390/ijms241311194 (PMC10342562; doi:10.3390/ijms241311194)
Supplement: Supplementary file 1 [file ijms-24-11194-s001.zip]

Archive with 5 entries (5 files):
- Supplemental Table S1_Carrozzini T et al.pdf
- Supplemental Table S2_Carrozzini T et al.xlsx
- Supplemental Table S3_Carrozzini T et al.xlsx
- Supplemental Table S4_Carrozzini T et al.xlsx
- Supplemental Table S5_Carrozzini T et al.xlsx
