# Supplementary material for: Proteome Profiling of the Dura Mater in Patients with Moyamoya Angiopathy
Source: Int J Mol Sci. 2023 Jul 7;24(13):11194. doi: 10.3390/ijms241311194 (PMC10342562; doi:10.3390/ijms241311194)
Supplement: Supplementary file 1 [file ijms-24-11194-s001.zip › Supplemental Table S2_Carrozzini T et al.xlsx]

## Sheet: Foglio1
Table S2. List of identified proteins by 2D-LC/MS in at least two replicates.
Description	peptides #	ng on column
Albumin OS=Homo sapiens OX=9606 GN=ALB PE=1 SV=2	64	35.5237
Collagen alpha-3(VI) chain OS=Homo sapiens OX=9606 GN=COL6A3 PE=1 SV=5	132	35.3675
Collagen alpha-1(XII) chain OS=Homo sapiens OX=9606 GN=COL12A1 PE=1 SV=2	124	23.2649
Thrombospondin-1 OS=Homo sapiens OX=9606 GN=THBS1 PE=1 SV=2	86	20.2177
Aggrecan core protein OS=Homo sapiens OX=9606 GN=ACAN PE=1 SV=3	34	18.7513
Alpha-2-macroglobulin OS=Homo sapiens OX=9606 GN=A2M PE=1 SV=3	68	13.9242
Complement C3 OS=Homo sapiens OX=9606 GN=C3 PE=1 SV=2	90	11.6053
Serotransferrin OS=Homo sapiens OX=9606 GN=TF PE=1 SV=3	49	10.6177
Actin_ cytoplasmic 1 OS=Homo sapiens OX=9606 GN=ACTB PE=1 SV=1	34	10.0681
Collagen alpha-1(VI) chain OS=Homo sapiens OX=9606 GN=COL6A1 PE=1 SV=3	41	9.5826
Filamin-A OS=Homo sapiens OX=9606 GN=FLNA PE=1 SV=4	116	9.48725
Apolipoprotein B-100 OS=Homo sapiens OX=9606 GN=APOB PE=1 SV=2	186	9.0242
Versican core protein OS=Homo sapiens OX=9606 GN=VCAN PE=1 SV=3	18	8.96465
Collagen alpha-1(XIV) chain OS=Homo sapiens OX=9606 GN=COL14A1 PE=1 SV=3	71	8.9583
Vimentin OS=Homo sapiens OX=9606 GN=VIM PE=1 SV=4	40	8.78647
Prolargin OS=Homo sapiens OX=9606 GN=PRELP PE=1 SV=1	28	8.27325
Spectrin alpha chain_ erythrocytic 1 OS=Homo sapiens OX=9606 GN=SPTA1 PE=1 SV=5	93	8.00568
Fibrinogen alpha chain OS=Homo sapiens OX=9606 GN=FGA PE=1 SV=2	25	7.25822
Fibrinogen gamma chain OS=Homo sapiens OX=9606 GN=FGG PE=1 SV=3	30	7.21813
Band 3 anion transport protein OS=Homo sapiens OX=9606 GN=SLC4A1 PE=1 SV=3	29	7.18677
Clathrin heavy chain 1 OS=Homo sapiens OX=9606 GN=CLTC PE=1 SV=5	69	6.83442
Collagen alpha-2(I) chain OS=Homo sapiens OX=9606 GN=COL1A2 PE=1 SV=7	25	6.76017
Collagen alpha-2(VI) chain OS=Homo sapiens OX=9606 GN=COL6A2 PE=1 SV=4	30	6.41245
Lumican OS=Homo sapiens OX=9606 GN=LUM PE=1 SV=2	19	6.18845
Hemoglobin subunit alpha OS=Homo sapiens OX=9606 GN=HBA1 PE=1 SV=2	15	6.16217
Fibrinogen beta chain OS=Homo sapiens OX=9606 GN=FGB PE=1 SV=2	33	6.01478
POTE ankyrin domain family member E OS=Homo sapiens OX=9606 GN=POTEE PE=2 SV=3	28	5.9244
Biglycan OS=Homo sapiens OX=9606 GN=BGN PE=1 SV=2	23	5.88758
Immunoglobulin heavy constant gamma 3 OS=Homo sapiens OX=9606 GN=IGHG3 PE=1 SV=2	14	5.63915
Alpha-1-antitrypsin OS=Homo sapiens OX=9606 GN=SERPINA1 PE=1 SV=3	30	5.51213
Immunoglobulin heavy constant gamma 2 OS=Homo sapiens OX=9606 GN=IGHG2 PE=1 SV=2	15	5.49657
Annexin A2 OS=Homo sapiens OX=9606 GN=ANXA2 PE=1 SV=2	29	5.27267
Collagen alpha-1(I) chain OS=Homo sapiens OX=9606 GN=COL1A1 PE=1 SV=5	27	4.99515
Filamin-B OS=Homo sapiens OX=9606 GN=FLNB PE=1 SV=2	102	4.92092
Fibronectin OS=Homo sapiens OX=9606 GN=FN1 PE=1 SV=5	67	4.8249
POTE ankyrin domain family member F OS=Homo sapiens OX=9606 GN=POTEF PE=1 SV=2	27	4.67353
Hemoglobin subunit beta OS=Homo sapiens OX=9606 GN=HBB PE=1 SV=2	19	4.65857
Clusterin OS=Homo sapiens OX=9606 GN=CLU PE=1 SV=1	18	4.46125
Tenascin OS=Homo sapiens OX=9606 GN=TNC PE=1 SV=3	68	4.34282
Prelamin-A/C OS=Homo sapiens OX=9606 GN=LMNA PE=1 SV=1	42	4.03413
Gelsolin OS=Homo sapiens OX=9606 GN=GSN PE=1 SV=1	29	3.96988
Plectin OS=Homo sapiens OX=9606 GN=PLEC PE=1 SV=3	159	3.91332
Haptoglobin OS=Homo sapiens OX=9606 GN=HP PE=1 SV=1	25	3.8766
Apolipoprotein A-I OS=Homo sapiens OX=9606 GN=APOA1 PE=1 SV=1	23	3.73405
Carbonic anhydrase 1 OS=Homo sapiens OX=9606 GN=CA1 PE=1 SV=2	13	3.71788
Actin_ alpha cardiac muscle 1 OS=Homo sapiens OX=9606 GN=ACTC1 PE=1 SV=1	29	3.55555
Spectrin alpha chain_ non-erythrocytic 1 OS=Homo sapiens OX=9606 GN=SPTAN1 PE=1 SV=3	124	3.34027
Vitronectin OS=Homo sapiens OX=9606 GN=VTN PE=1 SV=1	9	3.331
Mimecan OS=Homo sapiens OX=9606 GN=OGN PE=1 SV=1	16	3.29442
Myosin-9 OS=Homo sapiens OX=9606 GN=MYH9 PE=1 SV=4	92	3.1655
Beta-actin-like protein 2 OS=Homo sapiens OX=9606 GN=ACTBL2 PE=1 SV=2	19	3.11488
Immunoglobulin heavy constant gamma 4 OS=Homo sapiens OX=9606 GN=IGHG4 PE=1 SV=1	12	3.10375
Fibrillin-1 OS=Homo sapiens OX=9606 GN=FBN1 PE=1 SV=4	91	2.84802
Immunoglobulin heavy constant alpha 1 OS=Homo sapiens OX=9606 GN=IGHA1 PE=1 SV=2	15	2.8348
Complement factor H OS=Homo sapiens OX=9606 GN=CFH PE=1 SV=4	52	2.80112
Glyceraldehyde-3-phosphate dehydrogenase OS=Homo sapiens OX=9606 GN=GAPDH PE=1 SV=3	15	2.5941
Annexin A6 OS=Homo sapiens OX=9606 GN=ANXA6 PE=1 SV=3	39	2.55218
Immunoglobulin kappa constant OS=Homo sapiens OX=9606 GN=IGKC PE=1 SV=2	7	2.49032
Talin-1 OS=Homo sapiens OX=9606 GN=TLN1 PE=1 SV=3	77	2.3955
Keratin_ type II cytoskeletal 1 OS=Homo sapiens OX=9606 GN=KRT1 PE=1 SV=6	29	2.38405
Hemopexin OS=Homo sapiens OX=9606 GN=HPX PE=1 SV=2	20	2.37105
Beta-2-glycoprotein 1 OS=Homo sapiens OX=9606 GN=APOH PE=1 SV=3	18	2.36357
Tubulin alpha-1B chain OS=Homo sapiens OX=9606 GN=TUBA1B PE=1 SV=1	16	2.31933
Spectrin beta chain_ non-erythrocytic 1 OS=Homo sapiens OX=9606 GN=SPTBN1 PE=1 SV=2	101	2.2172
Endoplasmin OS=Homo sapiens OX=9606 GN=HSP90B1 PE=1 SV=1	40	2.0914
Complement C4-B OS=Homo sapiens OX=9606 GN=C4B PE=1 SV=2	60	2.05455
Fibulin-1 OS=Homo sapiens OX=9606 GN=FBLN1 PE=1 SV=4	25	1.99128
Complement C4-A OS=Homo sapiens OX=9606 GN=C4A PE=1 SV=2	59	1.94552
Heat shock 70 kDa protein 1A OS=Homo sapiens OX=9606 GN=HSPA1A PE=1 SV=1	27	1.91387
Annexin A1 OS=Homo sapiens OX=9606 GN=ANXA1 PE=1 SV=2	24	1.9064
Spectrin beta chain_ erythrocytic OS=Homo sapiens OX=9606 GN=SPTB PE=1 SV=5	76	1.90272
Annexin A5 OS=Homo sapiens OX=9606 GN=ANXA5 PE=1 SV=2	21	1.87138
Alpha-actinin-1 OS=Homo sapiens OX=9606 GN=ACTN1 PE=1 SV=2	57	1.86495
Fibromodulin OS=Homo sapiens OX=9606 GN=FMOD PE=1 SV=2	14	1.86468
Peroxiredoxin-2 OS=Homo sapiens OX=9606 GN=PRDX2 PE=1 SV=5	13	1.78818
Pyruvate kinase PKM OS=Homo sapiens OX=9606 GN=PKM PE=1 SV=4	28	1.7872
Pigment epithelium-derived factor OS=Homo sapiens OX=9606 GN=SERPINF1 PE=1 SV=4	19	1.6802
Ceruloplasmin OS=Homo sapiens OX=9606 GN=CP PE=1 SV=1	36	1.65915
Lamin-B1 OS=Homo sapiens OX=9606 GN=LMNB1 PE=1 SV=2	17	1.63973
Tubulin alpha-4A chain OS=Homo sapiens OX=9606 GN=TUBA4A PE=1 SV=1	13	1.6315
Immunoglobulin heavy constant mu OS=Homo sapiens OX=9606 GN=IGHM PE=1 SV=4	21	1.57607
Kininogen-1 OS=Homo sapiens OX=9606 GN=KNG1 PE=1 SV=2	22	1.55715
Transforming growth factor-beta-induced protein ig-h3 OS=Homo sapiens OX=9606 GN=TGFBI PE=1 SV=1	9	1.54335
Glycerophosphocholine cholinephosphodiesterase ENPP6 OS=Homo sapiens OX=9606 GN=ENPP6 PE=1 SV=2	20	1.48105
Tubulin beta chain OS=Homo sapiens OX=9606 GN=TUBB PE=1 SV=2	13	1.44053
Alpha-enolase OS=Homo sapiens OX=9606 GN=ENO1 PE=1 SV=2	26	1.43948
Ankyrin-1 OS=Homo sapiens OX=9606 GN=ANK1 PE=1 SV=3	55	1.43535
Heat shock cognate 71 kDa protein OS=Homo sapiens OX=9606 GN=HSPA8 PE=1 SV=1	27	1.4311
Inter-alpha-trypsin inhibitor heavy chain H2 OS=Homo sapiens OX=9606 GN=ITIH2 PE=1 SV=2	22	1.4307
Hemoglobin subunit delta OS=Homo sapiens OX=9606 GN=HBD PE=1 SV=2	15	1.42852
Keratin_ type I cytoskeletal 10 OS=Homo sapiens OX=9606 GN=KRT10 PE=1 SV=6	31	1.40263
Lactadherin OS=Homo sapiens OX=9606 GN=MFGE8 PE=1 SV=3	22	1.38777
Adipocyte enhancer-binding protein 1 OS=Homo sapiens OX=9606 GN=AEBP1 PE=1 SV=1	24	1.38022
Vinculin OS=Homo sapiens OX=9606 GN=VCL PE=1 SV=4	21	1.33683
Vitamin D-binding protein OS=Homo sapiens OX=9606 GN=GC PE=1 SV=2	15	1.30127
Target of Nesh-SH3 OS=Homo sapiens OX=9606 GN=ABI3BP PE=1 SV=1	23	1.29225
Complement factor B OS=Homo sapiens OX=9606 GN=CFB PE=1 SV=2	24	1.23528
Plasminogen OS=Homo sapiens OX=9606 GN=PLG PE=1 SV=2	31	1.19598
Complement component C9 OS=Homo sapiens OX=9606 GN=C9 PE=1 SV=2	23	1.19532
Protein disulfide-isomerase A3 OS=Homo sapiens OX=9606 GN=PDIA3 PE=1 SV=4	23	1.1481
Inter-alpha-trypsin inhibitor heavy chain H1 OS=Homo sapiens OX=9606 GN=ITIH1 PE=1 SV=3	19	1.12797
Putative elongation factor 1-alpha-like 3 OS=Homo sapiens OX=9606 GN=EEF1A1P5 PE=5 SV=1	18	1.12628
Tropomyosin alpha-4 chain OS=Homo sapiens OX=9606 GN=TPM4 PE=1 SV=3	16	1.1102
Serum amyloid P-component OS=Homo sapiens OX=9606 GN=APCS PE=1 SV=2	9	1.1048
Apolipoprotein E OS=Homo sapiens OX=9606 GN=APOE PE=1 SV=1	21	1.08645
Complement C5 OS=Homo sapiens OX=9606 GN=C5 PE=1 SV=4	31	1.085
Alpha-2-HS-glycoprotein OS=Homo sapiens OX=9606 GN=AHSG PE=1 SV=2	11	1.0671
ATP synthase subunit alpha_ mitochondrial OS=Homo sapiens OX=9606 GN=ATP5F1A PE=1 SV=1	20	1.04913
Heat shock protein beta-1 OS=Homo sapiens OX=9606 GN=HSPB1 PE=1 SV=2	11	1.00785
Ras GTPase-activating-like protein IQGAP1 OS=Homo sapiens OX=9606 GN=IQGAP1 PE=1 SV=1	39	0.972175
Catalase OS=Homo sapiens OX=9606 GN=CAT PE=1 SV=3	26	0.96315
Endoplasmic reticulum chaperone BiP OS=Homo sapiens OX=9606 GN=HSPA5 PE=1 SV=2	25	0.95115
Caldesmon OS=Homo sapiens OX=9606 GN=CALD1 PE=1 SV=3	19	0.9485
Prothrombin OS=Homo sapiens OX=9606 GN=F2 PE=1 SV=2	28	0.9484
Alpha-actinin-4 OS=Homo sapiens OX=9606 GN=ACTN4 PE=1 SV=2	47	0.923925
Immunoglobulin lambda constant 2 OS=Homo sapiens OX=9606 GN=IGLC2 PE=1 SV=1	7	0.8799
Tropomyosin alpha-1 chain OS=Homo sapiens OX=9606 GN=TPM1 PE=1 SV=2	15	0.8773
Alpha-1-acid glycoprotein 1 OS=Homo sapiens OX=9606 GN=ORM1 PE=1 SV=1	9	0.8673
Moesin OS=Homo sapiens OX=9606 GN=MSN PE=1 SV=3	29	0.86055
Procollagen C-endopeptidase enhancer 1 OS=Homo sapiens OX=9606 GN=PCOLCE PE=1 SV=2	16	0.858325
Plasma protease C1 inhibitor OS=Homo sapiens OX=9606 GN=SERPING1 PE=1 SV=2	10	0.84835
Asporin OS=Homo sapiens OX=9606 GN=ASPN PE=1 SV=2	15	0.8459
ATP synthase subunit beta_ mitochondrial OS=Homo sapiens OX=9606 GN=ATP5F1B PE=1 SV=3	23	0.845825
Epoxide hydrolase 1 OS=Homo sapiens OX=9606 GN=EPHX1 PE=1 SV=1	20	0.8269
Alpha-1-antichymotrypsin OS=Homo sapiens OX=9606 GN=SERPINA3 PE=1 SV=2	18	0.823225
Desmin OS=Homo sapiens OX=9606 GN=DES PE=1 SV=3	9	0.821475
Calnexin OS=Homo sapiens OX=9606 GN=CANX PE=1 SV=2	14	0.816875
Keratin_ type I cytoskeletal 9 OS=Homo sapiens OX=9606 GN=KRT9 PE=1 SV=3	25	0.794775
Olfactomedin-like protein 1 OS=Homo sapiens OX=9606 GN=OLFML1 PE=1 SV=2	20	0.776025
Inter-alpha-trypsin inhibitor heavy chain H4 OS=Homo sapiens OX=9606 GN=ITIH4 PE=1 SV=4	26	0.7745
L-lactate dehydrogenase B chain OS=Homo sapiens OX=9606 GN=LDHB PE=1 SV=2	17	0.75535
Complement C1q subcomponent subunit C OS=Homo sapiens OX=9606 GN=C1QC PE=1 SV=3	7	0.748725
Keratin_ type II cytoskeletal 2 epidermal OS=Homo sapiens OX=9606 GN=KRT2 PE=1 SV=2	27	0.748275
Phosphoglycerate kinase 1 OS=Homo sapiens OX=9606 GN=PGK1 PE=1 SV=3	21	0.7426
Calreticulin OS=Homo sapiens OX=9606 GN=CALR PE=1 SV=1	17	0.738675
Sodium/potassium-transporting ATPase subunit alpha-1 OS=Homo sapiens OX=9606 GN=ATP1A1 PE=1 SV=1	30	0.738375
Heat shock protein HSP 90-alpha OS=Homo sapiens OX=9606 GN=HSP90AA1 PE=1 SV=5	33	0.736175
Myosin-10 OS=Homo sapiens OX=9606 GN=MYH10 PE=1 SV=3	65	0.718425
Ubiquitin-60S ribosomal protein L40 OS=Homo sapiens OX=9606 GN=UBA52 PE=1 SV=2	4	0.7077
14-3-3 protein zeta/delta OS=Homo sapiens OX=9606 GN=YWHAZ PE=1 SV=1	16	0.701175
Carbonic anhydrase 2 OS=Homo sapiens OX=9606 GN=CA2 PE=1 SV=2	13	0.7009
Protein AMBP OS=Homo sapiens OX=9606 GN=AMBP PE=1 SV=1	13	0.68765
Complement C1q subcomponent subunit B OS=Homo sapiens OX=9606 GN=C1QB PE=1 SV=3	12	0.66715
Myosin-11 OS=Homo sapiens OX=9606 GN=MYH11 PE=1 SV=3	51	0.6583
Matrilin-4 OS=Homo sapiens OX=9606 GN=MATN4 PE=1 SV=3	18	0.6358
Hyaluronan and proteoglycan link protein 1 OS=Homo sapiens OX=9606 GN=HAPLN1 PE=2 SV=2	17	0.632625
Decorin OS=Homo sapiens OX=9606 GN=DCN PE=1 SV=1	9	0.626625
Antithrombin-III OS=Homo sapiens OX=9606 GN=SERPINC1 PE=1 SV=1	19	0.626375
Immunoglobulin alpha-2 heavy chain OS=Homo sapiens OX=9606 PE=1 SV=2	18	0.62565
Solute carrier family 2_ facilitated glucose transporter member 1 OS=Homo sapiens OX=9606 GN=SLC2A1 PE=1 SV=2	9	0.616375
Peptidyl-prolyl cis-trans isomerase A OS=Homo sapiens OX=9606 GN=PPIA PE=1 SV=2	11	0.614625
Myeloperoxidase OS=Homo sapiens OX=9606 GN=MPO PE=1 SV=1	21	0.60925
Dihydropyrimidinase-related protein 3 OS=Homo sapiens OX=9606 GN=DPYSL3 PE=1 SV=1	22	0.6084
Fructose-bisphosphate aldolase A OS=Homo sapiens OX=9606 GN=ALDOA PE=1 SV=2	15	0.60785
Transitional endoplasmic reticulum ATPase OS=Homo sapiens OX=9606 GN=VCP PE=1 SV=4	19	0.607475
Histone H2A type 1-H OS=Homo sapiens OX=9606 GN=H2AC12 PE=1 SV=3	4	0.60435
Electron transfer flavoprotein beta subunit lysine methyltransferase OS=Homo sapiens OX=9606 GN=ETFBKMT PE=1 SV=1	4	0.6013
Alpha-1B-glycoprotein OS=Homo sapiens OX=9606 GN=A1BG PE=1 SV=4	14	0.59685
Myosin-14 OS=Homo sapiens OX=9606 GN=MYH14 PE=1 SV=2	29	0.5946
Integrin beta-1 OS=Homo sapiens OX=9606 GN=ITGB1 PE=1 SV=2	27	0.591475
Triosephosphate isomerase OS=Homo sapiens OX=9606 GN=TPI1 PE=1 SV=3	7	0.587725
Galectin-1 OS=Homo sapiens OX=9606 GN=LGALS1 PE=1 SV=2	10	0.57365
Tropomyosin beta chain OS=Homo sapiens OX=9606 GN=TPM2 PE=1 SV=1	5	0.5692
Flavin reductase (NADPH) OS=Homo sapiens OX=9606 GN=BLVRB PE=1 SV=3	12	0.564175
Ubiquitin-like modifier-activating enzyme 1 OS=Homo sapiens OX=9606 GN=UBA1 PE=1 SV=3	2	0.560375
C4b-binding protein alpha chain OS=Homo sapiens OX=9606 GN=C4BPA PE=1 SV=2	23	0.548175
HLA class II histocompatibility antigen_ DR alpha chain OS=Homo sapiens OX=9606 GN=HLA-DRA PE=1 SV=1	8	0.546825
Tetranectin OS=Homo sapiens OX=9606 GN=CLEC3B PE=1 SV=3	13	0.541825
Heparin cofactor 2 OS=Homo sapiens OX=9606 GN=SERPIND1 PE=1 SV=3	18	0.540325
Guanine nucleotide-binding protein G(i) subunit alpha-2 OS=Homo sapiens OX=9606 GN=GNAI2 PE=1 SV=3	20	0.52845
14-3-3 protein epsilon OS=Homo sapiens OX=9606 GN=YWHAE PE=1 SV=1	16	0.525825
Tropomyosin alpha-3 chain OS=Homo sapiens OX=9606 GN=TPM3 PE=1 SV=2	18	0.52225
Plastin-3 OS=Homo sapiens OX=9606 GN=PLS3 PE=1 SV=4	28	0.515025
Transthyretin OS=Homo sapiens OX=9606 GN=TTR PE=1 SV=1	19	0.514275
Rab GDP dissociation inhibitor beta OS=Homo sapiens OX=9606 GN=GDI2 PE=1 SV=2	24	0.504275
Neutral alpha-glucosidase AB OS=Homo sapiens OX=9606 GN=GANAB PE=1 SV=3	21	0.50425
Lactotransferrin OS=Homo sapiens OX=9606 GN=LTF PE=1 SV=6	36	0.4948
Erythrocyte membrane protein band 4.2 OS=Homo sapiens OX=9606 GN=EPB42 PE=1 SV=3	26	0.490925
Annexin A4 OS=Homo sapiens OX=9606 GN=ANXA4 PE=1 SV=4	19	0.489325
Heat shock protein HSP 90-beta OS=Homo sapiens OX=9606 GN=HSP90AB1 PE=1 SV=4	27	0.488225
Histone H4 OS=Homo sapiens OX=9606 GN=H4C1 PE=1 SV=2	11	0.480975
Protein disulfide-isomerase OS=Homo sapiens OX=9606 GN=P4HB PE=1 SV=3	25	0.480875
Erythrocyte band 7 integral membrane protein OS=Homo sapiens OX=9606 GN=STOM PE=1 SV=3	11	0.47905
Protein disulfide-isomerase A4 OS=Homo sapiens OX=9606 GN=PDIA4 PE=1 SV=2	21	0.47355
L-lactate dehydrogenase A chain OS=Homo sapiens OX=9606 GN=LDHA PE=1 SV=2	17	0.461175
Cullin-associated NEDD8-dissociated protein 1 OS=Homo sapiens OX=9606 GN=CAND1 PE=1 SV=2	20	0.453925
Extracellular superoxide dismutase [Cu-Zn] OS=Homo sapiens OX=9606 GN=SOD3 PE=1 SV=2	8	0.44255
Tryptase beta-2 OS=Homo sapiens OX=9606 GN=TPSB2 PE=1 SV=2	3	0.44255
Hematopoietic progenitor cell antigen CD34 OS=Homo sapiens OX=9606 GN=CD34 PE=1 SV=2	3	0.4385
Histidine-rich glycoprotein OS=Homo sapiens OX=9606 GN=HRG PE=1 SV=1	13	0.4377
Glutathione S-transferase P OS=Homo sapiens OX=9606 GN=GSTP1 PE=1 SV=2	13	0.435925
Peroxiredoxin-6 OS=Homo sapiens OX=9606 GN=PRDX6 PE=1 SV=3	18	0.430875
Tubulin alpha-8 chain OS=Homo sapiens OX=9606 GN=TUBA8 PE=1 SV=1	9	0.428025
Protein S100-A9 OS=Homo sapiens OX=9606 GN=S100A9 PE=1 SV=1	6	0.427975
Adenylyl cyclase-associated protein 1 OS=Homo sapiens OX=9606 GN=CAP1 PE=1 SV=5	14	0.424
Thrombospondin-4 OS=Homo sapiens OX=9606 GN=THBS4 PE=1 SV=2	29	0.422925
Four and a half LIM domains protein 1 OS=Homo sapiens OX=9606 GN=FHL1 PE=1 SV=4	14	0.415875
Band 4.1-like protein 2 OS=Homo sapiens OX=9606 GN=EPB41L2 PE=1 SV=1	23	0.41585
Unconventional myosin-Id OS=Homo sapiens OX=9606 GN=MYO1D PE=1 SV=2	5	0.41345
Immunoglobulin kappa light chain OS=Homo sapiens OX=9606 PE=1 SV=1	9	0.408625
CD81 antigen OS=Homo sapiens OX=9606 GN=CD81 PE=1 SV=1	5	0.406
Cofilin-1 OS=Homo sapiens OX=9606 GN=CFL1 PE=1 SV=3	10	0.40495
Tubulin beta-4B chain OS=Homo sapiens OX=9606 GN=TUBB4B PE=1 SV=1	11	0.396475
Profilin-1 OS=Homo sapiens OX=9606 GN=PFN1 PE=1 SV=2	9	0.39305
Keratin_ type II cytoskeletal 1b OS=Homo sapiens OX=9606 GN=KRT77 PE=1 SV=3	12	0.38835
Integrin alpha-V OS=Homo sapiens OX=9606 GN=ITGAV PE=1 SV=2	20	0.37745
Phosphatidylethanolamine-binding protein 1 OS=Homo sapiens OX=9606 GN=PEBP1 PE=1 SV=3	9	0.375875
Dihydropyrimidinase-related protein 2 OS=Homo sapiens OX=9606 GN=DPYSL2 PE=1 SV=1	22	0.374825
Glucosidase 2 subunit beta OS=Homo sapiens OX=9606 GN=PRKCSH PE=1 SV=2	14	0.3748
Alpha-crystallin B chain OS=Homo sapiens OX=9606 GN=CRYAB PE=1 SV=2	7	0.37445
Peroxiredoxin-1 OS=Homo sapiens OX=9606 GN=PRDX1 PE=1 SV=1	13	0.373975
Glutathione hydrolase 5 proenzyme OS=Homo sapiens OX=9606 GN=GGT5 PE=1 SV=2	14	0.368925
Integrin alpha-IIb OS=Homo sapiens OX=9606 GN=ITGA2B PE=1 SV=3	21	0.366925
Ubiquitin carboxyl-terminal hydrolase isozyme L1 OS=Homo sapiens OX=9606 GN=UCHL1 PE=1 SV=2	6	0.366375
Heat shock protein 75 kDa_ mitochondrial OS=Homo sapiens OX=9606 GN=TRAP1 PE=1 SV=3	13	0.3648
Histone H3.3 OS=Homo sapiens OX=9606 GN=H3-3A PE=1 SV=2	4	0.357425
Sarcoplasmic/endoplasmic reticulum calcium ATPase 2 OS=Homo sapiens OX=9606 GN=ATP2A2 PE=1 SV=1	20	0.346275
Alpha-actinin-3 OS=Homo sapiens OX=9606 GN=ACTN3 PE=1 SV=2	24	0.3446
Protein disulfide-isomerase A6 OS=Homo sapiens OX=9606 GN=PDIA6 PE=1 SV=1	14	0.34405
Thrombospondin-2 OS=Homo sapiens OX=9606 GN=THBS2 PE=1 SV=2	28	0.3403
Alpha-aminoadipic semialdehyde dehydrogenase OS=Homo sapiens OX=9606 GN=ALDH7A1 PE=1 SV=5	21	0.340125
Transgelin OS=Homo sapiens OX=9606 GN=TAGLN PE=1 SV=4	11	0.330225
Cartilage oligomeric matrix protein OS=Homo sapiens OX=9606 GN=COMP PE=1 SV=2	30	0.329775
Choline transporter-like protein 1 OS=Homo sapiens OX=9606 GN=SLC44A1 PE=1 SV=1	10	0.328325
Histone H2B type 2-E OS=Homo sapiens OX=9606 GN=H2BC21 PE=1 SV=3	6	0.3283
Guanine nucleotide-binding protein G(I)/G(S)/G(T) subunit beta-1 OS=Homo sapiens OX=9606 GN=GNB1 PE=1 SV=3	13	0.325575
Coagulation factor XIII A chain OS=Homo sapiens OX=9606 GN=F13A1 PE=1 SV=4	20	0.322475
Dolichyl-diphosphooligosaccharide--protein glycosyltransferase subunit 1 OS=Homo sapiens OX=9606 GN=RPN1 PE=1 SV=1	19	0.319775
Fibroleukin OS=Homo sapiens OX=9606 GN=FGL2 PE=1 SV=1	15	0.3192
Guanine nucleotide-binding protein G(s) subunit alpha isoforms XLas OS=Homo sapiens OX=9606 GN=GNAS PE=1 SV=2	17	0.316225
Histone H2B type 1-D OS=Homo sapiens OX=9606 GN=H2BC5 PE=1 SV=2	6	0.313925
Olfactomedin-like protein 3 OS=Homo sapiens OX=9606 GN=OLFML3 PE=2 SV=1	12	0.308775
Methanethiol oxidase OS=Homo sapiens OX=9606 GN=SELENBP1 PE=1 SV=2	22	0.3064
Alpha-adducin OS=Homo sapiens OX=9606 GN=ADD1 PE=1 SV=2	13	0.306375
Fermitin family homolog 3 OS=Homo sapiens OX=9606 GN=FERMT3 PE=1 SV=1	14	0.300675
Septin-7 OS=Homo sapiens OX=9606 GN=SEPTIN7 PE=1 SV=2	12	0.29845
Malate dehydrogenase_ cytoplasmic OS=Homo sapiens OX=9606 GN=MDH1 PE=1 SV=4	11	0.29205
Voltage-dependent anion-selective channel protein 2 OS=Homo sapiens OX=9606 GN=VDAC2 PE=1 SV=2	8	0.290675
Keratin_ type II cytoskeletal 73 OS=Homo sapiens OX=9606 GN=KRT73 PE=1 SV=1	15	0.288325
14-3-3 protein beta/alpha OS=Homo sapiens OX=9606 GN=YWHAB PE=1 SV=3	17	0.285725
Hsc70-interacting protein OS=Homo sapiens OX=9606 GN=ST13 PE=1 SV=2	10	0.28295
Complement component C6 OS=Homo sapiens OX=9606 GN=C6 PE=1 SV=3	22	0.281425
Lamin-B2 OS=Homo sapiens OX=9606 GN=LMNB2 PE=1 SV=4	20	0.2813
Complement C1r subcomponent OS=Homo sapiens OX=9606 GN=C1R PE=1 SV=2	18	0.2805
Calmodulin-3 OS=Homo sapiens OX=9606 GN=CALM3 PE=1 SV=1	10	0.27975
Guanine nucleotide-binding protein G(I)/G(S)/G(T) subunit beta-2 OS=Homo sapiens OX=9606 GN=GNB2 PE=1 SV=3	15	0.278175
NADH-cytochrome b5 reductase 3 OS=Homo sapiens OX=9606 GN=CYB5R3 PE=1 SV=3	10	0.277075
Dolichyl-diphosphooligosaccharide--protein glycosyltransferase subunit 2 OS=Homo sapiens OX=9606 GN=RPN2 PE=1 SV=3	16	0.276775
Myosin light polypeptide 6 OS=Homo sapiens OX=9606 GN=MYL6 PE=1 SV=2	13	0.27485
Cytoskeleton-associated protein 4 OS=Homo sapiens OX=9606 GN=CKAP4 PE=1 SV=2	21	0.273625
Cathepsin D OS=Homo sapiens OX=9606 GN=CTSD PE=1 SV=1	13	0.2727
Transketolase OS=Homo sapiens OX=9606 GN=TKT PE=1 SV=3	3	0.27255
WD repeat-containing protein 1 OS=Homo sapiens OX=9606 GN=WDR1 PE=1 SV=4	4	0.26945
Heterogeneous nuclear ribonucleoproteins A2/B1 OS=Homo sapiens OX=9606 GN=HNRNPA2B1 PE=1 SV=2	10	0.26685
Synaptic vesicle membrane protein VAT-1 homolog OS=Homo sapiens OX=9606 GN=VAT1 PE=1 SV=2	14	0.26075
Gamma-enolase OS=Homo sapiens OX=9606 GN=ENO2 PE=1 SV=3	12	0.259375
Glucose-6-phosphate isomerase OS=Homo sapiens OX=9606 GN=GPI PE=1 SV=4	12	0.251875
Septin-2 OS=Homo sapiens OX=9606 GN=SEPTIN2 PE=1 SV=1	13	0.251575
Superoxide dismutase [Cu-Zn] OS=Homo sapiens OX=9606 GN=SOD1 PE=1 SV=2	6	0.2513
Trifunctional enzyme subunit alpha_ mitochondrial OS=Homo sapiens OX=9606 GN=HADHA PE=1 SV=2	9	0.248575
Apolipoprotein A-IV OS=Homo sapiens OX=9606 GN=APOA4 PE=1 SV=4	17	0.2484
Caveolae-associated protein 1 OS=Homo sapiens OX=9606 GN=CAVIN1 PE=1 SV=1	6	0.246725
Angiotensinogen OS=Homo sapiens OX=9606 GN=AGT PE=1 SV=1	13	0.242325
Elongation factor 2 OS=Homo sapiens OX=9606 GN=EEF2 PE=1 SV=4	21	0.24145
Peptidyl-prolyl cis-trans isomerase B OS=Homo sapiens OX=9606 GN=PPIB PE=1 SV=2	12	0.24035
Alpha-1-acid glycoprotein 2 OS=Homo sapiens OX=9606 GN=ORM2 PE=1 SV=2	8	0.239375
CD9 antigen OS=Homo sapiens OX=9606 GN=CD9 PE=1 SV=4	4	0.238825
Voltage-dependent anion-selective channel protein 3 OS=Homo sapiens OX=9606 GN=VDAC3 PE=1 SV=1	13	0.238575
Lysosome-associated membrane glycoprotein 1 OS=Homo sapiens OX=9606 GN=LAMP1 PE=1 SV=3	8	0.237775
Keratin_ type II cytoskeletal 75 OS=Homo sapiens OX=9606 GN=KRT75 PE=1 SV=2	11	0.237625
Glycophorin-A OS=Homo sapiens OX=9606 GN=GYPA PE=1 SV=2	2	0.2348
Aminopeptidase N OS=Homo sapiens OX=9606 GN=ANPEP PE=1 SV=4	19	0.233625
HLA class II histocompatibility antigen_ DRB1 beta chain OS=Homo sapiens OX=9606 GN=HLA-DRB1 PE=1 SV=2	8	0.233125
Aldehyde dehydrogenase_ mitochondrial OS=Homo sapiens OX=9606 GN=ALDH2 PE=1 SV=2	18	0.231975
Complement C1s subcomponent OS=Homo sapiens OX=9606 GN=C1S PE=1 SV=1	13	0.2256
60 kDa heat shock protein_ mitochondrial OS=Homo sapiens OX=9606 GN=HSPD1 PE=1 SV=2	24	0.223825
Heterogeneous nuclear ribonucleoprotein K OS=Homo sapiens OX=9606 GN=HNRNPK PE=1 SV=1	11	0.2213
Ribonuclease inhibitor OS=Homo sapiens OX=9606 GN=RNH1 PE=1 SV=2	18	0.2213
Complement component C8 alpha chain OS=Homo sapiens OX=9606 GN=C8A PE=1 SV=2	14	0.2212
Annexin A11 OS=Homo sapiens OX=9606 GN=ANXA11 PE=1 SV=1	16	0.20875
Leukocyte surface antigen CD47 OS=Homo sapiens OX=9606 GN=CD47 PE=1 SV=1	4	0.207525
Sushi repeat-containing protein SRPX OS=Homo sapiens OX=9606 GN=SRPX PE=1 SV=1	13	0.199775
Afamin OS=Homo sapiens OX=9606 GN=AFM PE=1 SV=1	16	0.1994
Integrin beta-3 OS=Homo sapiens OX=9606 GN=ITGB3 PE=1 SV=2	20	0.198
Actin-related protein 3 OS=Homo sapiens OX=9606 GN=ACTR3 PE=1 SV=3	17	0.196975
Platelet factor 4 OS=Homo sapiens OX=9606 GN=PF4 PE=1 SV=2	5	0.193975
Guanine nucleotide-binding protein subunit beta-4 OS=Homo sapiens OX=9606 GN=GNB4 PE=1 SV=3	15	0.19305
Clathrin heavy chain 2 OS=Homo sapiens OX=9606 GN=CLTCL1 PE=1 SV=2	30	0.1915
Calpain-1 catalytic subunit OS=Homo sapiens OX=9606 GN=CAPN1 PE=1 SV=1	21	0.18925
Malate dehydrogenase_ mitochondrial OS=Homo sapiens OX=9606 GN=MDH2 PE=1 SV=3	14	0.1889
Hemoglobin subunit gamma-1 OS=Homo sapiens OX=9606 GN=HBG1 PE=1 SV=2	12	0.187475
Glutamate dehydrogenase 1_ mitochondrial OS=Homo sapiens OX=9606 GN=GLUD1 PE=1 SV=2	18	0.186825
Thy-1 membrane glycoprotein OS=Homo sapiens OX=9606 GN=THY1 PE=1 SV=2	5	0.185925
Complement component C8 beta chain OS=Homo sapiens OX=9606 GN=C8B PE=1 SV=3	19	0.185825
Transforming protein RhoA OS=Homo sapiens OX=9606 GN=RHOA PE=1 SV=1	13	0.185425
Caveolin-1 OS=Homo sapiens OX=9606 GN=CAV1 PE=1 SV=4	5	0.180225
60S acidic ribosomal protein P0 OS=Homo sapiens OX=9606 GN=RPLP0 PE=1 SV=1	12	0.179025
14-3-3 protein theta OS=Homo sapiens OX=9606 GN=YWHAQ PE=1 SV=1	11	0.175525
ADP-ribosylation factor 1 OS=Homo sapiens OX=9606 GN=ARF1 PE=1 SV=2	10	0.174725
Plastin-2 OS=Homo sapiens OX=9606 GN=LCP1 PE=1 SV=6	24	0.174575
HLA class II histocompatibility antigen_ DP alpha 1 chain OS=Homo sapiens OX=9606 GN=HLA-DPA1 PE=1 SV=1	4	0.17455
Apolipoprotein A-II OS=Homo sapiens OX=9606 GN=APOA2 PE=1 SV=1	7	0.173225
Glutathione peroxidase 3 OS=Homo sapiens OX=9606 GN=GPX3 PE=1 SV=2	8	0.171425
EGF-containing fibulin-like extracellular matrix protein 1 OS=Homo sapiens OX=9606 GN=EFEMP1 PE=1 SV=2	11	0.170275
Parkinson disease protein 7 OS=Homo sapiens OX=9606 GN=PARK7 PE=1 SV=2	10	0.167275
N(G)_N(G)-dimethylarginine dimethylaminohydrolase 2 OS=Homo sapiens OX=9606 GN=DDAH2 PE=1 SV=1	9	0.1672
Septin-11 OS=Homo sapiens OX=9606 GN=SEPTIN11 PE=1 SV=3	13	0.16705
Serine/threonine-protein phosphatase 2A 65 kDa regulatory subunit A beta isoform OS=Homo sapiens OX=9606 GN=PPP2R1B PE=1 SV=3	9	0.166625
Actin-related protein 2 OS=Homo sapiens OX=9606 GN=ACTR2 PE=1 SV=1	9	0.166075
Guanine nucleotide-binding protein subunit alpha-13 OS=Homo sapiens OX=9606 GN=GNA13 PE=1 SV=2	11	0.1643
Immunoglobulin kappa variable 3-20 OS=Homo sapiens OX=9606 GN=IGKV3-20 PE=1 SV=2	5	0.1628
CD59 glycoprotein OS=Homo sapiens OX=9606 GN=CD59 PE=1 SV=1	6	0.162525
Complement factor H-related protein 1 OS=Homo sapiens OX=9606 GN=CFHR1 PE=1 SV=2	10	0.1606
Tubulin alpha-1A chain OS=Homo sapiens OX=9606 GN=TUBA1A PE=1 SV=1	19	0.1604
ADP-ribosylation factor 4 OS=Homo sapiens OX=9606 GN=ARF4 PE=1 SV=3	8	0.1588
Destrin OS=Homo sapiens OX=9606 GN=DSTN PE=1 SV=3	8	0.15855
Myosin regulatory light chain 12A OS=Homo sapiens OX=9606 GN=MYL12A PE=1 SV=2	11	0.1563
Protein S100-A10 OS=Homo sapiens OX=9606 GN=S100A10 PE=1 SV=2	7	0.156025
HLA class I histocompatibility antigen_ A alpha chain OS=Homo sapiens OX=9606 GN=HLA-A PE=1 SV=2	9	0.15445
Myristoylated alanine-rich C-kinase substrate OS=Homo sapiens OX=9606 GN=MARCKS PE=1 SV=4	11	0.154275
Transaldolase OS=Homo sapiens OX=9606 GN=TALDO1 PE=1 SV=2	10	0.1542
14-3-3 protein gamma OS=Homo sapiens OX=9606 GN=YWHAG PE=1 SV=2	13	0.151125
Chloride intracellular channel protein 1 OS=Homo sapiens OX=9606 GN=CLIC1 PE=1 SV=4	11	0.1499
Ras-related protein Rap-1b OS=Homo sapiens OX=9606 GN=RAP1B PE=1 SV=1	10	0.1492
Phosphoglycerate mutase 1 OS=Homo sapiens OX=9606 GN=PGAM1 PE=1 SV=2	10	0.149175
6-phosphogluconate dehydrogenase_ decarboxylating OS=Homo sapiens OX=9606 GN=PGD PE=1 SV=3	12	0.148525
Inactive carboxypeptidase-like protein X2 OS=Homo sapiens OX=9606 GN=CPXM2 PE=2 SV=3	17	0.1469
Nucleophosmin OS=Homo sapiens OX=9606 GN=NPM1 PE=1 SV=2	9	0.145425
T-complex protein 1 subunit beta OS=Homo sapiens OX=9606 GN=CCT2 PE=1 SV=4	11	0.143875
Platelet basic protein OS=Homo sapiens OX=9606 GN=PPBP PE=1 SV=3	5	0.143525
Pleiotrophin OS=Homo sapiens OX=9606 GN=PTN PE=1 SV=1	5	0.14325
Protein S100-A8 OS=Homo sapiens OX=9606 GN=S100A8 PE=1 SV=1	6	0.138
Serum paraoxonase/arylesterase 1 OS=Homo sapiens OX=9606 GN=PON1 PE=1 SV=3	9	0.137625
BTB/POZ domain-containing protein KCTD12 OS=Homo sapiens OX=9606 GN=KCTD12 PE=1 SV=1	11	0.136725
N-acetylmuramoyl-L-alanine amidase OS=Homo sapiens OX=9606 GN=PGLYRP2 PE=1 SV=1	13	0.136525
Myosin regulatory light polypeptide 9 OS=Homo sapiens OX=9606 GN=MYL9 PE=1 SV=4	8	0.135975
Stress-induced-phosphoprotein 1 OS=Homo sapiens OX=9606 GN=STIP1 PE=1 SV=1	17	0.134525
Dolichyl-diphosphooligosaccharide--protein glycosyltransferase 48 kDa subunit OS=Homo sapiens OX=9606 GN=DDOST PE=1 SV=4	10	0.130975
Purine nucleoside phosphorylase OS=Homo sapiens OX=9606 GN=PNP PE=1 SV=2	15	0.1282
Adenylate kinase isoenzyme 1 OS=Homo sapiens OX=9606 GN=AK1 PE=1 SV=3	11	0.127925
Ras-related protein Rab-1B OS=Homo sapiens OX=9606 GN=RAB1B PE=1 SV=1	9	0.127625
Fascin OS=Homo sapiens OX=9606 GN=FSCN1 PE=1 SV=3	12	0.127325
Serine/threonine-protein phosphatase 2A 65 kDa regulatory subunit A alpha isoform OS=Homo sapiens OX=9606 GN=PPP2R1A PE=1 SV=4	16	0.12605
Calpain-2 catalytic subunit OS=Homo sapiens OX=9606 GN=CAPN2 PE=1 SV=6	20	0.125475
LIM and cysteine-rich domains protein 1 OS=Homo sapiens OX=9606 GN=LMCD1 PE=1 SV=1	13	0.12265
X-ray repair cross-complementing protein 6 OS=Homo sapiens OX=9606 GN=XRCC6 PE=1 SV=2	4	0.1225
Choline transporter-like protein 2 OS=Homo sapiens OX=9606 GN=SLC44A2 PE=1 SV=3	11	0.12105
Ezrin OS=Homo sapiens OX=9606 GN=EZR PE=1 SV=4	18	0.12095
Ras-related protein Rab-7a OS=Homo sapiens OX=9606 GN=RAB7A PE=1 SV=1	12	0.120825
Lysozyme C OS=Homo sapiens OX=9606 GN=LYZ PE=1 SV=1	10	0.1204
PDZ and LIM domain protein 5 OS=Homo sapiens OX=9606 GN=PDLIM5 PE=1 SV=5	7	0.11935
Erlin-2 OS=Homo sapiens OX=9606 GN=ERLIN2 PE=1 SV=1	15	0.119325
40S ribosomal protein SA OS=Homo sapiens OX=9606 GN=RPSA PE=1 SV=4	8	0.11905
Phosphoglucomutase-1 OS=Homo sapiens OX=9606 GN=PGM1 PE=1 SV=3	18	0.1189
Heterogeneous nuclear ribonucleoprotein D0 OS=Homo sapiens OX=9606 GN=HNRNPD PE=1 SV=1	7	0.116975
Keratin_ type II cytoskeletal 6B OS=Homo sapiens OX=9606 GN=KRT6B PE=1 SV=5	17	0.115775
Beta-2-microglobulin OS=Homo sapiens OX=9606 GN=B2M PE=1 SV=1	3	0.114475
Delta-aminolevulinic acid dehydratase OS=Homo sapiens OX=9606 GN=ALAD PE=1 SV=1	8	0.1138
Heterogeneous nuclear ribonucleoprotein A3 OS=Homo sapiens OX=9606 GN=HNRNPA3 PE=1 SV=2	10	0.11275
Kallistatin OS=Homo sapiens OX=9606 GN=SERPINA4 PE=1 SV=3	12	0.1127
Thioredoxin OS=Homo sapiens OX=9606 GN=TXN PE=1 SV=3	5	0.10815
Immunoglobulin lambda-like polypeptide 5 OS=Homo sapiens OX=9606 GN=IGLL5 PE=2 SV=2	7	0.10695
Rab GDP dissociation inhibitor alpha OS=Homo sapiens OX=9606 GN=GDI1 PE=1 SV=2	22	0.103525
T-complex protein 1 subunit theta OS=Homo sapiens OX=9606 GN=CCT8 PE=1 SV=4	14	0.102225
Glutathione S-transferase omega-1 OS=Homo sapiens OX=9606 GN=GSTO1 PE=1 SV=2	6	0.101775
F-actin-capping protein subunit alpha-2 OS=Homo sapiens OX=9606 GN=CAPZA2 PE=1 SV=3	9	0.101075
Phosphate carrier protein_ mitochondrial OS=Homo sapiens OX=9606 GN=SLC25A3 PE=1 SV=2	9	0.101025
Reticulocalbin-3 OS=Homo sapiens OX=9606 GN=RCN3 PE=1 SV=1	11	0.099675
EH domain-containing protein 2 OS=Homo sapiens OX=9606 GN=EHD2 PE=1 SV=2	10	0.09865
Hemoglobin subunit epsilon OS=Homo sapiens OX=9606 GN=HBE1 PE=1 SV=2	6	0.098375
Alcohol dehydrogenase class-3 OS=Homo sapiens OX=9606 GN=ADH5 PE=1 SV=4	13	0.098025
Polypyrimidine tract-binding protein 1 OS=Homo sapiens OX=9606 GN=PTBP1 PE=1 SV=1	9	0.096225
Cysteine and glycine-rich protein 1 OS=Homo sapiens OX=9606 GN=CSRP1 PE=1 SV=3	11	0.093775
Ras-related C3 botulinum toxin substrate 1 OS=Homo sapiens OX=9606 GN=RAC1 PE=1 SV=1	6	0.093175
Cell division control protein 42 homolog OS=Homo sapiens OX=9606 GN=CDC42 PE=1 SV=2	7	0.09295
Zinc-alpha-2-glycoprotein OS=Homo sapiens OX=9606 GN=AZGP1 PE=1 SV=2	10	0.0929
Heterogeneous nuclear ribonucleoprotein H OS=Homo sapiens OX=9606 GN=HNRNPH1 PE=1 SV=4	10	0.091825
Aldo-keto reductase family 1 member A1 OS=Homo sapiens OX=9606 GN=AKR1A1 PE=1 SV=3	11	0.0909
Prenylcysteine oxidase 1 OS=Homo sapiens OX=9606 GN=PCYOX1 PE=1 SV=3	15	0.090875
Transgelin-2 OS=Homo sapiens OX=9606 GN=TAGLN2 PE=1 SV=3	38	0.090125
Retinal dehydrogenase 1 OS=Homo sapiens OX=9606 GN=ALDH1A1 PE=1 SV=2	14	0.08975
Antileukoproteinase OS=Homo sapiens OX=9606 GN=SLPI PE=1 SV=2	5	0.088575
Aspartate aminotransferase_ mitochondrial OS=Homo sapiens OX=9606 GN=GOT2 PE=1 SV=3	12	0.087675
Ubiquitin carboxyl-terminal hydrolase 5 OS=Homo sapiens OX=9606 GN=USP5 PE=1 SV=2	11	0.0868
C-type lectin domain family 11 member A OS=Homo sapiens OX=9606 GN=CLEC11A PE=1 SV=1	10	0.084775
F-actin-capping protein subunit beta OS=Homo sapiens OX=9606 GN=CAPZB PE=1 SV=4	8	0.083525
Thioredoxin-dependent peroxide reductase_ mitochondrial OS=Homo sapiens OX=9606 GN=PRDX3 PE=1 SV=3	7	0.083325
Creatine kinase B-type OS=Homo sapiens OX=9606 GN=CKB PE=1 SV=1	10	0.083125
Tubulin beta-1 chain OS=Homo sapiens OX=9606 GN=TUBB1 PE=1 SV=1	17	0.0829
Insulin-like growth factor-binding protein complex acid labile subunit OS=Homo sapiens OX=9606 GN=IGFALS PE=1 SV=1	13	0.082775
Osteomodulin OS=Homo sapiens OX=9606 GN=OMD PE=1 SV=1	7	0.08265
Serpin H1 OS=Homo sapiens OX=9606 GN=SERPINH1 PE=1 SV=2	10	0.081975
Cytosolic non-specific dipeptidase OS=Homo sapiens OX=9606 GN=CNDP2 PE=1 SV=2	11	0.08105
Superoxide dismutase [Mn]_ mitochondrial OS=Homo sapiens OX=9606 GN=SOD2 PE=1 SV=3	7	0.0802
Heat shock-related 70 kDa protein 2 OS=Homo sapiens OX=9606 GN=HSPA2 PE=1 SV=1	17	0.079025
Phosphoglycerate kinase 2 OS=Homo sapiens OX=9606 GN=PGK2 PE=1 SV=3	12	0.077325
Chloride intracellular channel protein 4 OS=Homo sapiens OX=9606 GN=CLIC4 PE=1 SV=4	10	0.07715
Bisphosphoglycerate mutase OS=Homo sapiens OX=9606 GN=BPGM PE=1 SV=2	8	0.076625
B-cell receptor-associated protein 31 OS=Homo sapiens OX=9606 GN=BCAP31 PE=1 SV=3	5	0.074525
Sodium/potassium-transporting ATPase subunit beta-3 OS=Homo sapiens OX=9606 GN=ATP1B3 PE=1 SV=1	6	0.073625
Nucleobindin-2 OS=Homo sapiens OX=9606 GN=NUCB2 PE=1 SV=3	11	0.0734
Pregnancy zone protein OS=Homo sapiens OX=9606 GN=PZP PE=1 SV=4	20	0.070625
S-formylglutathione hydrolase OS=Homo sapiens OX=9606 GN=ESD PE=1 SV=2	10	0.06995
Ras-related protein Rab-10 OS=Homo sapiens OX=9606 GN=RAB10 PE=1 SV=1	9	0.0689
Delta-sarcoglycan OS=Homo sapiens OX=9606 GN=SGCD PE=1 SV=2	9	0.068675
14-3-3 protein eta OS=Homo sapiens OX=9606 GN=YWHAH PE=1 SV=4	10	0.068175
Cystatin-B OS=Homo sapiens OX=9606 GN=CSTB PE=1 SV=2	4	0.068
Argininosuccinate synthase OS=Homo sapiens OX=9606 GN=ASS1 PE=1 SV=2	9	0.067975
T-complex protein 1 subunit delta OS=Homo sapiens OX=9606 GN=CCT4 PE=1 SV=4	12	0.067325
Calponin-3 OS=Homo sapiens OX=9606 GN=CNN3 PE=1 SV=1	5	0.067
Ras-related protein Rab-5C OS=Homo sapiens OX=9606 GN=RAB5C PE=1 SV=2	8	0.064675
Alpha-actinin-2 OS=Homo sapiens OX=9606 GN=ACTN2 PE=1 SV=1	30	0.063325
GTP-binding nuclear protein Ran OS=Homo sapiens OX=9606 GN=RAN PE=1 SV=3	6	0.063325
Actin-related protein 2/3 complex subunit 4 OS=Homo sapiens OX=9606 GN=ARPC4 PE=1 SV=3	7	0.063225
Very-long-chain 3-oxoacyl-CoA reductase OS=Homo sapiens OX=9606 GN=HSD17B12 PE=1 SV=2	8	0.06285
Cysteine and glycine-rich protein 2 OS=Homo sapiens OX=9606 GN=CSRP2 PE=1 SV=3	4	0.062725
Radixin OS=Homo sapiens OX=9606 GN=RDX PE=1 SV=1	11	0.061025
F-actin-capping protein subunit alpha-1 OS=Homo sapiens OX=9606 GN=CAPZA1 PE=1 SV=3	10	0.060375
Guanine nucleotide-binding protein G(i) subunit alpha OS=Homo sapiens OX=9606 GN=GNAI3 PE=1 SV=3	14	0.060275
Dihydropyrimidinase-related protein 1 OS=Homo sapiens OX=9606 GN=CRMP1 PE=1 SV=1	9	0.0602
Nucleoside diphosphate kinase B OS=Homo sapiens OX=9606 GN=NME2 PE=1 SV=1	8	0.0586
Keratin_ type II cuticular Hb4 OS=Homo sapiens OX=9606 GN=KRT84 PE=2 SV=2	10	0.05855
Immunoglobulin heavy variable 3-7 OS=Homo sapiens OX=9606 GN=IGHV3-7 PE=1 SV=2	6	0.057325
Alpha-centractin OS=Homo sapiens OX=9606 GN=ACTR1A PE=1 SV=1	11	0.057125
Complement component C8 gamma chain OS=Homo sapiens OX=9606 GN=C8G PE=1 SV=3	9	0.056475
Pyruvate kinase PKLR OS=Homo sapiens OX=9606 GN=PKLR PE=1 SV=2	11	0.0552
Peroxiredoxin-5_ mitochondrial OS=Homo sapiens OX=9606 GN=PRDX5 PE=1 SV=4	9	0.054375
26S proteasome regulatory subunit 6A OS=Homo sapiens OX=9606 GN=PSMC3 PE=1 SV=3	8	0.053975
Endoplasmic reticulum resident protein 29 OS=Homo sapiens OX=9606 GN=ERP29 PE=1 SV=4	8	0.051025
Carbonyl reductase [NADPH] 1 OS=Homo sapiens OX=9606 GN=CBR1 PE=1 SV=3	9	0.050975
Proteasome subunit alpha type-7 OS=Homo sapiens OX=9606 GN=PSMA7 PE=1 SV=1	11	0.05015
Glutathione S-transferase Mu 4 OS=Homo sapiens OX=9606 GN=GSTM4 PE=1 SV=3	7	0.05005
Thrombospondin-3 OS=Homo sapiens OX=9606 GN=THBS3 PE=1 SV=1	12	0.046525
Nucleoside diphosphate kinase A OS=Homo sapiens OX=9606 GN=NME1 PE=1 SV=1	7	0.0448
Calpain small subunit 1 OS=Homo sapiens OX=9606 GN=CAPNS1 PE=1 SV=1	8	0.0445
Eukaryotic translation initiation factor 5A-1 OS=Homo sapiens OX=9606 GN=EIF5A PE=1 SV=2	8	0.04415
Keratin_ type I cytoskeletal 13 OS=Homo sapiens OX=9606 GN=KRT13 PE=1 SV=4	11	0.043425
Neurofilament medium polypeptide OS=Homo sapiens OX=9606 GN=NEFM PE=1 SV=3	14	0.043125
Peptidyl-prolyl cis-trans isomerase FKBP1A OS=Homo sapiens OX=9606 GN=FKBP1A PE=1 SV=2	5	0.04295
40S ribosomal protein S4_ X isoform OS=Homo sapiens OX=9606 GN=RPS4X PE=1 SV=2	7	0.042525
Rho GDP-dissociation inhibitor 2 OS=Homo sapiens OX=9606 GN=ARHGDIB PE=1 SV=3	4	0.041925
Heterogeneous nuclear ribonucleoprotein D-like OS=Homo sapiens OX=9606 GN=HNRNPDL PE=1 SV=3	7	0.0419
SH3 domain-binding glutamic acid-rich-like protein OS=Homo sapiens OX=9606 GN=SH3BGRL PE=1 SV=1	6	0.04145
Calponin-2 OS=Homo sapiens OX=9606 GN=CNN2 PE=1 SV=4	10	0.040775
Ras-related protein R-Ras OS=Homo sapiens OX=9606 GN=RRAS PE=1 SV=1	7	0.0396
60S acidic ribosomal protein P2 OS=Homo sapiens OX=9606 GN=RPLP2 PE=1 SV=1	6	0.03955
S-phase kinase-associated protein 1 OS=Homo sapiens OX=9606 GN=SKP1 PE=1 SV=2	5	0.039025
Immunoglobulin lambda variable 1-47 OS=Homo sapiens OX=9606 GN=IGLV1-47 PE=1 SV=2	2	0.03875
Proteasome subunit alpha type-1 OS=Homo sapiens OX=9606 GN=PSMA1 PE=1 SV=1	9	0.038525
Immunoglobulin kappa variable 4-1 OS=Homo sapiens OX=9606 GN=IGKV4-1 PE=1 SV=1	4	0.038175
Myosin light chain 3 OS=Homo sapiens OX=9606 GN=MYL3 PE=1 SV=3	9	0.03755
Ras-related protein Rap-1A OS=Homo sapiens OX=9606 GN=RAP1A PE=1 SV=1	10	0.03725
Glutathione S-transferase Mu 2 OS=Homo sapiens OX=9606 GN=GSTM2 PE=1 SV=2	11	0.03655
Protein S100-A11 OS=Homo sapiens OX=9606 GN=S100A11 PE=1 SV=2	4	0.0365
Membrane-associated progesterone receptor component 1 OS=Homo sapiens OX=9606 GN=PGRMC1 PE=1 SV=3	7	0.035725
60S ribosomal protein L30 OS=Homo sapiens OX=9606 GN=RPL30 PE=1 SV=2	7	0.034425
Ubiquitin-conjugating enzyme E2 L3 OS=Homo sapiens OX=9606 GN=UBE2L3 PE=1 SV=1	2	0.0337
Ras-related protein Rab-14 OS=Homo sapiens OX=9606 GN=RAB14 PE=1 SV=4	11	0.031825
Tropomodulin-1 OS=Homo sapiens OX=9606 GN=TMOD1 PE=1 SV=1	17	0.029925
Putative HLA class I histocompatibility antigen_ alpha chain H OS=Homo sapiens OX=9606 GN=HLA-H PE=5 SV=3	11	0.0282
Plastin-1 OS=Homo sapiens OX=9606 GN=PLS1 PE=1 SV=2	12	0.028175
Keratin_ type II cytoskeletal 79 OS=Homo sapiens OX=9606 GN=KRT79 PE=1 SV=2	11	0.02815
Probable non-functional immunoglobulin heavy variable 3-35 OS=Homo sapiens OX=9606 GN=IGHV3-35 PE=5 SV=1	4	0.02645
Peripherin OS=Homo sapiens OX=9606 GN=PRPH PE=1 SV=2	12	0.025475
Ras-related protein Rab-5B OS=Homo sapiens OX=9606 GN=RAB5B PE=1 SV=1	8	0.024925
10 kDa heat shock protein_ mitochondrial OS=Homo sapiens OX=9606 GN=HSPE1 PE=1 SV=2	8	0.023925
POTE ankyrin domain family member I OS=Homo sapiens OX=9606 GN=POTEI PE=3 SV=1	22	0.0232
Tubulin alpha chain-like 3 OS=Homo sapiens OX=9606 GN=TUBAL3 PE=1 SV=2	19	0.02295
Neurofilament light polypeptide OS=Homo sapiens OX=9606 GN=NEFL PE=1 SV=3	13	0.022025
Brain acid soluble protein 1 OS=Homo sapiens OX=9606 GN=BASP1 PE=1 SV=2	7	0.0211
Membrane-associated progesterone receptor component 2 OS=Homo sapiens OX=9606 GN=PGRMC2 PE=1 SV=1	9	0.019725
Sodium/potassium-transporting ATPase subunit alpha-3 OS=Homo sapiens OX=9606 GN=ATP1A3 PE=1 SV=3	22	0.01915
Heterogeneous nuclear ribonucleoprotein A/B OS=Homo sapiens OX=9606 GN=HNRNPAB PE=1 SV=2	10	0.01775
Putative heat shock protein HSP 90-alpha A4 OS=Homo sapiens OX=9606 GN=HSP90AA4P PE=5 SV=1	10	0.017325
Putative heat shock protein HSP 90-beta 4 OS=Homo sapiens OX=9606 GN=HSP90AB4P PE=5 SV=1	10	0.017
CB1 cannabinoid receptor-interacting protein 1 OS=Homo sapiens OX=9606 GN=CNRIP1 PE=1 SV=1	4	0.01675
Immunoglobulin heavy variable 3-49 OS=Homo sapiens OX=9606 GN=IGHV3-49 PE=3 SV=1	5	0.01285
Cytoplasmic dynein 1 heavy chain 1 OS=Homo sapiens OX=9606 GN=DYNC1H1 PE=1 SV=5	100	2.81947
Vitrin OS=Homo sapiens OX=9606 GN=VIT PE=2 SV=1	21	1.82893
C-type mannose receptor 2 OS=Homo sapiens OX=9606 GN=MRC2 PE=1 SV=2	20	1.70233
Filamin-C OS=Homo sapiens OX=9606 GN=FLNC PE=1 SV=3	34	1.65113
Keratin_ type I cytoskeletal 18 OS=Homo sapiens OX=9606 GN=KRT18 PE=1 SV=2	10	1.11043
Microtubule-associated protein 1B OS=Homo sapiens OX=9606 GN=MAP1B PE=1 SV=2	43	0.717033
Aflatoxin B1 aldehyde reductase member 2 OS=Homo sapiens OX=9606 GN=AKR7A2 PE=1 SV=3	5	0.5424
Kinesin heavy chain isoform 5A OS=Homo sapiens OX=9606 GN=KIF5A PE=1 SV=2	20	0.430967
Eukaryotic initiation factor 4A-II OS=Homo sapiens OX=9606 GN=EIF4A2 PE=1 SV=2	10	0.4224
Complement C1q subcomponent subunit A OS=Homo sapiens OX=9606 GN=C1QA PE=1 SV=2	5	0.397167
Heat shock 70 kDa protein 6 OS=Homo sapiens OX=9606 GN=HSPA6 PE=1 SV=2	11	0.375433
Plasma membrane calcium-transporting ATPase 4 OS=Homo sapiens OX=9606 GN=ATP2B4 PE=1 SV=2	24	0.347033
Unconventional myosin-Ic OS=Homo sapiens OX=9606 GN=MYO1C PE=1 SV=4	31	0.321767
Keratin_ type II cytoskeletal 8 OS=Homo sapiens OX=9606 GN=KRT8 PE=1 SV=7	12	0.275867
Secreted frizzled-related protein 2 OS=Homo sapiens OX=9606 GN=SFRP2 PE=1 SV=2	12	0.272467
Gamma-adducin OS=Homo sapiens OX=9606 GN=ADD3 PE=1 SV=1	11	0.2604
Heterogeneous nuclear ribonucleoprotein R OS=Homo sapiens OX=9606 GN=HNRNPR PE=1 SV=1	8	0.2363
Immunoglobulin mu heavy chain OS=Homo sapiens OX=9606 PE=1 SV=2	20	0.235933
Importin subunit beta-1 OS=Homo sapiens OX=9606 GN=KPNB1 PE=1 SV=2	13	0.222967
Keratin_ type I cuticular Ha5 OS=Homo sapiens OX=9606 GN=KRT35 PE=1 SV=5	10	0.2169
Annexin A7 OS=Homo sapiens OX=9606 GN=ANXA7 PE=1 SV=3	14	0.2131
Glypican-6 OS=Homo sapiens OX=9606 GN=GPC6 PE=1 SV=1	10	0.2068
Nucleolin OS=Homo sapiens OX=9606 GN=NCL PE=1 SV=3	12	0.204633
DENN domain-containing protein 3 OS=Homo sapiens OX=9606 GN=DENND3 PE=1 SV=2	15	0.202533
Sodium/potassium-transporting ATPase subunit beta-1 OS=Homo sapiens OX=9606 GN=ATP1B1 PE=1 SV=1	10	0.1815
EGF-containing fibulin-like extracellular matrix protein 2 OS=Homo sapiens OX=9606 GN=EFEMP2 PE=1 SV=3	12	0.177033
Fructose-bisphosphate aldolase C OS=Homo sapiens OX=9606 GN=ALDOC PE=1 SV=2	7	0.177033
Adenosylhomocysteinase OS=Homo sapiens OX=9606 GN=AHCY PE=1 SV=4	12	0.172767
Cathepsin G OS=Homo sapiens OX=9606 GN=CTSG PE=1 SV=2	10	0.170733
Heterogeneous nuclear ribonucleoprotein Q OS=Homo sapiens OX=9606 GN=SYNCRIP PE=1 SV=2	12	0.161967
Extracellular matrix protein 2 OS=Homo sapiens OX=9606 GN=ECM2 PE=2 SV=1	13	0.1614
HLA class II histocompatibility antigen_ DR beta 5 chain OS=Homo sapiens OX=9606 GN=HLA-DRB5 PE=1 SV=1	4	0.161267
Acylamino-acid-releasing enzyme OS=Homo sapiens OX=9606 GN=APEH PE=1 SV=4	12	0.145833
Immunoglobulin heavy variable 4-59 OS=Homo sapiens OX=9606 GN=IGHV4-59 PE=1 SV=2	3	0.144133
Guanine nucleotide-binding protein G(t) subunit alpha-1 OS=Homo sapiens OX=9606 GN=GNAT1 PE=1 SV=5	12	0.1426
Leukotriene A-4 hydrolase OS=Homo sapiens OX=9606 GN=LTA4H PE=1 SV=2	13	0.136767
Ras-related protein Rab-1A OS=Homo sapiens OX=9606 GN=RAB1A PE=1 SV=3	10	0.134867
Lipopolysaccharide-binding protein OS=Homo sapiens OX=9606 GN=LBP PE=1 SV=3	8	0.1318
Plasma kallikrein OS=Homo sapiens OX=9606 GN=KLKB1 PE=1 SV=1	13	0.130033
MICOS complex subunit MIC60 OS=Homo sapiens OX=9606 GN=IMMT PE=1 SV=1	11	0.126967
Transmembrane protein 43 OS=Homo sapiens OX=9606 GN=TMEM43 PE=1 SV=1	9	0.125067
Transmembrane protein 109 OS=Homo sapiens OX=9606 GN=TMEM109 PE=1 SV=1	3	0.124
Cytosol aminopeptidase OS=Homo sapiens OX=9606 GN=LAP3 PE=1 SV=3	22	0.119267
CD166 antigen OS=Homo sapiens OX=9606 GN=ALCAM PE=1 SV=2	9	0.116733
Keratin_ type II cytoskeletal 5 OS=Homo sapiens OX=9606 GN=KRT5 PE=1 SV=3	16	0.114967
Aflatoxin B1 aldehyde reductase member 4 OS=Homo sapiens OX=9606 GN=AKR7L PE=2 SV=7	6	0.113667
Heat shock 70 kDa protein 4 OS=Homo sapiens OX=9606 GN=HSPA4 PE=1 SV=4	22	0.1132
Immunoglobulin kappa variable 3D-11 OS=Homo sapiens OX=9606 GN=IGKV3D-11 PE=3 SV=6	2	0.112167
Atlastin-3 OS=Homo sapiens OX=9606 GN=ATL3 PE=1 SV=1	10	0.111567
Adipocyte plasma membrane-associated protein OS=Homo sapiens OX=9606 GN=APMAP PE=1 SV=2	11	0.107167
T-complex protein 1 subunit epsilon OS=Homo sapiens OX=9606 GN=CCT5 PE=1 SV=1	13	0.1055
Neutrophil elastase OS=Homo sapiens OX=9606 GN=ELANE PE=1 SV=1	5	0.105333
EH domain-containing protein 1 OS=Homo sapiens OX=9606 GN=EHD1 PE=1 SV=2	12	0.105333
Poly(rC)-binding protein 1 OS=Homo sapiens OX=9606 GN=PCBP1 PE=1 SV=2	8	0.103333
Cadherin-11 OS=Homo sapiens OX=9606 GN=CDH11 PE=1 SV=2	11	0.1026
Copine-3 OS=Homo sapiens OX=9606 GN=CPNE3 PE=1 SV=1	14	0.101333
Major vault protein OS=Homo sapiens OX=9606 GN=MVP PE=1 SV=4	14	0.101133
Heterogeneous nuclear ribonucleoprotein H2 OS=Homo sapiens OX=9606 GN=HNRNPH2 PE=1 SV=1	10	0.0994667
Guanine nucleotide-binding protein subunit alpha-11 OS=Homo sapiens OX=9606 GN=GNA11 PE=1 SV=2	9	0.0991667
Keratin_ type II cytoskeletal 4 OS=Homo sapiens OX=9606 GN=KRT4 PE=1 SV=5	8	0.0985
Very long-chain specific acyl-CoA dehydrogenase_ mitochondrial OS=Homo sapiens OX=9606 GN=ACADVL PE=1 SV=1	4	0.0978667
HLA class II histocompatibility antigen gamma chain OS=Homo sapiens OX=9606 GN=CD74 PE=1 SV=3	6	0.0958
Isocitrate dehydrogenase [NADP] cytoplasmic OS=Homo sapiens OX=9606 GN=IDH1 PE=1 SV=2	12	0.0947
HLA class I histocompatibility antigen_ B alpha chain OS=Homo sapiens OX=9606 GN=HLA-B PE=1 SV=3	8	0.0912333
Cytochrome b-c1 complex subunit 1_ mitochondrial OS=Homo sapiens OX=9606 GN=UQCRC1 PE=1 SV=3	12	0.0882333
Immunoglobulin heavy variable 3-23 OS=Homo sapiens OX=9606 GN=IGHV3-23 PE=1 SV=2	5	0.0881667
Putative heat shock protein HSP 90-beta-3 OS=Homo sapiens OX=9606 GN=HSP90AB3P PE=5 SV=1	12	0.0809
Glutathione S-transferase Mu 3 OS=Homo sapiens OX=9606 GN=GSTM3 PE=1 SV=3	15	0.0801333
Guanine nucleotide-binding protein G(olf) subunit alpha OS=Homo sapiens OX=9606 GN=GNAL PE=1 SV=1	7	0.0798333
Keratin_ type I cuticular Ha3-II OS=Homo sapiens OX=9606 GN=KRT33B PE=1 SV=3	9	0.0780333
Receptor of activated protein C kinase 1 OS=Homo sapiens OX=9606 GN=RACK1 PE=1 SV=3	13	0.0778333
Katanin p60 ATPase-containing subunit A-like 2 OS=Homo sapiens OX=9606 GN=KATNAL2 PE=1 SV=3	10	0.0752667
Methyltransferase-like protein 7A OS=Homo sapiens OX=9606 GN=METTL7A PE=1 SV=1	4	0.0724
Eukaryotic initiation factor 4A-I OS=Homo sapiens OX=9606 GN=EIF4A1 PE=1 SV=1	13	0.0712
Acetyl-CoA acetyltransferase_ mitochondrial OS=Homo sapiens OX=9606 GN=ACAT1 PE=1 SV=1	9	0.0708
60S ribosomal protein L18 OS=Homo sapiens OX=9606 GN=RPL18 PE=1 SV=2	3	0.0706333
Retinol-binding protein 4 OS=Homo sapiens OX=9606 GN=RBP4 PE=1 SV=3	7	0.0693
Prohibitin OS=Homo sapiens OX=9606 GN=PHB PE=1 SV=1	14	0.0683333
Platelet endothelial cell adhesion molecule OS=Homo sapiens OX=9606 GN=PECAM1 PE=1 SV=2	13	0.0656333
Actin-related protein 2/3 complex subunit 1B OS=Homo sapiens OX=9606 GN=ARPC1B PE=1 SV=3	9	0.0651
Protein S100-A6 OS=Homo sapiens OX=9606 GN=S100A6 PE=1 SV=1	3	0.0645667
Enoyl-CoA hydratase_ mitochondrial OS=Homo sapiens OX=9606 GN=ECHS1 PE=1 SV=4	7	0.0630667
T-complex protein 1 subunit alpha OS=Homo sapiens OX=9606 GN=TCP1 PE=1 SV=1	13	0.063
T-complex protein 1 subunit zeta OS=Homo sapiens OX=9606 GN=CCT6A PE=1 SV=3	11	0.0629333
Transcriptional activator protein Pur-alpha OS=Homo sapiens OX=9606 GN=PURA PE=1 SV=2	4	0.0613667
Lysosome membrane protein 2 OS=Homo sapiens OX=9606 GN=SCARB2 PE=1 SV=2	7	0.0611667
Immunoglobulin lambda variable 3-25 OS=Homo sapiens OX=9606 GN=IGLV3-25 PE=1 SV=2	2	0.0609
HLA class I histocompatibility antigen_ alpha chain E OS=Homo sapiens OX=9606 GN=HLA-E PE=1 SV=4	7	0.0606
LIM and senescent cell antigen-like-containing domain protein 1 OS=Homo sapiens OX=9606 GN=LIMS1 PE=1 SV=4	9	0.0598333
Proteasome subunit alpha type-4 OS=Homo sapiens OX=9606 GN=PSMA4 PE=1 SV=1	8	0.0592333
Monocyte differentiation antigen CD14 OS=Homo sapiens OX=9606 GN=CD14 PE=1 SV=2	3	0.0574333
Beta-enolase OS=Homo sapiens OX=9606 GN=ENO3 PE=1 SV=5	13	0.0564667
Keratin_ type I cytoskeletal 16 OS=Homo sapiens OX=9606 GN=KRT16 PE=1 SV=4	12	0.0553333
Neurofilament heavy polypeptide OS=Homo sapiens OX=9606 GN=NEFH PE=1 SV=4	9	0.0545333
Nucleosome assembly protein 1-like 1 OS=Homo sapiens OX=9606 GN=NAP1L1 PE=1 SV=1	8	0.0535
Proteasome activator complex subunit 2 OS=Homo sapiens OX=9606 GN=PSME2 PE=1 SV=4	8	0.0528
Apolipoprotein C-III OS=Homo sapiens OX=9606 GN=APOC3 PE=1 SV=1	4	0.0525667
Transmembrane emp24 domain-containing protein 9 OS=Homo sapiens OX=9606 GN=TMED9 PE=1 SV=2	8	0.0514667
Aldo-keto reductase family 1 member B1 OS=Homo sapiens OX=9606 GN=AKR1B1 PE=1 SV=3	8	0.0482667
Proteasome subunit alpha type-2 OS=Homo sapiens OX=9606 GN=PSMA2 PE=1 SV=2	6	0.0482333
Keratin_ type II cytoskeletal 3 OS=Homo sapiens OX=9606 GN=KRT3 PE=1 SV=3	12	0.0477333
Myosin light chain 1/3_ skeletal muscle isoform OS=Homo sapiens OX=9606 GN=MYL1 PE=1 SV=3	9	0.0475333
Heterogeneous nuclear ribonucleoprotein A1-like 2 OS=Homo sapiens OX=9606 GN=HNRNPA1L2 PE=2 SV=2	7	0.0474
Integrin-linked protein kinase OS=Homo sapiens OX=9606 GN=ILK PE=1 SV=2	9	0.0464333
Pyridoxal kinase OS=Homo sapiens OX=9606 GN=PDXK PE=1 SV=1	6	0.0464
Dynactin subunit 2 OS=Homo sapiens OX=9606 GN=DCTN2 PE=1 SV=4	8	0.0458333
Dihydrolipoyllysine-residue succinyltransferase component of 2-oxoglutarate dehydrogenase complex_ mitochondrial OS=Homo sapiens OX=9606 GN=DLST PE=1 SV=4	11	0.0448667
Phospholipid transfer protein OS=Homo sapiens OX=9606 GN=PLTP PE=1 SV=1	8	0.0441333
Translocon-associated protein subunit delta OS=Homo sapiens OX=9606 GN=SSR4 PE=1 SV=1	7	0.0435667
Carbonic anhydrase 3 OS=Homo sapiens OX=9606 GN=CA3 PE=1 SV=3	6	0.0432333
Ras suppressor protein 1 OS=Homo sapiens OX=9606 GN=RSU1 PE=1 SV=3	6	0.0419
Aldehyde dehydrogenase X_ mitochondrial OS=Homo sapiens OX=9606 GN=ALDH1B1 PE=1 SV=3	9	0.0416
Cathelicidin antimicrobial peptide OS=Homo sapiens OX=9606 GN=CAMP PE=1 SV=1	7	0.0406
Peroxiredoxin-4 OS=Homo sapiens OX=9606 GN=PRDX4 PE=1 SV=1	9	0.0405333
Ras-related protein Rab-30 OS=Homo sapiens OX=9606 GN=RAB30 PE=1 SV=2	5	0.0393667
Glyoxalase domain-containing protein 4 OS=Homo sapiens OX=9606 GN=GLOD4 PE=1 SV=1	7	0.0392667
Bifunctional purine biosynthesis protein ATIC OS=Homo sapiens OX=9606 GN=ATIC PE=1 SV=3	13	0.0390333
Metalloproteinase inhibitor 3 OS=Homo sapiens OX=9606 GN=TIMP3 PE=1 SV=2	10	0.0376
Proteasome subunit beta type-1 OS=Homo sapiens OX=9606 GN=PSMB1 PE=1 SV=2	8	0.0362667
Microsomal glutathione S-transferase 3 OS=Homo sapiens OX=9606 GN=MGST3 PE=1 SV=1	4	0.0341667
Keratin_ type I cytoskeletal 14 OS=Homo sapiens OX=9606 GN=KRT14 PE=1 SV=4	13	0.0308
Proteasome subunit beta type-2 OS=Homo sapiens OX=9606 GN=PSMB2 PE=1 SV=1	5	0.0307333
Alpha-synuclein OS=Homo sapiens OX=9606 GN=SNCA PE=1 SV=1	4	0.0292333
Endothelial protein C receptor OS=Homo sapiens OX=9606 GN=PROCR PE=1 SV=1	6	0.0285333
40S ribosomal protein S16 OS=Homo sapiens OX=9606 GN=RPS16 PE=1 SV=2	4	0.0278333
40S ribosomal protein S12 OS=Homo sapiens OX=9606 GN=RPS12 PE=1 SV=3	4	0.0271667
3-hydroxybutyrate dehydrogenase type 2 OS=Homo sapiens OX=9606 GN=BDH2 PE=1 SV=2	5	0.0269333
Sodium/potassium-transporting ATPase subunit alpha-4 OS=Homo sapiens OX=9606 GN=ATP1A4 PE=1 SV=3	13	0.0263333
N(G)_N(G)-dimethylarginine dimethylaminohydrolase 1 OS=Homo sapiens OX=9606 GN=DDAH1 PE=1 SV=3	7	0.0262
Aldehyde dehydrogenase family 1 member A3 OS=Homo sapiens OX=9606 GN=ALDH1A3 PE=1 SV=2	10	0.0243
Serine/threonine-protein phosphatase PP1-gamma catalytic subunit OS=Homo sapiens OX=9606 GN=PPP1CC PE=1 SV=1	12	0.0237
Nucleosome assembly protein 1-like 4 OS=Homo sapiens OX=9606 GN=NAP1L4 PE=1 SV=1	12	0.0226333
Secreted phosphoprotein 24 OS=Homo sapiens OX=9606 GN=SPP2 PE=1 SV=1	8	0.0221333
Immunoglobulin heavy variable 3-9 OS=Homo sapiens OX=9606 GN=IGHV3-9 PE=1 SV=2	7	0.0219667
Prostaglandin E synthase 3 OS=Homo sapiens OX=9606 GN=PTGES3 PE=1 SV=1	5	0.0218667
Poly(rC)-binding protein 2 OS=Homo sapiens OX=9606 GN=PCBP2 PE=1 SV=1	5	0.0216667
Keratin_ type II cytoskeletal 2 oral OS=Homo sapiens OX=9606 GN=KRT76 PE=1 SV=2	12	0.0213333
Serine/arginine-rich splicing factor 2 OS=Homo sapiens OX=9606 GN=SRSF2 PE=1 SV=4	4	0.0197333
Carbonyl reductase [NADPH] 3 OS=Homo sapiens OX=9606 GN=CBR3 PE=1 SV=3	10	0.0194667
Keratin_ type II cytoskeletal 74 OS=Homo sapiens OX=9606 GN=KRT74 PE=1 SV=2	9	0.0194
Potassium-transporting ATPase alpha chain 1 OS=Homo sapiens OX=9606 GN=ATP4A PE=2 SV=5	22	0.0187
Ras-related protein Rab-8B OS=Homo sapiens OX=9606 GN=RAB8B PE=1 SV=2	8	0.0176
Guanine nucleotide-binding protein G(t) subunit alpha-2 OS=Homo sapiens OX=9606 GN=GNAT2 PE=1 SV=4	9	0.0166333
Complement factor H-related protein 2 OS=Homo sapiens OX=9606 GN=CFHR2 PE=1 SV=1	5	0.0163333
HLA class II histocompatibility antigen_ DQ alpha 2 chain OS=Homo sapiens OX=9606 GN=HLA-DQA2 PE=1 SV=2	5	0.0157
Histone H2A type 1-A OS=Homo sapiens OX=9606 GN=H2AC1 PE=1 SV=3	3	0.0135
60S ribosomal protein L9 OS=Homo sapiens OX=9606 GN=RPL9 PE=1 SV=1	6	0.0134333
Putative endoplasmin-like protein OS=Homo sapiens OX=9606 GN=HSP90B2P PE=5 SV=1	13	0.0132
Prothymosin alpha OS=Homo sapiens OX=9606 GN=PTMA PE=1 SV=2	3	0.0104
Guanine nucleotide-binding protein G(I)/G(S)/G(O) subunit gamma-12 OS=Homo sapiens OX=9606 GN=GNG12 PE=1 SV=3	3	0.00836667
Immunoglobulin heavy variable 3-30-3 OS=Homo sapiens OX=9606 GN=IGHV3-30-3 PE=3 SV=1	6	0.00826667
Keratin_ type I cuticular Ha2 OS=Homo sapiens OX=9606 GN=KRT32 PE=1 SV=3	10	0.00823333
Glial fibrillary acidic protein OS=Homo sapiens OX=9606 GN=GFAP PE=1 SV=1	12	0.0077
Keratin_ type I cytoskeletal 15 OS=Homo sapiens OX=9606 GN=KRT15 PE=1 SV=3	15	0.00743333
Caveolin-3 OS=Homo sapiens OX=9606 GN=CAV3 PE=1 SV=1	5	0.00583333
Ras-related protein Rab-4A OS=Homo sapiens OX=9606 GN=RAB4A PE=1 SV=3	6	0.00576667
Ras-related protein Rab-4B OS=Homo sapiens OX=9606 GN=RAB4B PE=1 SV=1	6	0.00283333
Ras-related protein Rab-15 OS=Homo sapiens OX=9606 GN=RAB15 PE=1 SV=1	6	0.0017
Immunoglobulin heavy variable 3-20 OS=Homo sapiens OX=9606 GN=IGHV3-20 PE=3 SV=2	7	0.000733333
Immunoglobulin gamma-1 heavy chain OS=Homo sapiens OX=9606 PE=1 SV=2	17	11.8242
Immunoglobulin heavy constant gamma 1 OS=Homo sapiens OX=9606 GN=IGHG1 PE=1 SV=1	16	9.23225
Actin_ alpha skeletal muscle OS=Homo sapiens OX=9606 GN=ACTA1 PE=1 SV=1	27	4.88195
Prolow-density lipoprotein receptor-related protein 1 OS=Homo sapiens OX=9606 GN=LRP1 PE=1 SV=2	95	4.39765
POTE ankyrin domain family member J OS=Homo sapiens OX=9606 GN=POTEJ PE=3 SV=1	25	4.1692
Keratin_ type I cytoskeletal 17 OS=Homo sapiens OX=9606 GN=KRT17 PE=1 SV=2	9	1.7606
Phosphatidylinositol 4-kinase alpha OS=Homo sapiens OX=9606 GN=PI4KA PE=1 SV=4	32	1.61135
Myosin-7 OS=Homo sapiens OX=9606 GN=MYH7 PE=1 SV=5	73	1.368
Myoferlin OS=Homo sapiens OX=9606 GN=MYOF PE=1 SV=1	67	1.1851
Nucleoporin GLE1 OS=Homo sapiens OX=9606 GN=GLE1 PE=1 SV=2	12	0.9943
Basement membrane-specific heparan sulfate proteoglycan core protein OS=Homo sapiens OX=9606 GN=HSPG2 PE=1 SV=4	59	0.8011
Myosin-2 OS=Homo sapiens OX=9606 GN=MYH2 PE=1 SV=1	37	0.7977
Reticulon-4 OS=Homo sapiens OX=9606 GN=RTN4 PE=1 SV=2	15	0.7308
Latent-transforming growth factor beta-binding protein 2 OS=Homo sapiens OX=9606 GN=LTBP2 PE=1 SV=3	20	0.72415
Elongation factor 1-alpha 2 OS=Homo sapiens OX=9606 GN=EEF1A2 PE=1 SV=1	10	0.60615
Tetratricopeptide repeat protein 25 OS=Homo sapiens OX=9606 GN=TTC25 PE=1 SV=2	11	0.5962
Thioredoxin domain-containing protein 5 OS=Homo sapiens OX=9606 GN=TXNDC5 PE=1 SV=2	15	0.56205
Glycogen phosphorylase_ brain form OS=Homo sapiens OX=9606 GN=PYGB PE=1 SV=5	19	0.548
Enolase 1 OS=Saccharomyces cerevisiae (strain ATCC 204508 / S288c) GN=ENO1 PE=1 SV=3	9	0.54
UV excision repair protein RAD23 homolog A OS=Homo sapiens OX=9606 GN=RAD23A PE=1 SV=1	11	0.4982
Biliverdin reductase A OS=Homo sapiens OX=9606 GN=BLVRA PE=1 SV=2	7	0.46935
Phosphatidylinositol 3-kinase catalytic subunit type 3 OS=Homo sapiens OX=9606 GN=PIK3C3 PE=1 SV=1	13	0.45345
Integrin alpha-1 OS=Homo sapiens OX=9606 GN=ITGA1 PE=1 SV=2	23	0.4498
UV excision repair protein RAD23 homolog B OS=Homo sapiens OX=9606 GN=RAD23B PE=1 SV=1	14	0.42965
Talin-2 OS=Homo sapiens OX=9606 GN=TLN2 PE=1 SV=4	40	0.4133
Protein 4.1 OS=Homo sapiens OX=9606 GN=EPB41 PE=1 SV=4	13	0.3714
Probable carboxypeptidase X1 OS=Homo sapiens OX=9606 GN=CPXM1 PE=2 SV=2	16	0.36975
EMILIN-1 OS=Homo sapiens OX=9606 GN=EMILIN1 PE=1 SV=3	17	0.3451
Cytochrome b-245 heavy chain OS=Homo sapiens OX=9606 GN=CYBB PE=1 SV=2	10	0.32735
Forkhead box protein R2 OS=Homo sapiens OX=9606 GN=FOXR2 PE=1 SV=1	7	0.32145
AP-2 complex subunit beta OS=Homo sapiens OX=9606 GN=AP2B1 PE=1 SV=1	21	0.31875
Ammonium transporter Rh type A OS=Homo sapiens OX=9606 GN=RHAG PE=1 SV=2	2	0.3128
Neprilysin OS=Homo sapiens OX=9606 GN=MME PE=1 SV=2	21	0.3075
Leptin receptor OS=Homo sapiens OX=9606 GN=LEPR PE=1 SV=2	16	0.29795
Myosin-13 OS=Homo sapiens OX=9606 GN=MYH13 PE=2 SV=2	36	0.2972
Spectrin beta chain_ non-erythrocytic 2 OS=Homo sapiens OX=9606 GN=SPTBN2 PE=1 SV=3	38	0.2968
ATP-dependent 6-phosphofructokinase_ liver type OS=Homo sapiens OX=9606 GN=PFKL PE=1 SV=6	11	0.29245
Membrane primary amine oxidase OS=Homo sapiens OX=9606 GN=AOC3 PE=1 SV=3	10	0.2916
Mast cell carboxypeptidase A OS=Homo sapiens OX=9606 GN=CPA3 PE=1 SV=2	12	0.2809
Ribosome-binding protein 1 OS=Homo sapiens OX=9606 GN=RRBP1 PE=1 SV=5	20	0.2806
Catenin alpha-1 OS=Homo sapiens OX=9606 GN=CTNNA1 PE=1 SV=1	22	0.26575
Kinesin heavy chain isoform 5C OS=Homo sapiens OX=9606 GN=KIF5C PE=1 SV=1	20	0.25335
Collagen alpha-1(X) chain OS=Homo sapiens OX=9606 GN=COL10A1 PE=1 SV=2	5	0.2529
Guanine nucleotide-binding protein subunit alpha-12 OS=Homo sapiens OX=9606 GN=GNA12 PE=1 SV=4	6	0.2446
Keratin_ type I cuticular Ha8 OS=Homo sapiens OX=9606 GN=KRT38 PE=1 SV=3	5	0.23515
Vitamin K-dependent protein S OS=Homo sapiens OX=9606 GN=PROS1 PE=1 SV=1	15	0.23345
Galectin-3-binding protein OS=Homo sapiens OX=9606 GN=LGALS3BP PE=1 SV=1	15	0.2268
Immunoglobulin kappa variable 2D-28 OS=Homo sapiens OX=9606 GN=IGKV2D-28 PE=1 SV=2	2	0.22625
Complement component C7 OS=Homo sapiens OX=9606 GN=C7 PE=1 SV=2	16	0.2218
AP-2 complex subunit alpha-2 OS=Homo sapiens OX=9606 GN=AP2A2 PE=1 SV=2	19	0.22165
Glyceraldehyde-3-phosphate dehydrogenase_ testis-specific OS=Homo sapiens OX=9606 GN=GAPDHS PE=1 SV=2	6	0.21355
Protein NDRG1 OS=Homo sapiens OX=9606 GN=NDRG1 PE=1 SV=1	6	0.20505
Immunoglobulin J chain OS=Homo sapiens OX=9606 GN=JCHAIN PE=1 SV=4	6	0.20335
Staphylococcal nuclease domain-containing protein 1 OS=Homo sapiens OX=9606 GN=SND1 PE=1 SV=1	18	0.20105
Integrin alpha-M OS=Homo sapiens OX=9606 GN=ITGAM PE=1 SV=2	26	0.19485
Stress-70 protein_ mitochondrial OS=Homo sapiens OX=9606 GN=HSPA9 PE=1 SV=2	20	0.19385
Catenin beta-1 OS=Homo sapiens OX=9606 GN=CTNNB1 PE=1 SV=1	18	0.19345
5'-nucleotidase OS=Homo sapiens OX=9606 GN=NT5E PE=1 SV=1	13	0.1933
Collagen alpha-1(III) chain OS=Homo sapiens OX=9606 GN=COL3A1 PE=1 SV=4	16	0.1917
Rho GTPase-activating protein 35 OS=Homo sapiens OX=9606 GN=ARHGAP35 PE=1 SV=3	20	0.1909
Hemoglobin subunit gamma-2 OS=Homo sapiens OX=9606 GN=HBG2 PE=1 SV=2	12	0.1895
Microtubule-associated protein 4 OS=Homo sapiens OX=9606 GN=MAP4 PE=1 SV=3	8	0.18895
Extended synaptotagmin-1 OS=Homo sapiens OX=9606 GN=ESYT1 PE=1 SV=1	21	0.18375
Integrin beta-2 OS=Homo sapiens OX=9606 GN=ITGB2 PE=1 SV=2	17	0.1783
Aspartyl/asparaginyl beta-hydroxylase OS=Homo sapiens OX=9606 GN=ASPH PE=1 SV=3	14	0.17515
Myoglobin OS=Homo sapiens OX=9606 GN=MB PE=1 SV=2	8	0.1713
HLA class II histocompatibility antigen_ DR beta 3 chain OS=Homo sapiens OX=9606 GN=HLA-DRB3 PE=1 SV=1	8	0.17045
Integrin beta-5 OS=Homo sapiens OX=9606 GN=ITGB5 PE=1 SV=1	18	0.16955
G-patch domain and KOW motifs-containing protein OS=Homo sapiens OX=9606 GN=GPKOW PE=1 SV=2	6	0.168
Prostaglandin F2 receptor negative regulator OS=Homo sapiens OX=9606 GN=PTGFRN PE=1 SV=2	13	0.1668
Chymase OS=Homo sapiens OX=9606 GN=CMA1 PE=1 SV=1	10	0.16565
Aconitate hydratase_ mitochondrial OS=Homo sapiens OX=9606 GN=ACO2 PE=1 SV=2	23	0.15985
Cytochrome b-c1 complex subunit 2_ mitochondrial OS=Homo sapiens OX=9606 GN=UQCRC2 PE=1 SV=3	8	0.15465
Copine-2 OS=Homo sapiens OX=9606 GN=CPNE2 PE=1 SV=3	8	0.15325
AP-2 complex subunit alpha-1 OS=Homo sapiens OX=9606 GN=AP2A1 PE=1 SV=3	22	0.15315
Myeloid-associated differentiation marker OS=Homo sapiens OX=9606 GN=MYADM PE=1 SV=2	3	0.1517
Thrombospondin type-1 domain-containing protein 4 OS=Homo sapiens OX=9606 GN=THSD4 PE=2 SV=2	15	0.14405
Serine protease HTRA1 OS=Homo sapiens OX=9606 GN=HTRA1 PE=1 SV=1	8	0.14355
ADP-ribosyl cyclase/cyclic ADP-ribose hydrolase 2 OS=Homo sapiens OX=9606 GN=BST1 PE=1 SV=2	12	0.14005
Calcium/calmodulin-dependent protein kinase type II subunit delta OS=Homo sapiens OX=9606 GN=CAMK2D PE=1 SV=3	10	0.13765
Hypoxia up-regulated protein 1 OS=Homo sapiens OX=9606 GN=HYOU1 PE=1 SV=1	19	0.1373
Immunoglobulin kappa variable 3-15 OS=Homo sapiens OX=9606 GN=IGKV3-15 PE=1 SV=2	1	0.1368
Dolichyl-diphosphooligosaccharide--protein glycosyltransferase subunit STT3A OS=Homo sapiens OX=9606 GN=STT3A PE=1 SV=2	8	0.1349
Glutathione S-transferase Mu 1 OS=Homo sapiens OX=9606 GN=GSTM1 PE=1 SV=3	9	0.1334
T-complex protein 1 subunit eta OS=Homo sapiens OX=9606 GN=CCT7 PE=1 SV=2	11	0.12825
60S ribosomal protein L7a OS=Homo sapiens OX=9606 GN=RPL7A PE=1 SV=2	4	0.1253
Complement C1q tumor necrosis factor-related protein 5 OS=Homo sapiens OX=9606 GN=C1QTNF5 PE=1 SV=1	2	0.1248
Myeloblastin OS=Homo sapiens OX=9606 GN=PRTN3 PE=1 SV=3	6	0.1234
Vacuolar protein sorting-associated protein 35 OS=Homo sapiens OX=9606 GN=VPS35 PE=1 SV=2	11	0.1203
Elongation factor 1-gamma OS=Homo sapiens OX=9606 GN=EEF1G PE=1 SV=3	13	0.11945
Endoplasmic reticulum aminopeptidase 1 OS=Homo sapiens OX=9606 GN=ERAP1 PE=1 SV=3	13	0.1184
Copine-6 OS=Homo sapiens OX=9606 GN=CPNE6 PE=1 SV=3	7	0.11715
X-ray repair cross-complementing protein 5 OS=Homo sapiens OX=9606 GN=XRCC5 PE=1 SV=3	17	0.1159
Programmed cell death 6-interacting protein OS=Homo sapiens OX=9606 GN=PDCD6IP PE=1 SV=1	15	0.1128
Aquaporin-1 OS=Homo sapiens OX=9606 GN=AQP1 PE=1 SV=3	2	0.11265
Interferon-induced GTP-binding protein Mx1 OS=Homo sapiens OX=9606 GN=MX1 PE=1 SV=4	13	0.11215
Beta-2-syntrophin OS=Homo sapiens OX=9606 GN=SNTB2 PE=1 SV=1	11	0.1107
Sushi domain-containing protein 2 OS=Homo sapiens OX=9606 GN=SUSD2 PE=1 SV=1	8	0.1073
Prohibitin-2 OS=Homo sapiens OX=9606 GN=PHB2 PE=1 SV=2	8	0.10685
4-trimethylaminobutyraldehyde dehydrogenase OS=Homo sapiens OX=9606 GN=ALDH9A1 PE=1 SV=3	10	0.10605
Endoplasmic reticulum resident protein 44 OS=Homo sapiens OX=9606 GN=ERP44 PE=1 SV=1	9	0.1043
Myosin regulatory light chain 2_ ventricular/cardiac muscle isoform OS=Homo sapiens OX=9606 GN=MYL2 PE=1 SV=3	8	0.1022
CD5 antigen-like OS=Homo sapiens OX=9606 GN=CD5L PE=1 SV=1	10	0.10135
Transmembrane protein 119 OS=Homo sapiens OX=9606 GN=TMEM119 PE=1 SV=1	2	0.1009
Proteasome subunit alpha type-3 OS=Homo sapiens OX=9606 GN=PSMA3 PE=1 SV=2	8	0.09955
Transmembrane emp24 domain-containing protein 10 OS=Homo sapiens OX=9606 GN=TMED10 PE=1 SV=2	2	0.0994
HLA class II histocompatibility antigen_ DP beta 1 chain OS=Homo sapiens OX=9606 GN=HLA-DPB1 PE=1 SV=1	6	0.099
Serine/threonine-protein phosphatase PP1-beta catalytic subunit OS=Homo sapiens OX=9606 GN=PPP1CB PE=1 SV=3	11	0.09865
Proteasome subunit alpha type-6 OS=Homo sapiens OX=9606 GN=PSMA6 PE=1 SV=1	4	0.09715
AP-1 complex subunit beta-1 OS=Homo sapiens OX=9606 GN=AP1B1 PE=1 SV=2	18	0.0964
Neutrophil gelatinase-associated lipocalin OS=Homo sapiens OX=9606 GN=LCN2 PE=1 SV=2	3	0.09525
26S proteasome non-ATPase regulatory subunit 6 OS=Homo sapiens OX=9606 GN=PSMD6 PE=1 SV=1	9	0.09515
Cleavage and polyadenylation specificity factor subunit 5 OS=Homo sapiens OX=9606 GN=NUDT21 PE=1 SV=1	5	0.09425
60S ribosomal protein L6 OS=Homo sapiens OX=9606 GN=RPL6 PE=1 SV=3	8	0.09415
Apolipoprotein D OS=Homo sapiens OX=9606 GN=APOD PE=1 SV=1	5	0.09185
Acidic leucine-rich nuclear phosphoprotein 32 family member A OS=Homo sapiens OX=9606 GN=ANP32A PE=1 SV=1	2	0.0918
Heterogeneous nuclear ribonucleoproteins C1/C2 OS=Homo sapiens OX=9606 GN=HNRNPC PE=1 SV=4	8	0.0918
Macrophage-capping protein OS=Homo sapiens OX=9606 GN=CAPG PE=1 SV=2	7	0.0916
Creatine kinase M-type OS=Homo sapiens OX=9606 GN=CKM PE=1 SV=2	11	0.0908
Protein SETSIP OS=Homo sapiens OX=9606 GN=SETSIP PE=1 SV=1	8	0.09035
Coatomer subunit beta OS=Homo sapiens OX=9606 GN=COPB1 PE=1 SV=3	18	0.09015
PDZ and LIM domain protein 7 OS=Homo sapiens OX=9606 GN=PDLIM7 PE=1 SV=1	8	0.0882
Protein S100-A4 OS=Homo sapiens OX=9606 GN=S100A4 PE=1 SV=1	3	0.088
Transmembrane emp24 domain-containing protein 2 OS=Homo sapiens OX=9606 GN=TMED2 PE=1 SV=1	4	0.08785
Microfibril-associated glycoprotein 4 OS=Homo sapiens OX=9606 GN=MFAP4 PE=1 SV=2	4	0.0877
Actin-related protein 2/3 complex subunit 3 OS=Homo sapiens OX=9606 GN=ARPC3 PE=1 SV=3	6	0.0875
60S ribosomal protein L4 OS=Homo sapiens OX=9606 GN=RPL4 PE=1 SV=5	8	0.08565
Ras-related protein Rab-8A OS=Homo sapiens OX=9606 GN=RAB8A PE=1 SV=1	6	0.08545
ATP-citrate synthase OS=Homo sapiens OX=9606 GN=ACLY PE=1 SV=3	20	0.08505
Elongation factor Tu_ mitochondrial OS=Homo sapiens OX=9606 GN=TUFM PE=1 SV=2	10	0.08465
Septin-9 OS=Homo sapiens OX=9606 GN=SEPTIN9 PE=1 SV=2	8	0.08415
GTP-binding protein SAR1b OS=Homo sapiens OX=9606 GN=SAR1B PE=1 SV=1	3	0.08305
26S proteasome non-ATPase regulatory subunit 2 OS=Homo sapiens OX=9606 GN=PSMD2 PE=1 SV=3	19	0.08265
Coronin-1A OS=Homo sapiens OX=9606 GN=CORO1A PE=1 SV=4	6	0.0808
Keratin_ type II cytoskeletal 7 OS=Homo sapiens OX=9606 GN=KRT7 PE=1 SV=5	12	0.07955
Galectin-3 OS=Homo sapiens OX=9606 GN=LGALS3 PE=1 SV=5	4	0.0795
Glyoxylate reductase/hydroxypyruvate reductase OS=Homo sapiens OX=9606 GN=GRHPR PE=1 SV=1	7	0.0792
Complement decay-accelerating factor OS=Homo sapiens OX=9606 GN=CD55 PE=1 SV=4	9	0.07885
Calmodulin-like protein 3 OS=Homo sapiens OX=9606 GN=CALML3 PE=1 SV=2	7	0.07855
Thioredoxin-related transmembrane protein 4 OS=Homo sapiens OX=9606 GN=TMX4 PE=1 SV=1	5	0.07755
Heterogeneous nuclear ribonucleoprotein C-like 1 OS=Homo sapiens OX=9606 GN=HNRNPCL1 PE=1 SV=1	7	0.07715
Protein-glutamine gamma-glutamyltransferase 2 OS=Homo sapiens OX=9606 GN=TGM2 PE=1 SV=2	8	0.0756
Platelet-activating factor acetylhydrolase IB subunit alpha OS=Homo sapiens OX=9606 GN=PAFAH1B1 PE=1 SV=2	10	0.0745
Heterochromatin protein 1-binding protein 3 OS=Homo sapiens OX=9606 GN=HP1BP3 PE=1 SV=1	7	0.07425
Calpastatin OS=Homo sapiens OX=9606 GN=CAST PE=1 SV=4	8	0.0739
Putative ankyrin repeat domain-containing protein 20A3 OS=Homo sapiens OX=9606 GN=ANKRD20A3P PE=5 SV=1	11	0.0721
V-type proton ATPase catalytic subunit A OS=Homo sapiens OX=9606 GN=ATP6V1A PE=1 SV=2	5	0.071
Immunoglobulin heavy variable 1-2 OS=Homo sapiens OX=9606 GN=IGHV1-2 PE=1 SV=2	2	0.0706
Keratin_ type II cytoskeletal 72 OS=Homo sapiens OX=9606 GN=KRT72 PE=1 SV=2	10	0.0706
Copine-1 OS=Homo sapiens OX=9606 GN=CPNE1 PE=1 SV=1	9	0.07015
55 kDa erythrocyte membrane protein OS=Homo sapiens OX=9606 GN=MPP1 PE=1 SV=2	10	0.069
AP-2 complex subunit mu OS=Homo sapiens OX=9606 GN=AP2M1 PE=1 SV=2	13	0.06895
Myosin light chain 6B OS=Homo sapiens OX=9606 GN=MYL6B PE=1 SV=1	6	0.06825
Sorting nexin-1 OS=Homo sapiens OX=9606 GN=SNX1 PE=1 SV=3	13	0.0673
ER lumen protein-retaining receptor 1 OS=Homo sapiens OX=9606 GN=KDELR1 PE=1 SV=1	2	0.0669
Endonuclease domain-containing 1 protein OS=Homo sapiens OX=9606 GN=ENDOD1 PE=1 SV=2	9	0.06555
Protein SET OS=Homo sapiens OX=9606 GN=SET PE=1 SV=3	5	0.0654
Translocon-associated protein subunit alpha OS=Homo sapiens OX=9606 GN=SSR1 PE=1 SV=3	3	0.06425
Adenosine kinase OS=Homo sapiens OX=9606 GN=ADK PE=1 SV=2	8	0.06225
Calumenin OS=Homo sapiens OX=9606 GN=CALU PE=1 SV=2	8	0.0614
Angiogenin OS=Homo sapiens OX=9606 GN=ANG PE=1 SV=1	4	0.06125
Core histone macro-H2A.1 OS=Homo sapiens OX=9606 GN=MACROH2A1 PE=1 SV=4	7	0.05895
Coronin-1B OS=Homo sapiens OX=9606 GN=CORO1B PE=1 SV=1	4	0.05845
Intercellular adhesion molecule 1 OS=Homo sapiens OX=9606 GN=ICAM1 PE=1 SV=2	9	0.058
Immunoglobulin heavy variable 6-1 OS=Homo sapiens OX=9606 GN=IGHV6-1 PE=3 SV=1	2	0.05755
HLA class I histocompatibility antigen_ C alpha chain OS=Homo sapiens OX=9606 GN=HLA-C PE=1 SV=3	9	0.05735
3-ketoacyl-CoA thiolase_ mitochondrial OS=Homo sapiens OX=9606 GN=ACAA2 PE=1 SV=2	6	0.05725
Elongation factor 1-delta OS=Homo sapiens OX=9606 GN=EEF1D PE=1 SV=5	6	0.05685
Immunoglobulin lambda variable 3-9 OS=Homo sapiens OX=9606 GN=IGLV3-9 PE=3 SV=1	1	0.05675
Platelet glycoprotein 4 OS=Homo sapiens OX=9606 GN=CD36 PE=1 SV=2	6	0.05625
Elongation factor 1-beta OS=Homo sapiens OX=9606 GN=EEF1B2 PE=1 SV=3	5	0.05615
Immunoglobulin heavy variable 3-74 OS=Homo sapiens OX=9606 GN=IGHV3-74 PE=3 SV=1	4	0.05595
UDP-glucose 6-dehydrogenase OS=Homo sapiens OX=9606 GN=UGDH PE=1 SV=1	7	0.05565
Ras-related protein Rab-43 OS=Homo sapiens OX=9606 GN=RAB43 PE=1 SV=1	5	0.0541
Myosin-8 OS=Homo sapiens OX=9606 GN=MYH8 PE=1 SV=3	35	0.05325
Glycophorin-C OS=Homo sapiens OX=9606 GN=GYPC PE=1 SV=1	3	0.0532
Catechol O-methyltransferase OS=Homo sapiens OX=9606 GN=COMT PE=1 SV=2	7	0.05155
Isocitrate dehydrogenase [NADP]_ mitochondrial OS=Homo sapiens OX=9606 GN=IDH2 PE=1 SV=2	11	0.05125
Calcium homeostasis modulator protein 5 OS=Homo sapiens OX=9606 GN=CALHM5 PE=2 SV=1	6	0.0487
ADP/ATP translocase 3 OS=Homo sapiens OX=9606 GN=SLC25A6 PE=1 SV=4	9	0.04815
Glutamate dehydrogenase 2_ mitochondrial OS=Homo sapiens OX=9606 GN=GLUD2 PE=1 SV=2	16	0.04815
Quinone oxidoreductase OS=Homo sapiens OX=9606 GN=CRYZ PE=1 SV=1	9	0.04705
60S ribosomal protein L14 OS=Homo sapiens OX=9606 GN=RPL14 PE=1 SV=4	3	0.0465
ADP-ribosylation factor-like protein 8A OS=Homo sapiens OX=9606 GN=ARL8A PE=1 SV=1	7	0.04455
Myosin-1 OS=Homo sapiens OX=9606 GN=MYH1 PE=1 SV=3	32	0.0444
Surfeit locus protein 4 OS=Homo sapiens OX=9606 GN=SURF4 PE=1 SV=3	3	0.04435
Fatty acid-binding protein_ adipocyte OS=Homo sapiens OX=9606 GN=FABP4 PE=1 SV=3	6	0.0439
Reticulocalbin-1 OS=Homo sapiens OX=9606 GN=RCN1 PE=1 SV=1	6	0.04295
Syntenin-1 OS=Homo sapiens OX=9606 GN=SDCBP PE=1 SV=1	5	0.04285
Ras-related protein Rab-11B OS=Homo sapiens OX=9606 GN=RAB11B PE=1 SV=4	9	0.0426
Raftlin OS=Homo sapiens OX=9606 GN=RFTN1 PE=1 SV=4	7	0.04225
Myosin-3 OS=Homo sapiens OX=9606 GN=MYH3 PE=1 SV=3	27	0.04165
ATP synthase subunit O_ mitochondrial OS=Homo sapiens OX=9606 GN=ATP5PO PE=1 SV=1	7	0.04105
Neutrophil defensin 1 OS=Homo sapiens OX=9606 GN=DEFA1 PE=1 SV=1	5	0.04105
Alpha-internexin OS=Homo sapiens OX=9606 GN=INA PE=1 SV=2	8	0.0403
Glutamine amidotransferase-like class 1 domain-containing protein 3A_ mitochondrial OS=Homo sapiens OX=9606 GN=GATD3A PE=1 SV=1	4	0.03985
Keratin_ type II cuticular Hb5 OS=Homo sapiens OX=9606 GN=KRT85 PE=1 SV=1	8	0.0396
Probable phosphoglycerate mutase 4 OS=Homo sapiens OX=9606 GN=PGAM4 PE=3 SV=1	5	0.0388
Myosin regulatory light chain 10 OS=Homo sapiens OX=9606 GN=MYL10 PE=1 SV=2	6	0.03865
Actin-related protein 2/3 complex subunit 2 OS=Homo sapiens OX=9606 GN=ARPC2 PE=1 SV=1	7	0.0385
Protein O-glucosyltransferase 3 OS=Homo sapiens OX=9606 GN=POGLUT3 PE=1 SV=2	9	0.038
Leucine-rich repeat-containing protein 59 OS=Homo sapiens OX=9606 GN=LRRC59 PE=1 SV=1	5	0.03765
Immunoglobulin heavy variable 4-28 OS=Homo sapiens OX=9606 GN=IGHV4-28 PE=3 SV=1	3	0.03685
Mitogen-activated protein kinase 3 OS=Homo sapiens OX=9606 GN=MAPK3 PE=1 SV=4	6	0.03665
Microfibrillar-associated protein 5 OS=Homo sapiens OX=9606 GN=MFAP5 PE=1 SV=1	4	0.0364
Profilin-2 OS=Homo sapiens OX=9606 GN=PFN2 PE=1 SV=3	3	0.0364
Sarcoplasmic/endoplasmic reticulum calcium ATPase 1 OS=Homo sapiens OX=9606 GN=ATP2A1 PE=1 SV=1	17	0.03605
Protein S100-A13 OS=Homo sapiens OX=9606 GN=S100A13 PE=1 SV=1	4	0.03515
Electron transfer flavoprotein subunit alpha_ mitochondrial OS=Homo sapiens OX=9606 GN=ETFA PE=1 SV=1	8	0.0348
Septin-6 OS=Homo sapiens OX=9606 GN=SEPTIN6 PE=1 SV=4	11	0.0347
Guanine nucleotide-binding protein G(q) subunit alpha OS=Homo sapiens OX=9606 GN=GNAQ PE=1 SV=4	8	0.0341
Ras-related protein Rab-2B OS=Homo sapiens OX=9606 GN=RAB2B PE=1 SV=1	10	0.0341
Folate receptor beta OS=Homo sapiens OX=9606 GN=FOLR2 PE=1 SV=4	8	0.033
Carboxypeptidase Q OS=Homo sapiens OX=9606 GN=CPQ PE=1 SV=1	8	0.0329
Annexin A3 OS=Homo sapiens OX=9606 GN=ANXA3 PE=1 SV=3	10	0.03285
Mitogen-activated protein kinase 1 OS=Homo sapiens OX=9606 GN=MAPK1 PE=1 SV=3	8	0.03255
Immunoglobulin lambda variable 8-61 OS=Homo sapiens OX=9606 GN=IGLV8-61 PE=3 SV=7	1	0.0318
Mycophenolic acid acyl-glucuronide esterase_ mitochondrial OS=Homo sapiens OX=9606 GN=ABHD10 PE=1 SV=1	11	0.03155
Ras-related protein Rab-31 OS=Homo sapiens OX=9606 GN=RAB31 PE=1 SV=1	6	0.03145
Translationally-controlled tumor protein OS=Homo sapiens OX=9606 GN=TPT1 PE=1 SV=1	4	0.03075
2_4-dienoyl-CoA reductase_ mitochondrial OS=Homo sapiens OX=9606 GN=DECR1 PE=1 SV=1	8	0.0306
60S ribosomal protein L15 OS=Homo sapiens OX=9606 GN=RPL15 PE=1 SV=2	4	0.0305
26S proteasome non-ATPase regulatory subunit 11 OS=Homo sapiens OX=9606 GN=PSMD11 PE=1 SV=3	8	0.0303
Keratin_ type I cytoskeletal 12 OS=Homo sapiens OX=9606 GN=KRT12 PE=1 SV=1	8	0.0303
Protein-L-isoaspartate(D-aspartate) O-methyltransferase OS=Homo sapiens OX=9606 GN=PCMT1 PE=1 SV=4	4	0.0296
Guanine nucleotide-binding protein G(o) subunit alpha OS=Homo sapiens OX=9606 GN=GNAO1 PE=1 SV=4	9	0.02955
Myosin light chain 5 OS=Homo sapiens OX=9606 GN=MYL5 PE=2 SV=1	5	0.02955
60S ribosomal protein L5 OS=Homo sapiens OX=9606 GN=RPL5 PE=1 SV=3	5	0.029
Prostaglandin reductase 1 OS=Homo sapiens OX=9606 GN=PTGR1 PE=1 SV=2	7	0.02895
Astrocytic phosphoprotein PEA-15 OS=Homo sapiens OX=9606 GN=PEA15 PE=1 SV=2	3	0.0289
Proteasome subunit beta type-9 OS=Homo sapiens OX=9606 GN=PSMB9 PE=1 SV=2	5	0.0279
Ribose-phosphate pyrophosphokinase 1 OS=Homo sapiens OX=9606 GN=PRPS1 PE=1 SV=2	6	0.0275
ATPase GET3 OS=Homo sapiens OX=9606 GN=GET3 PE=1 SV=2	6	0.02725
Azurocidin OS=Homo sapiens OX=9606 GN=AZU1 PE=1 SV=3	5	0.02695
Sorting nexin-5 OS=Homo sapiens OX=9606 GN=SNX5 PE=1 SV=1	11	0.02645
Keratin_ type II cuticular Hb6 OS=Homo sapiens OX=9606 GN=KRT86 PE=1 SV=1	6	0.0262
Myosin-4 OS=Homo sapiens OX=9606 GN=MYH4 PE=2 SV=2	33	0.0262
Complement component 1 Q subcomponent-binding protein_ mitochondrial OS=Homo sapiens OX=9606 GN=C1QBP PE=1 SV=1	9	0.02585
Copine-9 OS=Homo sapiens OX=9606 GN=CPNE9 PE=1 SV=3	10	0.0255
Heme-binding protein 1 OS=Homo sapiens OX=9606 GN=HEBP1 PE=1 SV=1	7	0.02545
Four and a half LIM domains protein 2 OS=Homo sapiens OX=9606 GN=FHL2 PE=1 SV=3	7	0.02465
Platelet glycoprotein Ib beta chain OS=Homo sapiens OX=9606 GN=GP1BB PE=1 SV=1	4	0.0243
Proteasome subunit beta type-3 OS=Homo sapiens OX=9606 GN=PSMB3 PE=1 SV=2	4	0.0243
Potassium-transporting ATPase alpha chain 2 OS=Homo sapiens OX=9606 GN=ATP12A PE=1 SV=3	8	0.02425
Junctional adhesion molecule C OS=Homo sapiens OX=9606 GN=JAM3 PE=1 SV=1	6	0.02405
Lactoylglutathione lyase OS=Homo sapiens OX=9606 GN=GLO1 PE=1 SV=4	6	0.02285
Platelet-derived growth factor receptor-like protein OS=Homo sapiens OX=9606 GN=PDGFRL PE=1 SV=1	7	0.0226
60S ribosomal protein L12 OS=Homo sapiens OX=9606 GN=RPL12 PE=1 SV=1	6	0.0223
Coactosin-like protein OS=Homo sapiens OX=9606 GN=COTL1 PE=1 SV=3	5	0.02195
Protein FAM122B OS=Homo sapiens OX=9606 GN=FAM122B PE=1 SV=2	2	0.02195
Keratin_ type I cytoskeletal 27 OS=Homo sapiens OX=9606 GN=KRT27 PE=1 SV=2	6	0.0217
Programmed cell death protein 6 OS=Homo sapiens OX=9606 GN=PDCD6 PE=1 SV=1	7	0.02165
Beta-centractin OS=Homo sapiens OX=9606 GN=ACTR1B PE=1 SV=1	11	0.0216
26S proteasome regulatory subunit 8 OS=Homo sapiens OX=9606 GN=PSMC5 PE=1 SV=1	11	0.02155
Nicotinamide N-methyltransferase OS=Homo sapiens OX=9606 GN=NNMT PE=1 SV=1	5	0.02155
Cytochrome b5 type B OS=Homo sapiens OX=9606 GN=CYB5B PE=1 SV=3	2	0.02125
Protein canopy homolog 2 OS=Homo sapiens OX=9606 GN=CNPY2 PE=1 SV=1	7	0.0211
Interleukin enhancer-binding factor 2 OS=Homo sapiens OX=9606 GN=ILF2 PE=1 SV=2	6	0.02025
RNA transcription_ translation and transport factor protein OS=Homo sapiens OX=9606 GN=RTRAF PE=1 SV=1	4	0.0194
Guanine nucleotide-binding protein G(i) subunit alpha-1 OS=Homo sapiens OX=9606 GN=GNAI1 PE=1 SV=2	11	0.01915
LIM and senescent cell antigen-like-containing domain protein 2 OS=Homo sapiens OX=9606 GN=LIMS2 PE=1 SV=1	7	0.01835
Transmembrane emp24 domain-containing protein 4 OS=Homo sapiens OX=9606 GN=TMED4 PE=1 SV=1	4	0.018
Ras-related protein Rab-33B OS=Homo sapiens OX=9606 GN=RAB33B PE=1 SV=1	5	0.0174
Immunoglobulin heavy variable 3-43D OS=Homo sapiens OX=9606 GN=IGHV3-43D PE=3 SV=1	6	0.01735
Putative heat shock protein HSP 90-beta 2 OS=Homo sapiens OX=9606 GN=HSP90AB2P PE=1 SV=2	8	0.01735
CDGSH iron-sulfur domain-containing protein 1 OS=Homo sapiens OX=9606 GN=CISD1 PE=1 SV=1	2	0.01725
Chondroadherin OS=Homo sapiens OX=9606 GN=CHAD PE=1 SV=2	7	0.01685
Kinesin-1 heavy chain OS=Homo sapiens OX=9606 GN=KIF5B PE=1 SV=1	18	0.01675
60S acidic ribosomal protein P1 OS=Homo sapiens OX=9606 GN=RPLP1 PE=1 SV=1	3	0.0167
Junctional adhesion molecule A OS=Homo sapiens OX=9606 GN=F11R PE=1 SV=1	10	0.0167
Platelet-activating factor acetylhydrolase IB subunit beta OS=Homo sapiens OX=9606 GN=PAFAH1B2 PE=1 SV=1	4	0.0166
Myosin light chain 4 OS=Homo sapiens OX=9606 GN=MYL4 PE=1 SV=3	7	0.01615
Cold-inducible RNA-binding protein OS=Homo sapiens OX=9606 GN=CIRBP PE=1 SV=1	7	0.0155
Voltage-dependent anion-selective channel protein 1 OS=Homo sapiens OX=9606 GN=VDAC1 PE=1 SV=2	14	0.01485
Immunoglobulin heavy variable 3-15 OS=Homo sapiens OX=9606 GN=IGHV3-15 PE=3 SV=1	3	0.01395
CDP-diacylglycerol--inositol 3-phosphatidyltransferase OS=Homo sapiens OX=9606 GN=CDIPT PE=1 SV=1	2	0.01385
Ras-related protein Ral-B OS=Homo sapiens OX=9606 GN=RALB PE=1 SV=1	5	0.01355
Neudesin OS=Homo sapiens OX=9606 GN=NENF PE=1 SV=1	4	0.01315
Sodium/potassium-transporting ATPase subunit alpha-2 OS=Homo sapiens OX=9606 GN=ATP1A2 PE=1 SV=1	25	0.0127
Ras-related protein Ral-A OS=Homo sapiens OX=9606 GN=RALA PE=1 SV=1	8	0.0126
Ras-related protein Rab-37 OS=Homo sapiens OX=9606 GN=RAB37 PE=1 SV=3	5	0.0122
Ribose-phosphate pyrophosphokinase 2 OS=Homo sapiens OX=9606 GN=PRPS2 PE=1 SV=2	5	0.01195
Immunoglobulin heavy variable 3-64D OS=Homo sapiens OX=9606 GN=IGHV3-64D PE=3 SV=1	6	0.0118
Keratin_ type I cytoskeletal 28 OS=Homo sapiens OX=9606 GN=KRT28 PE=1 SV=2	7	0.01145
Ras-related protein Rab-5A OS=Homo sapiens OX=9606 GN=RAB5A PE=1 SV=2	5	0.01135
Copine-4 OS=Homo sapiens OX=9606 GN=CPNE4 PE=1 SV=1	10	0.01115
Cofilin-2 OS=Homo sapiens OX=9606 GN=CFL2 PE=1 SV=1	7	0.0102
Nuclear transport factor 2 OS=Homo sapiens OX=9606 GN=NUTF2 PE=1 SV=1	3	0.01005
ADP/ATP translocase 1 OS=Homo sapiens OX=9606 GN=SLC25A4 PE=1 SV=4	9	0.00975
Erlin-1 OS=Homo sapiens OX=9606 GN=ERLIN1 PE=1 SV=2	9	0.00925
UMP-CMP kinase OS=Homo sapiens OX=9606 GN=CMPK1 PE=1 SV=3	2	0.00895
Guanine nucleotide-binding protein subunit alpha-14 OS=Homo sapiens OX=9606 GN=GNA14 PE=1 SV=1	7	0.0089
40S ribosomal protein S7 OS=Homo sapiens OX=9606 GN=RPS7 PE=1 SV=1	3	0.0088
Xaa-Pro aminopeptidase 3 OS=Homo sapiens OX=9606 GN=XPNPEP3 PE=1 SV=1	22	0.0087
Haptoglobin-related protein OS=Homo sapiens OX=9606 GN=HPR PE=2 SV=2	16	0.0083
Hyaluronan and proteoglycan link protein 3 OS=Homo sapiens OX=9606 GN=HAPLN3 PE=2 SV=1	6	0.0076
Keratin_ type I cytoskeletal 19 OS=Homo sapiens OX=9606 GN=KRT19 PE=1 SV=4	10	0.00735
Tubulin beta-3 chain OS=Homo sapiens OX=9606 GN=TUBB3 PE=1 SV=2	17	0.0062
Ras-related protein Rab-2A OS=Homo sapiens OX=9606 GN=RAB2A PE=1 SV=1	8	0.0042
Copine-8 OS=Homo sapiens OX=9606 GN=CPNE8 PE=1 SV=2	9	0.00415
Guanine nucleotide-binding protein G(I)/G(S)/G(T) subunit beta-3 OS=Homo sapiens OX=9606 GN=GNB3 PE=1 SV=1	7	0.004
Hyaluronan and proteoglycan link protein 4 OS=Homo sapiens OX=9606 GN=HAPLN4 PE=2 SV=1	4	0.00365
Rho-related GTP-binding protein RhoQ OS=Homo sapiens OX=9606 GN=RHOQ PE=1 SV=2	2	0.00345
2-hydroxyacylsphingosine 1-beta-galactosyltransferase OS=Homo sapiens OX=9606 GN=UGT8 PE=2 SV=2	4	0.00295
BTB/POZ domain-containing protein KCTD8 OS=Homo sapiens OX=9606 GN=KCTD8 PE=1 SV=1	5	0.0027
Calcium-binding protein 5 OS=Homo sapiens OX=9606 GN=CABP5 PE=1 SV=1	5	0.0027
Keratin_ type I cytoskeletal 24 OS=Homo sapiens OX=9606 GN=KRT24 PE=1 SV=1	9	0.00245
Actin-related protein 3B OS=Homo sapiens OX=9606 GN=ACTR3B PE=2 SV=1	7	0.0022
Septin-14 OS=Homo sapiens OX=9606 GN=SEPTIN14 PE=1 SV=2	9	0.0022
Ras-related protein Rab-39B OS=Homo sapiens OX=9606 GN=RAB39B PE=1 SV=1	5	0.00195
Ras-related protein Rab-3D OS=Homo sapiens OX=9606 GN=RAB3D PE=1 SV=1	9	0.0018
Ras-related protein Rab-3C OS=Homo sapiens OX=9606 GN=RAB3C PE=1 SV=1	7	0.00145
Tubulin beta-8 chain OS=Homo sapiens OX=9606 GN=TUBB8 PE=1 SV=2	4	0.0011
Keratin_ type II cytoskeletal 78 OS=Homo sapiens OX=9606 GN=KRT78 PE=1 SV=2	10	0.00105
