# Supplementary material for: Proteome Profiling of the Dura Mater in Patients with Moyamoya Angiopathy
Source: Int J Mol Sci. 2023 Jul 7;24(13):11194. doi: 10.3390/ijms241311194 (PMC10342562; doi:10.3390/ijms241311194)
Supplement: Supplementary file 1 [file ijms-24-11194-s001.zip › Supplemental Table S3_Carrozzini T et al.xlsx]

## Sheet: enrichment.Component (1)
Table S3. Enrichment analysis of GO terms belonging to the cellular component category performed with STRING analysing all the proteins identified by 2D-LC.
#term ID	term description	observed gene count	background gene count	strength	false discovery rate	matching proteins in your network (labels)
GO:0043230	Extracellular organelle	576	2126	0.77	1.82e-289	RALA,CD74,HEBP1,PSMA4,GNA11,KRT14,APOH,VCL,SERPIND1,LGALS1,MYH9,ST13,CTSG,PSMA3,PSME2,PYGB,PROCR,TUBB1,LBP,AHCY,MYL12A,CORO1A,NUTF2,CPQ,RAB3D,COMP,PON1,PCOLCE,PSMA2,AEBP1,C5,C8G,MPO,PFN1,KRT32,VTN,ALDOC,LAP3,AFM,TMEM109,APOC3,SLC25A3,LTA4H,ARPC3,ARHGDIB,GAPDH,GNB3,TPI1,LTF,HRG,GNB4,APOB,HSPE1,AZU1,PRTN3,ENO1,AKR7A2,CTSD,APOA1,ATIC,TTR,RHOQ,PFN2,CAT,GSTM2,HIST1H4F,GOT2,C3,DSTN,CAPNS1,KRT13,KRT38,K…
GO:1903561	Extracellular vesicle	575	2121	0.77	3.47e-289	RALA,CD74,HEBP1,PSMA4,GNA11,KRT14,APOH,VCL,SERPIND1,LGALS1,MYH9,ST13,CTSG,PSMA3,PSME2,PYGB,PROCR,TUBB1,LBP,AHCY,MYL12A,CORO1A,NUTF2,CPQ,RAB3D,COMP,PON1,PCOLCE,PSMA2,AEBP1,C5,C8G,MPO,PFN1,KRT32,VTN,ALDOC,LAP3,AFM,TMEM109,APOC3,SLC25A3,LTA4H,ARPC3,ARHGDIB,GAPDH,GNB3,TPI1,LTF,HRG,GNB4,APOB,HSPE1,AZU1,PRTN3,ENO1,AKR7A2,CTSD,APOA1,ATIC,TTR,RHOQ,PFN2,CAT,GSTM2,HIST1H4F,GOT2,C3,DSTN,CAPNS1,KRT13,KRT38,K…
GO:0070062	Extracellular exosome	572	2099	0.77	2.66e-288	RALA,CD74,HEBP1,PSMA4,GNA11,KRT14,APOH,VCL,SERPIND1,LGALS1,MYH9,ST13,CTSG,PSMA3,PSME2,PYGB,PROCR,TUBB1,LBP,AHCY,MYL12A,CORO1A,NUTF2,CPQ,RAB3D,COMP,PON1,PCOLCE,PSMA2,AEBP1,C5,C8G,MPO,PFN1,KRT32,VTN,ALDOC,LAP3,AFM,TMEM109,APOC3,SLC25A3,LTA4H,ARPC3,ARHGDIB,GAPDH,GNB3,TPI1,LTF,HRG,GNB4,APOB,HSPE1,AZU1,PRTN3,ENO1,AKR7A2,CTSD,APOA1,ATIC,TTR,RHOQ,PFN2,CAT,GSTM2,HIST1H4F,GOT2,C3,DSTN,CAPNS1,KRT13,KRT38,K…
GO:0005615	Extracellular space	633	3195	0.63	6.34e-261	RALA,CD74,HEBP1,PSMA4,DCN,GNA11,KRT14,APOH,VCL,SERPIND1,LGALS1,MYH9,ST13,CTSG,PSMA3,PSME2,PYGB,PROCR,TUBB1,LBP,AHCY,MYL12A,CORO1A,NUTF2,CPQ,CKM,RAB3D,COMP,PON1,PCOLCE,PSMA2,AEBP1,C5,C8G,MPO,PFN1,C1QBP,KRT32,COL1A1,VTN,ALDOC,LAP3,AFM,TMEM109,APOC3,SLC25A3,LTA4H,ARPC3,ARHGDIB,GAPDH,GNB3,TPI1,LTF,HRG,GNB4,APOB,HSPE1,AZU1,PRTN3,ENO1,AKR7A2,CTSD,APOA1,ATIC,TTR,RHOQ,PFN2,CAT,CPXM2,GSTM2,HIST1H4F,GOT2,C…
GO:0005576	Extracellular region	667	4166	0.54	3.86e-232	RALA,CD74,HEBP1,PSMA4,DCN,GNA11,KRT14,SPP2,APOH,VCL,SERPIND1,MAPK1,LGALS1,MYH9,ST13,CTSG,PSMA3,PSME2,PYGB,PROCR,TUBB1,LBP,AHCY,MYL12A,CORO1A,NUTF2,CPQ,CKM,RAB3D,COMP,PON1,PCOLCE,PSMA2,AEBP1,C5,C8G,MPO,PFN1,C1QBP,KRT32,COL1A1,VTN,ALDOC,LAP3,AFM,TMEM109,APOC3,SLC25A3,LTA4H,ARPC3,ARHGDIB,GAPDH,GNB3,TPI1,LTF,HRG,GNB4,APOB,HSPE1,AZU1,PRTN3,ENO1,AKR7A2,CTSD,APOA1,ATIC,TTR,RHOQ,PFN2,CAT,CPXM2,GSTM2,HIST…
GO:0031982	Vesicle	644	3879	0.56	2.94e-227	RALA,CD74,HEBP1,PSMA4,GNA11,KRT14,SPP2,APOH,VCL,SERPIND1,MAPK1,LGALS1,MYH9,ST13,CTSG,PSMA3,PSME2,PYGB,PROCR,TUBB1,LBP,AHCY,MYL12A,PGRMC1,CORO1A,NUTF2,CPQ,RAB3D,COMP,PON1,PCOLCE,PSMA2,AEBP1,C5,C8G,MPO,PFN1,KRT32,COL1A1,VTN,ALDOC,LAP3,AFM,TMEM109,APOC3,SLC25A3,LTA4H,ARPC3,ARHGDIB,GAPDH,GNB3,TPI1,LTF,HRG,GNB4,APOB,HSPE1,AZU1,PRTN3,ENO1,AKR7A2,CTSD,APOA1,ATIC,TTR,RHOQ,PFN2,CAT,GSTM2,LRP1,HIST1H4F,GOT…
GO:0005737	Cytoplasm	792	11428	0.18	1.26e-76	RALA,CD74,HEBP1,PSMA4,DCN,RCN1,GNA11,LMCD1,KRT14,SPP2,UQCRC1,APOH,VCL,SERPIND1,MAPK1,LGALS1,MYH9,ST13,ACO2,CTSG,PSMA3,PSME2,PYGB,PROCR,TUBB1,EEF1A2,AHCY,APMAP,MYL12A,PGRMC1,CORO1A,NUTF2,CDIPT,CPQ,DECR1,NEFM,CKM,RAB3D,GAPDHS,MYL10,PSMA2,AEBP1,MPO,PFN1,C1QBP,KRT32,COL1A1,LRRC59,MYH1,VTN,ALDOC,LAP3,AFM,TMEM109,APOC3,SLC25A3,LTA4H,ARPC3,MYL2,ARHGDIB,GAPDH,GNB3,USP5,TPI1,RPS12,SKP1,LTF,HRG,GNAT1,GNB4,…
GO:0043226	Organelle	842	13515	0.13	2.33e-65	RALA,CD74,HEBP1,PSMA4,DCN,RCN1,GNA11,GPKOW,LMCD1,KRT14,SPP2,UQCRC1,APOH,VCL,SERPIND1,MAPK1,LGALS1,MYH9,ST13,ACO2,CTSG,PSMA3,PSME2,PYGB,PROCR,TUBB1,EEF1A2,LBP,AHCY,APMAP,MYL12A,PGRMC1,CORO1A,NUTF2,CDIPT,CPQ,DECR1,NEFM,RAB3D,COMP,GAPDHS,PON1,PCOLCE,MYL10,PSMA2,AEBP1,C5,C8G,MPO,PFN1,C1QBP,KRT32,COL1A1,LRRC59,MYH1,VTN,ALDOC,LAP3,AFM,TMEM109,APOC3,SLC25A3,LTA4H,ARPC3,MYL2,ARHGDIB,GAPDH,GNB3,USP5,TPI1,…
GO:0030141	Secretory granule	187	845	0.68	3.43e-63	SPP2,APOH,VCL,MAPK1,CTSG,PYGB,PGRMC1,RAB3D,PSMA2,MPO,COL1A1,ALDOC,LTA4H,LTF,HRG,AZU1,PRTN3,CTSD,APOA1,TTR,CAT,LRP1,C3,FGL2,COPB1,CMA1,RAP1B,KRT1,ACTN4,ACLY,LGALS3,ORM1,SDCBP,THBS1,ITGAV,LYZ,PSMD11,PSMB1,TMED2,ITGA2B,COTL1,ERP44,LGALS3BP,CNN2,A1BG,RAB10,F13A1,ANXA3,BST1,KNG1,RAB7A,ITIH4,TIMP3,IQGAP1,PFKL,SOD1,S100A11,ARL8A,SERPING1,FERMT3,ITGA1,STOM,CCT8,ACTR1B,KPNB1,PDXK,CSTB,ALB,PPBP,PF4,CPA3,CL…
GO:0031410	Cytoplasmic vesicle	309	2386	0.45	8.83e-60	RALA,CD74,SPP2,APOH,VCL,MAPK1,CTSG,PYGB,AHCY,PGRMC1,CORO1A,RAB3D,PSMA2,MPO,COL1A1,ALDOC,APOC3,LTA4H,ARHGDIB,LTF,HRG,APOB,AZU1,PRTN3,CTSD,APOA1,TTR,RHOQ,CAT,LRP1,C3,CANX,FGL2,COPB1,CMA1,RAP1B,HBA2,KRT1,APOE,ACTN4,ACLY,LGALS3,SERPINF1,PI4KA,ORM1,SDCBP,THBS1,ITGAV,LYZ,PSMD11,ERP29,SNX1,PIK3C3,PSMB1,TMED2,ITGA2B,COTL1,ERP44,RAB2A,PRDX1,LGALS3BP,MAPK3,CNN2,A1BG,EHD2,CAPG,YWHAE,RAB10,F13A1,SCARB2,ANXA3…
GO:0099503	Secretory vesicle	198	1010	0.63	8.83e-60	SPP2,APOH,VCL,MAPK1,CTSG,PYGB,PGRMC1,RAB3D,PSMA2,MPO,COL1A1,ALDOC,LTA4H,LTF,HRG,AZU1,PRTN3,CTSD,APOA1,TTR,CAT,LRP1,C3,FGL2,COPB1,CMA1,RAP1B,KRT1,ACTN4,ACLY,LGALS3,ORM1,SDCBP,THBS1,ITGAV,LYZ,PSMD11,PSMB1,TMED2,ITGA2B,COTL1,ERP44,LGALS3BP,CNN2,A1BG,RAB10,F13A1,ANXA3,BST1,KNG1,RAB7A,VDAC1,ITIH4,TIMP3,RAB15,IQGAP1,PFKL,SOD1,S100A11,ARL8A,RAB5A,SERPING1,FERMT3,ITGA1,RAB3C,STOM,CCT8,ACTR1B,KPNB1,CALM3,…
GO:0005925	Focal adhesion	132	405	0.85	9.58e-60	RALA,VCL,MAPK1,MYH9,PROCR,PFN1,LAP3,ARPC3,CAT,LRP1,RRAS,HSPB1,RPS16,ACTN4,PI4KA,SDCBP,ITGAV,ITGA2B,MAPK3,CNN2,ACTR3,CD81,YWHAE,RAB10,ADD1,ICAM1,SCARB2,TNC,IQGAP1,GNA12,ITGA1,THY1,ACTC1,CAPN2,ARPC2,ITGB5,ANXA5,NPM1,HSPA9,HSP90B1,PPIB,PDIA3,CTNNA1,GNB2,ALCAM,YWHAG,MRC2,CSRP2,RPL4,TLN1,CALR,RPLP2,PLEC,HSPA5,LIMS2,FLNC,P4HB,SNTB2,EPB41L2,RPS7,CAV1,PPP1CC,CTNNB1,TPM4,RPLP1,ANXA6,PDLIM7,RAC1,ACTB,PCBP2…
GO:0030055	Cell-substrate junction	133	413	0.84	9.58e-60	RALA,VCL,MAPK1,MYH9,PROCR,PFN1,LAP3,ARPC3,CAT,LRP1,RRAS,HSPB1,RPS16,ACTN4,PI4KA,SDCBP,ITGAV,ITGA2B,MAPK3,CNN2,ACTR3,CD81,YWHAE,RAB10,ADD1,ICAM1,SCARB2,TNC,IQGAP1,GNA12,FERMT3,ITGA1,THY1,ACTC1,CAPN2,ARPC2,ITGB5,ANXA5,NPM1,HSPA9,HSP90B1,PPIB,PDIA3,CTNNA1,GNB2,ALCAM,YWHAG,MRC2,CSRP2,RPL4,TLN1,CALR,RPLP2,PLEC,HSPA5,LIMS2,FLNC,P4HB,SNTB2,EPB41L2,RPS7,CAV1,PPP1CC,CTNNB1,TPM4,RPLP1,ANXA6,PDLIM7,RAC1,ACT…
GO:0072562	Blood microparticle	84	115	1.2	1.59e-58	PON1,C8G,PFN1,VTN,AFM,HRG,APOA1,C3,HBA2,KRT1,APOE,IGJ,APCS,ORM1,SDCBP,PZP,ITGA2B,SLC4A1,LGALS3BP,A1BG,C9,CP,F13A1,KNG1,AMBP,HPX,ITIH4,ITIH1,SERPING1,STOM,ACTC1,ALB,ANXA5,FGB,FGA,F2,PLG,HSPA6,PSMC5,C1QB,CFHR1,CLU,A2M,HBB,FGG,FN1,HP,ACTB,POTEF,APOA4,ITIH2,MSN,C8A,AGT,ACTA1,C4BPA,CFH,SERPINC1,APOA2,CD5L,GSN,C1QC,HSPA1B,CLIC1,HBE1,HBG2,HBD,GIG25,PROS1,HSPA2,YWHAZ,C1S,TF,AHSG,ORM2,C4A,C4B,SLC2A1,CFB,G…
GO:0043227	Membrane-bounded organelle	794	12427	0.14	1.31e-56	RALA,CD74,HEBP1,PSMA4,DCN,RCN1,GNA11,GPKOW,LMCD1,KRT14,SPP2,UQCRC1,APOH,VCL,SERPIND1,MAPK1,LGALS1,MYH9,ST13,ACO2,CTSG,PSMA3,PSME2,PYGB,PROCR,TUBB1,EEF1A2,LBP,AHCY,APMAP,MYL12A,PGRMC1,CORO1A,NUTF2,CDIPT,CPQ,DECR1,RAB3D,COMP,GAPDHS,PON1,PCOLCE,MYL10,PSMA2,AEBP1,C5,C8G,MPO,PFN1,C1QBP,KRT32,COL1A1,LRRC59,VTN,ALDOC,LAP3,AFM,TMEM109,APOC3,SLC25A3,LTA4H,ARPC3,ARHGDIB,GAPDH,GNB3,USP5,TPI1,RPS12,SKP1,LTF,…
GO:0062023	Collagen-containing extracellular matrix	123	396	0.83	1.19e-53	DCN,SPP2,APOH,LGALS1,CTSG,COMP,AEBP1,COL1A1,VTN,APOC3,HRG,CTSD,APOA1,FGL2,CMA1,KRT1,APOE,LGALS3,SERPINF1,APCS,ORM1,THBS1,LTBP2,OGN,LGALS3BP,A1BG,ICAM1,F13A1,KNG1,VCAN,TNC,AMBP,HPX,ITIH4,TIMP3,LUM,MFGE8,ITIH1,SFRP2,HAPLN1,SERPING1,ABI3BP,CSTB,AZGP1,COL6A3,PF4,CPA3,CLEC3B,ANXA5,COL1A2,COL14A1,HSP90B1,COL6A2,COL3A1,FGB,FGA,F2,PLG,EFEMP2,C1QB,CLU,PKM,CALR,A2M,COL12A1,FBN1,BGN,COL10A1,FBLN1,ANG,FGG,TH…
GO:0031983	Vesicle lumen	114	330	0.87	1.89e-53	SPP2,APOH,VCL,MAPK1,CTSG,PYGB,PSMA2,MPO,ALDOC,LTF,HRG,APOB,AZU1,PRTN3,CTSD,APOA1,TTR,CAT,C3,ACTN4,ACLY,ORM1,SDCBP,THBS1,LYZ,PSMD11,PSMB1,COTL1,ERP44,LGALS3BP,CNN2,A1BG,F13A1,KNG1,ITIH4,TIMP3,PFKL,S100A11,SERPING1,FERMT3,CCT8,ACTR1B,KPNB1,PDXK,CSTB,ALB,PPBP,PF4,CLEC3B,CAMP,CCT2,FGB,FGA,EEF2,PLG,PSMD2,HSPA6,CLU,PKM,A2M,HSP90AA1,FGG,TUBB,TUBB4B,PRDX6,SLPI,ANXA2,FN1,VAT1,HP,DYNC1H1,VCP,XRCC6,CYB5R3,P…
GO:0034774	Secretory granule lumen	113	324	0.88	2.50e-53	SPP2,APOH,VCL,MAPK1,CTSG,PYGB,PSMA2,MPO,ALDOC,LTF,HRG,AZU1,PRTN3,CTSD,APOA1,TTR,CAT,C3,ACTN4,ACLY,ORM1,SDCBP,THBS1,LYZ,PSMD11,PSMB1,COTL1,ERP44,LGALS3BP,CNN2,A1BG,F13A1,KNG1,ITIH4,TIMP3,PFKL,S100A11,SERPING1,FERMT3,CCT8,ACTR1B,KPNB1,PDXK,CSTB,ALB,PPBP,PF4,CLEC3B,CAMP,CCT2,FGB,FGA,EEF2,PLG,PSMD2,HSPA6,CLU,PKM,A2M,HSP90AA1,FGG,TUBB,TUBB4B,PRDX6,SLPI,ANXA2,FN1,VAT1,HP,DYNC1H1,VCP,XRCC6,CYB5R3,PNP,IL…
GO:0005829	Cytosol	466	5193	0.29	1.87e-52	PSMA4,KRT14,UQCRC1,VCL,MAPK1,LGALS1,MYH9,ST13,ACO2,PSMA3,PSME2,AHCY,MYL12A,CORO1A,NUTF2,DECR1,CKM,GAPDHS,MYL10,PSMA2,PFN1,C1QBP,KRT32,ALDOC,LAP3,LTA4H,ARPC3,MYL2,ARHGDIB,GAPDH,GNB3,USP5,TPI1,RPS12,SKP1,GNAT1,GNB4,APOB,PRTN3,ENO1,AKR7A2,APOA1,ATIC,RHOQ,CAT,GSTM2,MYH2,CAPNS1,KRT13,KRT38,KRT9,TUBA4A,HSPB1,YWHAH,COPB1,RAP1B,RPS16,HBA2,KRT12,KRT33B,KRT5,KRT1,KRT75,KRT6B,ACTN4,ACLY,KRT15,PI4KA,FABP4,GS…
GO:0070161	Anchoring junction	163	820	0.63	3.12e-49	RALA,VCL,MAPK1,MYH9,PROCR,CORO1A,PFN1,MYH1,LAP3,ARPC3,CAT,LRP1,MYH2,RRAS,HSPB1,YWHAH,RAP1B,RPS16,ACTN4,PI4KA,SDCBP,ITGAV,ITGA2B,MAPK3,CNN2,ACTR3,CD81,YWHAE,RAB10,ADD1,ICAM1,SCARB2,TNC,IQGAP1,CDH11,S100A11,GNA12,FERMT3,ITGA1,THY1,AKR1B1,ACTC1,CAPN2,ARPC2,ITGB5,ANXA5,NPM1,HSPA9,JAM3,HSP90B1,PPIB,PDIA3,CTNNA1,GNB2,ALCAM,YWHAG,MRC2,CSRP2,RPL4,TLN1,CALR,RPLP2,PLEC,HSPA5,LIMS2,FLNC,P4HB,SNTB2,EPB41L2,R…
GO:0099512	Supramolecular fiber	169	939	0.59	4.91e-46	DCN,KRT14,VCL,MYH9,TUBB1,CORO1A,NEFM,RAB3D,KRT32,COL1A1,MYH1,ARPC3,MYL2,ENO1,RHOQ,KATNAL2,MYH2,KRT13,KRT38,KRT9,TUBA4A,HSPB1,KRT12,KRT33B,KRT5,KRT1,KRT75,KRT6B,ACTN4,KRT15,MYH4,PRPH,KRT85,KRT84,CCT7,TMOD1,LMNB1,PSMA6,SLC4A1,KRT24,ANK1,LUM,IQGAP1,KRT10,CCT6A,MYL9,CCT5,CCT8,ACTC1,CALM3,KRT72,COL6A3,MAP1B,COL1A2,CFL2,JAM3,CCT2,TUBA1A,KRT16,KRT27,COL3A1,KRT28,KRT78,KRT73,KIF5B,KRT74,MYL1,KRT17,KRT2,N…
GO:0031012	Extracellular matrix	128	527	0.72	5.15e-46	DCN,SPP2,APOH,LGALS1,CTSG,COMP,AEBP1,COL1A1,VTN,APOC3,HRG,CTSD,APOA1,FGL2,CMA1,KRT1,APOE,LGALS3,SERPINF1,APCS,ORM1,THBS1,LTBP2,OGN,LGALS3BP,A1BG,ICAM1,F13A1,KNG1,VCAN,TNC,AMBP,HPX,ITIH4,TIMP3,LUM,MFGE8,ITIH1,SFRP2,HAPLN1,HSD17B12,SERPING1,ABI3BP,HAPLN4,CSTB,AZGP1,COL6A3,PF4,CPA3,CLEC3B,ANXA5,COL1A2,COL14A1,HSP90B1,COL6A2,COL3A1,FGB,FGA,F2,PLG,EFEMP2,C1QB,CLU,PKM,CALR,A2M,COL12A1,FBN1,BGN,COL10A1,…
GO:0030054	Cell junction	252	2075	0.42	1.77e-42	RALA,GNA11,VCL,MAPK1,MYH9,PSMA3,PROCR,EEF1A2,PGRMC1,CORO1A,RAB3D,PFN1,C1QBP,MYH1,LAP3,ARPC3,PFN2,CAT,LRP1,MYH2,RRAS,CANX,HSPB1,YWHAH,RAP1B,RPS16,APOE,ACTN4,PI4KA,SDCBP,ITGAV,ITGA2B,MAPK3,CNN2,ACTR3,BLVRB,CD81,YWHAE,RAB10,ADD1,ICAM1,SEPT11,SCARB2,TNC,VDAC1,ANK1,RAB15,IQGAP1,CDH11,S100A11,ARL8A,RAB5A,HAPLN1,GNA12,FERMT3,ITGA1,RAB3C,THY1,AKR1B1,GNAQ,ACTC1,CALM3,CAPN2,ARPC2,ITGB5,ANXA5,MAP1B,NPM1,HSP…
GO:0099080	Supramolecular complex	189	1261	0.51	1.03e-41	PSMA4,DCN,KRT14,VCL,MYH9,CTSG,TUBB1,CORO1A,NEFM,RAB3D,PSMA2,KRT32,COL1A1,MYH1,ARPC3,MYL2,ENO1,RHOQ,KATNAL2,MYH2,KRT13,KRT38,KRT9,TUBA4A,HSPB1,KRT12,KRT33B,KRT5,KRT1,KRT75,KRT6B,ACTN4,KRT15,MYH4,PRPH,KRT85,KRT84,CCT7,TMOD1,LMNB1,PSMA6,SLC4A1,KRT24,ANK1,LUM,IQGAP1,KRT10,CCT6A,MYL9,CCT5,CCT8,KPNB1,ACTC1,CALM3,KRT72,COL6A3,MAP1B,COL1A2,CFL2,JAM3,CCT2,TUBA1A,KRT16,KRT27,COL3A1,KRT28,PCBP1,KRT78,KRT73,…
GO:0012505	Endomembrane system	401	4542	0.28	2.03e-40	CD74,DCN,RCN1,SPP2,APOH,VCL,SERPIND1,MAPK1,LGALS1,CTSG,PYGB,APMAP,PGRMC1,CORO1A,NUTF2,CDIPT,CPQ,RAB3D,PSMA2,MPO,COL1A1,LRRC59,VTN,ALDOC,LAP3,TMEM109,APOC3,LTA4H,GAPDH,RPS12,LTF,HRG,APOB,AZU1,PRTN3,AKR7A2,CTSD,APOA1,TTR,RPN2,CAT,GSTM2,LRP1,SSR1,C3,TMX4,CANX,FGL2,COPB1,CMA1,RAP1B,KRT1,APOE,ACTN4,ACLY,LGALS3,ORM1,SDCBP,THBS1,ITGAV,LYZ,LMNB1,PSMD11,ERP29,SNX1,PIK3C3,PSMB1,TMED2,ITGA2B,COTL1,ERP44,OGN…
GO:0005856	Cytoskeleton	254	2221	0.39	1.03e-38	KRT14,VCL,MAPK1,MYH9,PROCR,TUBB1,MYL12A,CORO1A,NEFM,RAB3D,PFN1,KRT32,MYH1,ALDOC,ARPC3,MYL2,ARHGDIB,GAPDH,SKP1,RHOQ,PFN2,LRP1,KATNAL2,MYH2,DSTN,KRT13,KRT38,KRT9,TUBA4A,HSPB1,KRT12,KRT33B,KRT5,KRT1,KRT75,KRT6B,ACTN4,KRT15,MYH4,ACTR3B,PRPH,KRT85,KRT84,CCT7,GYPC,TMOD1,SDCBP,LMNB1,C14orf166,PIK3C3,SLC4A1,COTL1,MAPK3,CNN2,CAPZA1,ACTR3,EHD2,CAPG,YWHAE,KRT24,RAB10,ADD1,SEPT11,ANK1,IQGAP1,KRT10,ARL8A,RAB5…
GO:0015629	Actin cytoskeleton	107	477	0.69	1.71e-35	VCL,MYH9,MYL12A,CORO1A,MYH1,ARPC3,MYL2,RHOQ,MYH2,DSTN,ACTN4,MYH4,ACTR3B,TMOD1,COTL1,CNN2,CAPZA1,ACTR3,CAPG,ADD1,SEPT11,IQGAP1,RAB5A,MYL9,FERMT3,ACTR1B,ACTC1,CAPN2,ARPC2,CFL2,JAM3,CTNNA1,MYL1,MYO1D,ANG,PLS1,SNCA,EPB41L2,DPYSL3,TPM4,MYL4,MYH7,PDLIM7,PLS3,SPTBN1,ACTB,TPM1,MYO1C,MYH10,CALD1,CAPZA2,KRT19,ACTA1,EZR,SPTA1,TPM3,FLNA,ACTR1A,CNN3,GNG12,SPTAN1,CAP1,GSN,CLIC4,HNRNPK,ACTR2,TPM2,FSCN1,MYADM,CO…
GO:0005622	Intracellular	816	14276	0.09	8.39e-35	RALA,CD74,HEBP1,PSMA4,DCN,RCN1,GNA11,GPKOW,LMCD1,KRT14,SPP2,UQCRC1,APOH,VCL,SERPIND1,MAPK1,LGALS1,MYH9,ST13,ACO2,CTSG,PSMA3,PSME2,PYGB,PROCR,TUBB1,EEF1A2,AHCY,APMAP,MYL12A,PGRMC1,CORO1A,NUTF2,CDIPT,CPQ,DECR1,NEFM,CKM,RAB3D,GAPDHS,PON1,MYL10,PSMA2,AEBP1,MPO,PFN1,C1QBP,KRT32,COL1A1,LRRC59,MYH1,VTN,ALDOC,LAP3,AFM,TMEM109,APOC3,SLC25A3,LTA4H,ARPC3,MYL2,ARHGDIB,GAPDH,GNB3,USP5,TPI1,RPS12,SKP1,LTF,HRG,…
GO:0032991	Protein-containing complex	412	5073	0.24	1.55e-33	CD74,PSMA4,DCN,GNA11,GPKOW,UQCRC1,APOH,VCL,MAPK1,MYH9,ST13,PSMA3,PSME2,EEF1A2,MYL12A,ATP12A,CORO1A,NUTF2,DECR1,COMP,PON1,PSMA2,C5,C8G,COL1A1,MYH1,VTN,APOC3,ARPC3,MYL2,GAPDH,GNB3,RPS12,SKP1,LTF,GNAT1,GNB4,APOB,ENO1,APOA1,TTR,RPN2,CAT,LRP1,HIST1H4F,GOT2,MYH2,C3,CANX,HSPB1,FGL2,COPB1,GNAT2,RPS16,HBA2,APOE,ACTN4,LGALS3,IGJ,H3F3B,MYH4,ACTR3B,CCT7,SDCBP,THBS1,ITGAV,PSMA6,C14orf166,PSMD11,SNX1,ATP5B,PIK…
GO:0043229	Intracellular organelle	748	12528	0.11	3.68e-32	RALA,CD74,PSMA4,DCN,RCN1,GNA11,GPKOW,LMCD1,KRT14,SPP2,UQCRC1,APOH,VCL,SERPIND1,MAPK1,LGALS1,MYH9,ACO2,CTSG,PSMA3,PSME2,PYGB,PROCR,TUBB1,EEF1A2,AHCY,APMAP,MYL12A,PGRMC1,CORO1A,NUTF2,CDIPT,CPQ,DECR1,NEFM,RAB3D,GAPDHS,PON1,MYL10,PSMA2,AEBP1,MPO,PFN1,C1QBP,KRT32,COL1A1,LRRC59,MYH1,VTN,ALDOC,LAP3,TMEM109,APOC3,SLC25A3,LTA4H,ARPC3,MYL2,ARHGDIB,GAPDH,USP5,TPI1,RPS12,SKP1,LTF,HRG,GNB4,APOB,HSPE1,AZU1,PRT…
GO:0110165	Cellular anatomical entity	902	17788	0.04	1.50e-30	RALA,CD74,HEBP1,PSMA4,DCN,RCN1,GNA11,GPKOW,LMCD1,KRT14,SPP2,UQCRC1,APOH,VCL,SERPIND1,MAPK1,LGALS1,MYH9,ST13,ACO2,CTSG,PSMA3,PSME2,PYGB,PROCR,TUBB1,EEF1A2,LBP,AHCY,APMAP,MYL12A,PGRMC1,ATP12A,CORO1A,NUTF2,CDIPT,CPQ,DECR1,NEFM,CKM,RAB3D,COMP,GAPDHS,PON1,PCOLCE,MYL10,PSMA2,AEBP1,C5,C8G,MPO,PFN1,C1QBP,KRT32,COL1A1,LRRC59,MYH1,VTN,ALDOC,LAP3,AFM,TMEM109,APOC3,SLC25A3,LTA4H,ARPC3,MYL2,ARHGDIB,GAPDH,GNB3…
GO:0042470	Melanosome	50	104	1.02	3.07e-28	AHCY,CTSD,CANX,SERPINF1,SDCBP,ERP29,RAB2A,PRDX1,CAPG,YWHAE,RAB7A,RAB5A,PDIA4,ATP1B3,STOM,RPN1,HSP90B1,PPIB,PDIA3,TMED10,HSPA5,P4HB,LAMP1,HSP90AA1,GANAB,ANXA2,ANXA6,SND1,RAC1,RAB5B,HSP90AB1,YWHAB,CCT4,YWHAZ,ITGB1,MYH11,PDIA6,RAB1A,ANXA11,GNA13,PDCD6IP,SLC2A1,HSPA8,CALU,ATP1A1,RAN,RAB5C,ITGB3,NAP1L1,CLTC
GO:1904813	ficolin-1-rich granule lumen	52	125	0.95	4.95e-27	VCL,MAPK1,PSMA2,ALDOC,LTA4H,CTSD,CAT,FGL2,KRT1,ACLY,PSMD11,PSMB1,COTL1,A1BG,PFKL,CCT8,ACTR1B,KPNB1,CSTB,APEH,EEF2,PSMD2,HSPA6,PKM,HBB,HSP90AA1,VCP,XRCC6,PNP,ILF2,PGAM1,PGM1,HSP90AB1,GSN,HSPA1B,ACTR2,PRDX4,NME1-NME2,ALDOA,MVP,GSTP1,ALAD,IDH1,GPI,SERPINA1,PSMD6,PPIA,CAPN1,HSPA8,PAFAH1B2,CAND1,PSMC3
GO:0099513	Polymeric cytoskeletal fiber	110	705	0.53	1.48e-24	KRT14,TUBB1,CORO1A,NEFM,RAB3D,KRT32,ARPC3,RHOQ,KATNAL2,KRT13,KRT38,KRT9,TUBA4A,KRT12,KRT33B,KRT5,KRT1,KRT75,KRT6B,KRT15,PRPH,KRT85,KRT84,CCT7,TMOD1,LMNB1,KRT24,IQGAP1,KRT10,CCT6A,CCT5,CCT8,ACTC1,CALM3,KRT72,MAP1B,JAM3,CCT2,TUBA1A,KRT16,KRT27,KRT28,KRT78,KRT73,KIF5B,KRT74,KRT17,KRT2,NEFH,TCP1,TUBB3,LMNB2,KRT79,KRT7,KRT76,TUBA8,TUBA1B,PLS1,NME1,SNTB2,TUBB,TUBB4B,KRT77,DPYSL3,TPM4,PDLIM7,PLS3,DYNC1H…
GO:0005764	Lysosome	109	698	0.53	2.34e-24	CD74,DCN,GNA11,MAPK1,CTSG,PYGB,EEF1A2,CPQ,RAB3D,MPO,USP5,HRG,GNB4,APOB,AZU1,PRTN3,CTSD,TTR,CAT,LRP1,C3,RAP1B,ACLY,SDCBP,LYZ,SNX1,PIK3C3,OGN,RAB2A,CP,SCARB2,RAB7A,VCAN,LUM,SOD1,ARL8A,ATP6V1A,AKR1B1,GNAQ,STOM,CCT8,AP2M1,CAPN2,VPS35,CCT2,ANPEP,GNB2,CD34,CPNE1,BGN,AP2A2,LAMP1,HSP90AA1,SLC44A2,SNCA,TUBB,TUBB4B,PRDX6,GNAI1,PRELP,ANXA2,ANXA6,FMOD,VAT1,DYNC1H1,AP1B1,VCP,AP2A1,HLA-DRB1,CYB5R3,COL6A1,S100A…
GO:0005938	Cell cortex	68	292	0.7	4.48e-23	VCL,MYH9,CORO1A,PFN1,ENO1,RHOQ,DSTN,ACTN4,GYPC,TMOD1,SLC4A1,COTL1,SEPT11,ACTR1B,CAPN2,CFL2,EPB42,FGB,FGA,NCL,MYO1D,PLS1,SNCA,EPB41L2,CAV1,SEPT6,GNAI1,CTNNB1,EPB41,ANXA2,ADD3,RAC1,DYNC1H1,SPTBN1,ACTB,POTEF,MYH10,CALD1,CAPZA2,KRT19,EZR,SPTA1,MPP1,FLNA,ACTR1A,SPTAN1,CAP1,GSN,ACTR2,ASPH,FSCN1,SEPT14,MYADM,PAFAH1B1,SEPT7,CDC42,RDX,SEPT9,RHOA,SLC2A1,FLNB,WDR1,SPTBN2,CFL1,ACTN2,SPTB,MARCKS,SEPT2
GO:0030139	Endocytic vesicle	69	301	0.7	4.48e-23	CD74,CORO1A,MPO,LTF,APOB,APOA1,LRP1,HBA2,APOE,ITGAV,PIK3C3,EHD2,RAB10,SCARB2,ANXA3,RAB7A,HPX,RAB5A,AP2M1,ITGB5,HSP90B1,PDIA3,RAB8A,KIF5B,RAB8B,RAB43,CALR,AP2A2,LAMP1,RAB11B,HBB,HSP90AA1,CAV1,CAMK2D,HP,AP2A1,MYO1C,HLA-DRB1,RAB5B,RAP1A,GSN,RAB14,HLA-DQA2,HLA-DRB5,HLA-C,HLA-E,CYBB,CD9,HLA-DRA,HLA-A,CDC42,TF,UBA52,HLA-DPA1,ANXA11,HLA-B,CD36,HLA-DPB1,FLNB,CPNE6,CLTCL1,VIM,B2M,RAB31,ELANE,EHD1,CLTC,HYO…
GO:0098805	Whole membrane	181	1715	0.36	1.43e-22	CD74,GNA11,VCL,MAPK1,EEF1A2,PGRMC1,CORO1A,NUTF2,RAB3D,TMEM109,GNB4,APOB,AZU1,PRTN3,CTSD,RPN2,RHOQ,CAT,LRP1,COPB1,RAP1B,APOE,LGALS3,PI4KA,SDCBP,ITGAV,SNX1,PIK3C3,TMED2,ITGA2B,RAB2A,MAPK3,EHD2,CP,RAB10,ADD1,ICAM1,SCARB2,ANXA3,PDCD6,BST1,RAB7A,VDAC1,RAB15,IQGAP1,ARL8A,RAB5A,ATP6V1A,ERLIN2,ITGA1,RAB3C,THY1,ATP1B3,GNAQ,STOM,CALM3,AP2M1,CAPN2,HSPA9,VPS35,ANPEP,PDIA3,RAB8A,TUBA1A,TMED10,CD14,CTNNA1,GNB2…
GO:0005773	Vacuole	113	792	0.49	1.94e-22	CD74,DCN,GNA11,MAPK1,CTSG,PYGB,EEF1A2,CPQ,RAB3D,MPO,USP5,HRG,GNB4,APOB,AZU1,PRTN3,CTSD,TTR,RPN2,CAT,LRP1,C3,RAP1B,ACLY,SDCBP,LYZ,SNX1,PIK3C3,OGN,RAB2A,CP,SCARB2,RAB7A,VCAN,LUM,SOD1,ARL8A,ATP6V1A,AKR1B1,GNAQ,STOM,CCT8,AP2M1,CAPN2,VPS35,CCT2,ANPEP,GNB2,CD34,CPNE1,BGN,AP2A2,LAMP1,HSP90AA1,SLC44A2,SNCA,TUBB,TUBB4B,PRDX6,GNAI1,PRELP,ANXA2,ANXA6,FMOD,VAT1,DYNC1H1,AP1B1,VCP,AP2A1,HLA-DRB1,CYB5R3,COL6A1,…
GO:0043292	Contractile fiber	58	238	0.72	1.88e-20	VCL,MYH1,MYL2,ENO1,MYH2,HSPB1,ACTN4,MYH4,TMOD1,PSMA6,SLC4A1,ANK1,MYL9,ACTC1,CALM3,CFL2,MYL1,PLEC,FLNC,CAV3,CTNNB1,TPM4,MYL4,MYH7,PDLIM7,SPTBN1,ATP2A1,ATP2B4,TPM1,CALD1,KRT19,ACTA1,CSRP1,TPM3,FLNA,DES,TPM2,ACTN1,ALDOA,MYL3,MYH11,ILK,FKBP1A,MYL5,MYH8,FHL2,CAPZB,MYH13,SLC2A1,FLNB,CRYAB,ARF1,ACTN2,KRT8,MYL6B,PECAM1,MYH3,PDLIM5
GO:0098552	Side of membrane	84	531	0.53	6.61e-19	CD74,GNA11,EEF1A2,GNB3,GNAT1,GNB4,CANX,GNAT2,THBS1,ITGAV,ITGA2B,SLC4A1,GNAO1,ICAM1,ANK1,ESYT1,MFGE8,IQGAP1,RAB5A,GNA12,ITGA1,THY1,GNAQ,AZGP1,CAPN2,ANXA5,FOLR2,ANPEP,CD14,GNB2,ALCAM,FGB,FGA,PLG,CD34,GNAI2,CALR,P4HB,LEPR,LAMP1,GNAL,FGG,GNAI1,EPB41,HLA-DRB1,EZR,SPTA1,S100A6,GNAI3,GNG12,GNAS,CISD1,HLA-DQA2,HLA-DRB5,HLA-C,GNA14,HLA-E,ANXA1,SNX5,CD9,HLA-DRA,CD59,ITGB1,HLA-A,ITGB2,FKBP1A,TF,BCAP31,HLA-D…
GO:0005788	Endoplasmic reticulum lumen	63	308	0.65	7.36e-19	RCN1,SPP2,SERPIND1,LGALS1,COL1A1,VTN,APOB,APOA1,C3,CANX,APOE,THBS1,ERP29,ERP44,CP,KNG1,VCAN,TNC,MFGE8,RCN3,PDIA4,COL6A3,ALB,ERAP1,COL1A2,COL14A1,HSP90B1,PPIB,PDIA3,COL6A2,COL3A1,FGA,F2,CLU,KDELC2,CALR,HSPA5,COL12A1,FBN1,COL10A1,P4HB,FGG,GANAB,FN1,APOA4,ITIH2,COL6A1,SERPINC1,APOA2,CKAP4,ESD,ASPH,TXNDC5,PDIA6,TF,AHSG,C4A,SERPINA1,SERPINH1,CALU,B2M,PRKCSH,HYOU1
GO:0030016	Myofibril	54	227	0.71	1.24e-18	VCL,MYH1,MYL2,ENO1,MYH2,HSPB1,ACTN4,MYH4,TMOD1,PSMA6,SLC4A1,ANK1,MYL9,ACTC1,CALM3,CFL2,MYL1,PLEC,FLNC,CAV3,CTNNB1,TPM4,MYL4,MYH7,PDLIM7,SPTBN1,ATP2A1,ATP2B4,TPM1,CALD1,KRT19,ACTA1,CSRP1,TPM3,FLNA,DES,TPM2,ACTN1,ALDOA,MYL3,ILK,FKBP1A,MYH8,FHL2,CAPZB,MYH13,SLC2A1,FLNB,CRYAB,ARF1,ACTN2,KRT8,MYH3,PDLIM5
GO:0005882	Intermediate filament	50	199	0.73	4.30e-18	KRT14,NEFM,KRT32,KRT13,KRT38,KRT9,KRT12,KRT33B,KRT5,KRT1,KRT75,KRT6B,KRT15,PRPH,KRT85,KRT84,LMNB1,KRT24,KRT10,KRT72,KRT16,KRT27,KRT28,KRT78,KRT73,KRT74,KRT17,KRT2,NEFH,LMNB2,KRT79,KRT7,KRT76,NME1,KRT77,HLA-DRB1,KRT19,LMNA,INA,DES,KRT18,NME1-NME2,KRT35,KRT3,KRT86,VIM,KRT4,KRT8,GFAP,NEFL
GO:0005775	Vacuolar lumen	47	174	0.77	4.54e-18	CD74,DCN,MAPK1,CTSG,PYGB,MPO,APOB,AZU1,PRTN3,CTSD,TTR,C3,ACLY,SDCBP,LYZ,OGN,SCARB2,VCAN,LUM,CCT8,CCT2,BGN,HSP90AA1,TUBB,TUBB4B,PRDX6,PRELP,ANXA2,FMOD,VAT1,DYNC1H1,VCP,CYB5R3,CAP1,HSPG2,OMD,GPC6,ACTR2,TXNDC5,GDI2,DEFA1B,GIG25,ACAN,ORM2,GC,HSPA8,ELANE
GO:0071944	Cell periphery	380	5432	0.18	7.65e-18	RALA,CD74,GNA11,KRT14,VCL,MAPK1,MYH9,CTSG,PROCR,PGRMC1,ATP12A,CORO1A,CDIPT,RAB3D,C5,C8G,PFN1,C1QBP,VTN,SLC25A3,GAPDH,GNB3,HRG,GNAT1,GNB4,APOB,PRTN3,ENO1,APOA1,ATIC,RHOQ,CAT,LRP1,GOT2,C3,DSTN,CAPNS1,RRAS,CANX,HSPB1,YWHAH,COPB1,RAP1B,GNAT2,KRT5,KRT1,APOE,ACTN4,ACLY,LGALS3,PI4KA,NT5E,GYPC,TMOD1,SDCBP,THBS1,ITGAV,ATP5B,ITGA2B,SLC4A1,COTL1,GNAO1,ATP4A,MAPK3,EHD2,BLVRB,C9,C6,CD81,CNRIP1,CP,KLKB1,RAB10,…
GO:0030863	Cortical cytoskeleton	36	96	0.91	1.48e-17	VCL,MYH9,CORO1A,DSTN,ACTN4,GYPC,TMOD1,SLC4A1,COTL1,CAPN2,CFL2,EPB42,PLS1,EPB41L2,EPB41,SPTBN1,ACTB,CALD1,CAPZA2,KRT19,EZR,SPTA1,MPP1,FLNA,SPTAN1,CAP1,GSN,ACTR2,MYADM,RDX,SLC2A1,WDR1,SPTBN2,CFL1,ACTN2,SPTB
GO:0030017	Sarcomere	50	207	0.72	1.65e-17	MYH1,MYL2,ENO1,MYH2,HSPB1,ACTN4,MYH4,TMOD1,PSMA6,SLC4A1,ANK1,MYL9,ACTC1,CALM3,CFL2,MYL1,FLNC,CAV3,CTNNB1,TPM4,MYL4,MYH7,PDLIM7,SPTBN1,ATP2A1,ATP2B4,TPM1,KRT19,ACTA1,CSRP1,TPM3,FLNA,DES,TPM2,ACTN1,ALDOA,MYL3,ILK,FKBP1A,MYH8,FHL2,CAPZB,SLC2A1,FLNB,CRYAB,ARF1,ACTN2,KRT8,MYH3,PDLIM5
GO:0045111	Intermediate filament cytoskeleton	53	237	0.68	2.58e-17	KRT14,NEFM,KRT32,KRT13,KRT38,KRT9,KRT12,KRT33B,KRT5,KRT1,KRT75,KRT6B,KRT15,PRPH,KRT85,KRT84,LMNB1,KRT24,KRT10,CCT8,KRT72,KRT16,KRT27,KRT28,KRT78,KRT73,KRT74,KRT17,KRT2,NEFH,PLEC,LMNB2,KRT79,KRT7,KRT76,NME1,KRT77,HLA-DRB1,KRT19,LMNA,S100A8,INA,DES,KRT18,NME1-NME2,KRT35,KRT3,KRT86,VIM,KRT4,KRT8,GFAP,NEFL
GO:0005783	Endoplasmic reticulum	148	1438	0.35	3.16e-17	RCN1,SPP2,SERPIND1,LGALS1,APMAP,PGRMC1,CPQ,COL1A1,LRRC59,VTN,TMEM109,APOB,APOA1,RPN2,CAT,GSTM2,SSR1,C3,CANX,APOE,THBS1,ERP29,TMED2,ERP44,CP,RAB10,PDCD6,KNG1,VCAN,TNC,ANK1,ESYT1,MFGE8,RCN3,CNPY2,ERLIN2,THY1,PDIA4,STOM,KPNB1,CAPN2,COL6A3,ALB,RPN1,ERAP1,COL1A2,COL14A1,HSP90B1,PPIB,PDIA3,COL6A2,TMED10,TMEM43,COL3A1,FGB,FGA,F2,RPL4,AOC3,CLU,KDELC2,SSR4,CALR,HSPA5,MYO1D,COL12A1,FBN1,COL10A1,P4HB,KDELR1…
GO:0043232	Intracellular non-membrane-bounded organelle	348	4880	0.19	4.71e-17	PSMA4,KRT14,VCL,MAPK1,MYH9,CTSG,PROCR,TUBB1,MYL12A,CORO1A,NEFM,RAB3D,PSMA2,PFN1,C1QBP,KRT32,LRRC59,MYH1,ALDOC,ARPC3,MYL2,ARHGDIB,GAPDH,RPS12,SKP1,ENO1,RHOQ,PFN2,LRP1,HIST1H4F,KATNAL2,MYH2,DSTN,KRT13,KRT38,KRT9,CANX,TUBA4A,HSPB1,RAP1B,RPS16,HBA2,KRT12,KRT33B,KRT5,KRT1,KRT75,KRT6B,ACTN4,KRT15,H3F3B,MYH4,ACTR3B,FABP4,PRPH,KRT85,KRT84,CCT7,GYPC,TMOD1,SDCBP,LMNB1,PSMA6,C14orf166,ATP5B,PIK3C3,SLC4A1,CO…
GO:0045202	Synapse	141	1351	0.35	7.71e-17	GNA11,MAPK1,MYH9,PSMA3,EEF1A2,PGRMC1,CORO1A,RAB3D,PFN1,C1QBP,PFN2,LRP1,CANX,APOE,SDCBP,BLVRB,YWHAE,RAB10,ADD1,SEPT11,VDAC1,ANK1,RAB15,CDH11,ARL8A,RAB5A,HAPLN1,RAB3C,GNAQ,ACTC1,CALM3,ARPC2,MAP1B,VPS35,RAB8A,TUBA1A,ARF4,FGB,YWHAG,FGA,RAB33B,EEF2,PLG,PSMC5,NEFH,RAB8B,GNAI2,HNRNPD,C1QB,CLU,TUFM,PPP2R1A,TMED9,PURA,LAMP1,RAB11B,RTN4,SNTB2,SNCA,RPS7,PTN,SEPT6,PPP1CC,CAV3,DPYSL3,CTNNB1,EPB41,ADD3,RAC1,SP…
GO:0042582	Azurophil granule	42	155	0.77	3.11e-16	MAPK1,CTSG,PYGB,RAB3D,MPO,AZU1,PRTN3,TTR,C3,RAP1B,ACLY,SDCBP,LYZ,ARL8A,STOM,CCT8,CCT2,CPNE1,LAMP1,TUBB,TUBB4B,PRDX6,ANXA2,VAT1,DYNC1H1,VCP,CYB5R3,SURF4,CAP1,ACTR2,CKAP4,TXNDC5,GDI2,DEFA1B,RAB37,GIG25,ORM2,ANXA11,DDOST,RAB5C,ELANE,CPNE3
GO:0045121	Membrane raft	60	324	0.6	3.11e-16	VCL,MAPK1,PRTN3,CTSD,RHOQ,SDCBP,MAPK3,EHD2,ADD1,ICAM1,VDAC1,IQGAP1,RAB5A,ERLIN2,ITGA1,THY1,ATP1B3,STOM,CAPN2,TUBA1A,CD14,CTNNA1,EEF2,PPP2R1B,GNAI2,MYO1D,RFTN1,TUBA1B,TUBB,CAV1,CAV3,GNAI1,CTNNB1,ANXA2,ADD3,PTRF,ATP2B4,MYOF,MYO1C,ATP1A2,CD55,EZR,ATP1B1,ATP1A4,GNAI3,VDAC2,PGK1,HSPD1,MYADM,ITGB1,LDHB,ITGB2,CD36,SLC2A1,MME,PARK7,SERPINH1,ITGAM,ATP1A1,PECAM1
GO:0098589	Membrane region	61	338	0.59	4.56e-16	VCL,MAPK1,PRTN3,CTSD,RHOQ,SDCBP,MAPK3,EHD2,ADD1,ICAM1,VDAC1,IQGAP1,RAB5A,ERLIN2,ITGA1,THY1,ATP1B3,STOM,CAPN2,TUBA1A,CD14,CTNNA1,EEF2,PPP2R1B,GNAI2,MYO1D,RFTN1,EIF5A,TUBA1B,TUBB,CAV1,CAV3,GNAI1,CTNNB1,ANXA2,ADD3,PTRF,ATP2B4,MYOF,MYO1C,ATP1A2,CD55,EZR,ATP1B1,ATP1A4,GNAI3,VDAC2,PGK1,HSPD1,MYADM,ITGB1,LDHB,ITGB2,CD36,SLC2A1,MME,PARK7,SERPINH1,ITGAM,ATP1A1,PECAM1
GO:0012506	Vesicle membrane	99	793	0.43	4.62e-16	RALA,CD74,PGRMC1,CORO1A,RAB3D,APOB,AZU1,LRP1,COPB1,RAP1B,APOE,LGALS3,ITGAV,PIK3C3,TMED2,ITGA2B,RAB10,SCARB2,ANXA3,PDCD6,BST1,RAB7A,IQGAP1,ARL8A,RAB5A,RAB3C,STOM,CALM3,AP2M1,ANPEP,RAB8A,TMED10,CD14,RAB8B,CPNE1,RAB43,CALR,AP2A2,KDELR1,LAMP1,RAB11B,SLC44A2,SNTB2,CAV1,CAMK2D,RAC1,RAB4B,AP1B1,AP2A1,MYOF,MYO1C,HLA-DRB1,RAB5B,CD47,RAB4A,CD55,RAB39B,RAP1A,SURF4,RAB14,CLIC4,HLA-DQA2,HLA-DRB5,HLA-C,HLA-E,A…
GO:0030659	Cytoplasmic vesicle membrane	97	770	0.44	5.81e-16	RALA,CD74,PGRMC1,CORO1A,RAB3D,APOB,AZU1,LRP1,COPB1,RAP1B,APOE,LGALS3,ITGAV,PIK3C3,TMED2,ITGA2B,RAB10,SCARB2,ANXA3,PDCD6,BST1,RAB7A,IQGAP1,ARL8A,RAB5A,RAB3C,STOM,CALM3,AP2M1,ANPEP,RAB8A,TMED10,CD14,RAB8B,CPNE1,RAB43,CALR,AP2A2,KDELR1,LAMP1,RAB11B,SLC44A2,SNTB2,CAV1,CAMK2D,RAC1,RAB4B,AP1B1,AP2A1,MYOF,MYO1C,HLA-DRB1,RAB5B,CD47,RAB4A,CD55,RAB39B,RAP1A,SURF4,RAB14,CLIC4,HLA-DQA2,HLA-DRB5,HLA-C,HLA-E,A…
GO:0031091	Platelet alpha granule	33	91	0.89	7.89e-16	HRG,ACTN4,ORM1,THBS1,ITGA2B,A1BG,F13A1,KNG1,SERPING1,FERMT3,ALB,PPBP,PF4,FGB,FGA,PLG,CLU,A2M,FGG,FN1,THBS2,CD9,GIG25,PROS1,ACTN1,ALDOA,AHSG,ORM2,CD36,SERPINA1,ACTN2,ITGB3,PECAM1
GO:0098797	Plasma membrane protein complex	77	547	0.48	6.83e-15	CD74,GNA11,ATP12A,C5,C8G,VTN,GNB3,GNAT1,GNB4,LRP1,GNAT2,SDCBP,ITGAV,ITGA2B,GNAO1,C9,C6,CDH11,GNA12,ITGA1,ATP1B3,GNAQ,CALM3,AP2M1,ITGB5,TMED10,CTNNA1,GNB2,GNAI2,C7,AP2A2,GNAL,SNTB2,SGCD,CAV1,CAV3,GNAI1,CTNNB1,AP2A1,HLA-DRB1,C8A,ATP1A2,KRT19,ATP1B1,ATP1A4,GNAI3,GNG12,GNAS,C8B,HSPG2,HLA-DQA2,HLA-DRB5,HLA-C,GNA14,HLA-E,CYBB,EMILIN1,HSPA2,HLA-DRA,ITGB1,HLA-A,ITGB2,FKBP1A,TF,HLA-DPA1,HLA-B,GNA13,HLA-DP…
GO:0030666	Endocytic vesicle membrane	40	157	0.74	9.71e-15	CD74,CORO1A,APOB,LRP1,APOE,PIK3C3,RAB10,SCARB2,ANXA3,RAB7A,RAB5A,AP2M1,RAB8A,RAB8B,RAB43,CALR,AP2A2,LAMP1,RAB11B,CAV1,CAMK2D,AP2A1,HLA-DRB1,HLA-DQA2,HLA-DRB5,HLA-C,HLA-E,CYBB,CD9,HLA-DRA,HLA-A,UBA52,HLA-DPA1,HLA-B,CD36,HLA-DPB1,B2M,RAB31,CLTC,AP2B1
GO:0009986	Cell surface	98	824	0.41	1.11e-14	RALA,CD74,APOH,LGALS1,CTSG,PROCR,LBP,APMAP,C1QBP,LTF,HRG,ENO1,APOA1,GOT2,C3,LGALS3,NT5E,THBS1,ITGAV,ERP29,ATP5B,ITGA2B,ERP44,ICAM1,AMBP,MFGE8,KRT10,ITGA1,THY1,PDIA4,AZGP1,CAPN2,ITGB5,ANXA5,FOLR2,ANPEP,PDIA3,CD14,ALCAM,FGB,FGA,PLG,CD34,AOC3,CLU,TLN1,CALR,HSPA5,BGN,P4HB,LEPR,LAMP1,HSP90AA1,FGG,PTN,CAV3,ANXA2,HLA-DRB1,MSN,CD47,CD55,CD5L,HSP90AB1,CLIC4,HLA-C,HLA-E,ANXA1,GPC6,SRPX,CD9,HSPD1,PTGFRN,ANX…
GO:0005886	Plasma membrane	358	5314	0.16	5.22e-14	RALA,CD74,GNA11,VCL,MAPK1,MYH9,CTSG,PROCR,PGRMC1,ATP12A,CORO1A,CDIPT,RAB3D,C5,C8G,C1QBP,VTN,SLC25A3,GAPDH,GNB3,HRG,GNAT1,GNB4,APOB,PRTN3,ENO1,APOA1,ATIC,RHOQ,CAT,LRP1,GOT2,C3,CAPNS1,RRAS,CANX,HSPB1,YWHAH,COPB1,RAP1B,GNAT2,KRT5,KRT1,APOE,ACLY,LGALS3,PI4KA,NT5E,GYPC,SDCBP,THBS1,ITGAV,ATP5B,ITGA2B,SLC4A1,COTL1,GNAO1,ATP4A,MAPK3,EHD2,BLVRB,C9,C6,CD81,CNRIP1,CP,KLKB1,RAB10,ADD1,ICAM1,SCARB2,ANXA3,BST1…
GO:0031093	Platelet alpha granule lumen	27	68	0.93	9.40e-14	HRG,ACTN4,ORM1,THBS1,A1BG,F13A1,KNG1,SERPING1,FERMT3,ALB,PPBP,PF4,FGB,FGA,PLG,CLU,A2M,FGG,FN1,GIG25,PROS1,ACTN1,ALDOA,AHSG,ORM2,SERPINA1,ACTN2
GO:0016020	Membrane	539	9072	0.11	1.14e-13	RALA,CD74,GNA11,UQCRC1,VCL,MAPK1,MYH9,CTSG,PSME2,PYGB,PROCR,EEF1A2,LBP,APMAP,PGRMC1,ATP12A,CORO1A,NUTF2,CDIPT,RAB3D,C5,C8G,PFN1,C1QBP,LRRC59,VTN,TMEM109,SLC25A3,ARPC3,ARHGDIB,GAPDH,GNB3,RPS12,HRG,GNAT1,GNB4,APOB,HSPE1,AZU1,PRTN3,ENO1,CTSD,APOA1,ATIC,RPN2,RHOQ,CAT,LRP1,HIST1H4F,SSR1,GOT2,C3,TMX4,CAPNS1,KRT9,RRAS,TRAP1,CANX,HSPB1,YWHAH,COPB1,RAP1B,GNAT2,RPS16,HBA2,KRT5,KRT1,APOE,ACLY,LGALS3,PI4KA,N…
GO:0042995	Cell projection	189	2287	0.25	2.79e-13	GNA11,MAPK1,MYH9,AHCY,PGRMC1,CORO1A,NEFM,ARPC3,GNB3,GNAT1,RHOQ,LRP1,CANX,HSPB1,GNAT2,APOE,ACTN4,SERPINF1,ACTR3B,GSTM3,PRPH,ITGAV,SNX1,PIK3C3,GNAO1,MAPK3,ACTR3,BLVRB,CAPG,YWHAE,RAB10,SEPT11,ANXA3,BST1,VCAN,ANK1,RAB15,IQGAP1,SOD1,S100A11,ARL8A,RAB5A,ATP6V1A,GNA12,FERMT3,ITGA1,THY1,UCHL1,CA2,AKR1B1,ATP1B3,GNAQ,CCT8,ACTC1,CALM3,CAPN2,ARPC2,MAP1B,JAM3,VPS35,CKB,RAB8A,CTNNA1,ALCAM,PGK2,ARF4,KIF5B,GLE1,…
GO:0098796	Membrane protein complex	116	1141	0.34	5.06e-13	CD74,GNA11,UQCRC1,ATP12A,C5,C8G,VTN,GNB3,GNAT1,GNB4,RPN2,LRP1,COPB1,GNAT2,SDCBP,ITGAV,SNX1,ATP5B,PIK3C3,ITGA2B,GNAO1,C9,C6,PDCD6,VDAC1,UQCRC2,CDH11,ATP6V1A,GNA12,ITGA1,ATP1B3,GNAQ,ATP5O,CALM3,AP2M1,ITGB5,RPN1,HSPA9,VPS35,PDIA3,TMED10,CD14,CTNNA1,GNB2,CD34,GNAI2,SSR4,CALR,C7,AP2A2,GNAL,SNTB2,SGCD,CAV1,CAV3,GNAI1,CTNNB1,ATP2A1,AP1B1,VCP,AP2A1,HLA-DRB1,C8A,ATP1A2,KRT19,ATP1B1,ATP1A4,GNAI3,GNG12,GNAS…
GO:0045335	Phagocytic vesicle	35	137	0.74	5.80e-13	CORO1A,MPO,LTF,ITGAV,PIK3C3,RAB10,ANXA3,RAB7A,RAB5A,ITGB5,PDIA3,RAB8A,KIF5B,RAB8B,RAB43,CALR,LAMP1,RAB11B,MYO1C,RAP1A,GSN,RAB14,HLA-C,HLA-E,CYBB,HLA-A,CDC42,ANXA11,HLA-B,CD36,FLNB,VIM,B2M,RAB31,ELANE
GO:0035578	Azurophil granule lumen	29	92	0.83	1.13e-12	MAPK1,CTSG,PYGB,MPO,AZU1,PRTN3,TTR,C3,ACLY,SDCBP,LYZ,CCT8,CCT2,TUBB,TUBB4B,PRDX6,ANXA2,VAT1,DYNC1H1,VCP,CYB5R3,CAP1,ACTR2,TXNDC5,GDI2,DEFA1B,GIG25,ORM2,ELANE
GO:0032432	Actin filament bundle	26	73	0.89	2.21e-12	MYH9,ACTN4,CNN2,SEPT11,MYL9,PLS1,TPM4,MYH7,PDLIM7,PLS3,TPM1,MYH10,ACTA1,TPM3,FSCN1,CORO1B,ACTN1,ILK,LCP1,SEPT7,SEPT9,FLNB,CRYAB,MYH14,MARCKS,PDLIM5
GO:0030864	Cortical actin cytoskeleton	25	68	0.9	3.65e-12	VCL,MYH9,CORO1A,DSTN,COTL1,CAPN2,CFL2,PLS1,EPB41L2,SPTBN1,CALD1,KRT19,SPTA1,SPTAN1,CAP1,GSN,ACTR2,MYADM,RDX,SLC2A1,WDR1,SPTBN2,CFL1,ACTN2,SPTB
GO:0048471	Perinuclear region of cytoplasm	84	727	0.4	6.04e-12	PROCR,GAPDH,ACTN4,SERPINF1,C14orf166,EHD2,RAB10,PRDX5,RAB15,RAB3C,AKR1B1,STOM,CAPN2,MAP1B,VPS35,HSP90B1,PPIB,GNB2,KIF5B,CD34,RAB1B,RAB8B,CLU,CALR,PLEC,EIF4A2,LAMP1,HSP90AA1,NME1,SNCA,CAV1,PTN,PRDX6,CTNNB1,APOD,ANXA2,ANXA6,RAB4B,ATP2A1,VCP,MSN,RAB4A,EZR,LMNA,THBS3,S100A13,S100A4,S100A6,RAP1A,FLNA,GNAS,HSP90AB1,SET,YWHAB,GSN,RAB14,CLIC4,HSPA1B,CLIC1,SNX5,CKAP4,CYBB,KRT18,NME1-NME2,CORO1B,ANXA4,MVP,…
GO:0016460	Myosin ii complex	16	19	1.26	7.22e-12	MYH9,MYH1,MYH2,MYH4,MYL9,MYL1,MYH7,MYH10,MYL3,MYH11,MYL5,MYH8,MYH13,MYL6B,MYH3,MYH14
GO:0030667	Secretory granule membrane	49	300	0.55	1.54e-11	PGRMC1,RAB3D,AZU1,COPB1,RAP1B,LGALS3,ITGAV,TMED2,ITGA2B,RAB10,BST1,RAB7A,IQGAP1,ARL8A,STOM,ANPEP,TMED10,CD14,CPNE1,AP2A2,LAMP1,SLC44A2,CAV1,RAC1,RAB4B,RAB5B,CD47,CD55,RAP1A,SURF4,RAB14,HLA-C,CKAP4,CYBB,CD9,RAB37,CD59,ITGB2,HLA-B,CD36,DDOST,RHOA,MME,ITGAM,RAB5C,ITGB3,PECAM1,RAB31,CPNE3
GO:0016459	Myosin complex	22	55	0.94	2.55e-11	MYH9,MYL12A,MYH1,MYL2,MYH2,MYH4,MYL9,MYL1,MYO1D,MYL4,MYH7,MYO1C,MYH10,MYL3,MYH11,MYL5,MYH8,MYH13,MYL6,MYL6B,MYH3,MYH14
GO:0120025	Plasma membrane bounded cell projection	176	2193	0.24	2.88e-11	GNA11,MAPK1,MYH9,AHCY,PGRMC1,CORO1A,NEFM,ARPC3,GNB3,GNAT1,LRP1,CANX,HSPB1,GNAT2,APOE,ACTN4,SERPINF1,GSTM3,PRPH,ITGAV,SNX1,PIK3C3,GNAO1,MAPK3,ACTR3,BLVRB,CAPG,YWHAE,RAB10,SEPT11,ANXA3,BST1,VCAN,ANK1,RAB15,IQGAP1,SOD1,S100A11,ARL8A,RAB5A,ATP6V1A,GNA12,ITGA1,THY1,UCHL1,CA2,AKR1B1,ATP1B3,GNAQ,CCT8,ACTC1,CALM3,CAPN2,ARPC2,MAP1B,JAM3,VPS35,CKB,RAB8A,CTNNA1,ALCAM,PGK2,ARF4,KIF5B,GLE1,AQP1,NEFH,AOC3,GNAI…
GO:0005834	Heterotrimeric g-protein complex	18	33	1.07	4.95e-11	GNA11,GNB3,GNAT1,GNB4,GNAT2,GNAO1,GNA12,GNAQ,GNB2,GNAI2,GNAL,GNAI1,GNAI3,GNG12,GNAS,GNA14,GNA13,GNB1
GO:0044297	Cell body	71	588	0.42	6.82e-11	MAPK1,EEF1A2,PGRMC1,GNB3,GNAT1,APOB,LRP1,GOT2,CANX,APOE,SERPINF1,PRPH,CCT7,GNAO1,ANXA3,SOD1,RAB5A,CCT5,ITGA1,THY1,UCHL1,CCT8,ACTC1,CAPN2,MAP1B,VPS35,CKB,CCT2,RAB8A,GNB2,ALCAM,GNAI2,TCP1,CRMP1,MYO1D,PURA,LAMP1,HSP90AA1,ANG,RTN4,TUBB,DPYSL3,APOD,MYH10,ATP1A2,COMT,ACTA1,EZR,FLNA,CNN3,HSP90AB1,ASS1,CYBB,CCT4,ILK,PAFAH1B1,CDC42,KIF5C,GDI1,C4A,KIF5A,MME,PARK7,FLNB,GNB2L1,SPTBN2,CRYAB,ENO2,CPNE6,ATP1A3,…
GO:0042581	Specific granule	34	159	0.66	8.86e-11	VCL,PGRMC1,LTF,CTSD,ORM1,ITGAV,LYZ,ERP44,CNN2,ANXA3,BST1,STOM,KPNB1,PDXK,CAMP,SLC44A2,SLPI,HP,ILF2,CD47,RAP1A,SPTAN1,LCN2,CKAP4,CYBB,RAB37,CD59,ITGB2,ORM2,ANXA11,CD36,ITGAM,B2M,ELANE
GO:0005884	Actin filament	27	101	0.76	1.84e-10	CORO1A,ARPC3,RHOQ,TMOD1,IQGAP1,ACTC1,JAM3,PLS1,DPYSL3,TPM4,PDLIM7,PLS3,ACTB,TPM1,MYO1C,ACTA1,EZR,TPM3,FLNA,GNG12,TPM2,CORO1B,LCP1,ACTBL2,ACTN3,ACTN2,PDLIM5
GO:0070820	Tertiary granule	34	164	0.65	1.84e-10	ALDOC,LTA4H,LTF,CTSD,COPB1,LGALS3,ORM1,LYZ,CNN2,ARL8A,STOM,CSTB,PPBP,CAMP,AP2A2,LAMP1,HBB,HP,RAC1,ILF2,CD47,CD55,PGM1,SPTAN1,RAB14,CYBB,ALDOA,CD59,ITGB2,IDH1,RHOA,ITGAM,METTL7A,B2M
GO:0030135	Coated vesicle	45	292	0.52	6.83e-10	CD74,APOB,LRP1,COPB1,APOE,TMED2,SCARB2,PDCD6,RAB5A,AP2M1,RAB8A,TMED10,RAB8B,AP2A2,KDELR1,TMED9,AP1B1,AP2A1,HLA-DRB1,ACTR1A,RAB14,HLA-DQA2,HLA-DRB5,HLA-C,HLA-E,CD9,HSPD1,HLA-DRA,CD59,HLA-A,SAR1B,TF,BCAP31,HLA-DPA1,HLA-B,TMED4,HLA-DPB1,SERPINA1,HSPA8,ARF1,CPNE6,CLTCL1,B2M,CLTC,AP2B1
GO:0005859	Muscle myosin complex	13	15	1.27	8.44e-10	MYH1,MYH2,MYH4,MYL9,MYL1,MYH7,MYL3,MYH11,MYL5,MYH8,MYH13,MYL6B,MYH3
GO:0019897	Extrinsic component of plasma membrane	33	166	0.63	9.35e-10	GNA11,GNB3,GNAT1,GNB4,GNAT2,GNAO1,ESYT1,MFGE8,IQGAP1,CDH11,GNA12,GNAQ,CTNNA1,GNB2,PLG,GNAI2,GNAL,GNAI1,CTNNB1,ANXA2,S100A6,S100A10,GNAI3,GNG12,GNAS,GNA14,ANXA1,SNX5,TF,RHOA,GNA13,ATP2A2,GNB1
GO:0005765	Lysosomal membrane	51	373	0.47	1.60e-09	CD74,GNA11,EEF1A2,RAB3D,GNB4,AZU1,CTSD,LRP1,RAP1B,RAB2A,CP,SCARB2,RAB7A,ARL8A,ATP6V1A,GNAQ,STOM,AP2M1,VPS35,ANPEP,GNB2,CPNE1,AP2A2,LAMP1,SLC44A2,GNAI1,ANXA2,ANXA6,AP1B1,AP2A1,HLA-DRB1,COL6A1,GNAI3,HSP90AB1,SURF4,RAB14,HLA-DQA2,HLA-DRB5,CKAP4,RAB37,HLA-DRA,UBA52,HLA-DPA1,DDOST,HLA-DPB1,HSPA8,RAB5C,CPNE3,CLTC,GNB1,AP2B1
GO:0031252	Cell leading edge	55	425	0.45	1.84e-09	MYH9,CORO1A,ARPC3,ITGAV,SNX1,ACTR3,CAPG,ANK1,IQGAP1,S100A11,RAB5A,THY1,ACTC1,ARPC2,CTNNA1,ARF4,TLN1,TUBB3,MYO1D,P4HB,NME1,DPYSL3,CTNNB1,ANXA2,PDLIM7,RAC1,SPTBN1,ACTB,TPM1,MYO1C,MYH10,ACTA1,EZR,S100A6,GNAS,GSN,SNX5,ACTR2,FSCN1,MYADM,NME1-NME2,CORO1B,ACTN1,ITGB1,ILK,PAFAH1B1,LCP1,CDC42,RDX,RHOA,CFL1,ARF1,VIM,ITGB3,TLN2
GO:0001725	Stress fiber	21	65	0.84	1.88e-09	MYH9,ACTN4,CNN2,SEPT11,MYL9,TPM4,MYH7,PDLIM7,TPM1,MYH10,ACTA1,TPM3,FSCN1,CORO1B,ACTN1,ILK,SEPT7,SEPT9,FLNB,MYH14,PDLIM5
GO:0098562	Cytoplasmic side of membrane	34	183	0.6	2.20e-09	GNA11,EEF1A2,GNB3,GNAT1,GNB4,GNAT2,SLC4A1,GNAO1,ANK1,ESYT1,IQGAP1,RAB5A,GNA12,GNAQ,GNB2,GNAI2,GNAL,GNAI1,EPB41,EZR,SPTA1,S100A6,GNAI3,GNG12,GNAS,CISD1,GNA14,SNX5,FKBP1A,RHOA,GNA13,ATP2A2,SPTB,GNB1
GO:0042641	Actomyosin	22	75	0.8	3.09e-09	MYH9,ACTN4,CNN2,SEPT11,MYL9,TPM4,MYH7,PDLIM7,TPM1,MYH10,ACTA1,TPM3,FSCN1,CORO1B,ACTN1,ILK,SEPT7,SEPT9,PDCD6IP,FLNB,MYH14,PDLIM5
GO:0030662	Coated vesicle membrane	33	176	0.61	3.28e-09	CD74,APOB,COPB1,APOE,TMED2,SCARB2,PDCD6,RAB5A,AP2M1,TMED10,AP2A2,KDELR1,AP1B1,AP2A1,HLA-DRB1,HLA-DQA2,HLA-DRB5,HLA-C,HLA-E,CD9,HLA-DRA,CD59,HLA-A,SAR1B,TF,HLA-DPA1,HLA-B,HLA-DPB1,HSPA8,CLTCL1,B2M,CLTC,AP2B1
GO:0000502	Proteasome complex	20	62	0.84	5.08e-09	PSMA4,PSMA3,PSME2,PSMA2,HSPB1,PSMA6,PSMD11,PSMB1,PSMD2,PSMC5,RAD23B,VCP,PSMA7,PSMB2,PSMB9,PSMA1,PSMD6,RAD23A,PSMC3,PSMB3
GO:0031234	Extrinsic component of cytoplasmic side of plasma membrane	24	94	0.74	5.08e-09	GNA11,GNB3,GNAT1,GNB4,GNAT2,GNAO1,ESYT1,IQGAP1,GNA12,GNAQ,GNB2,GNAI2,GNAL,GNAI1,S100A6,GNAI3,GNG12,GNAS,GNA14,SNX5,RHOA,GNA13,ATP2A2,GNB1
GO:1904724	Tertiary granule lumen	19	55	0.87	5.34e-09	ALDOC,LTA4H,LTF,CTSD,ORM1,LYZ,CNN2,CSTB,PPBP,CAMP,HBB,HP,ILF2,PGM1,SPTAN1,ALDOA,IDH1,METTL7A,B2M
GO:0070013	Intracellular organelle lumen	360	5857	0.12	7.60e-09	CD74,PSMA4,DCN,RCN1,GPKOW,LMCD1,SPP2,APOH,VCL,SERPIND1,MAPK1,LGALS1,ACO2,CTSG,PSMA3,PSME2,PYGB,NUTF2,DECR1,PSMA2,MPO,C1QBP,COL1A1,LRRC59,VTN,ALDOC,LAP3,LTA4H,RPS12,SKP1,LTF,HRG,APOB,HSPE1,AZU1,PRTN3,CTSD,APOA1,TTR,CAT,HIST1H4F,GOT2,C3,TRAP1,CANX,FGL2,RPS16,HBA2,KRT1,APOE,ACTN4,ACLY,H3F3B,NT5E,ORM1,SDCBP,THBS1,LYZ,LMNB1,PSMA6,C14orf166,PSMD11,ALDH2,ERP29,ATP5B,PSMB1,COTL1,ERP44,OGN,LGALS3BP,MAPK3,…
GO:0031674	I band	29	143	0.64	7.93e-09	HSPB1,ACTN4,SLC4A1,ANK1,MYL9,ACTC1,CFL2,FLNC,CAV3,CTNNB1,MYH7,PDLIM7,ATP2A1,ATP2B4,KRT19,CSRP1,FLNA,DES,ACTN1,ALDOA,MYL3,FKBP1A,FHL2,SLC2A1,FLNB,CRYAB,ACTN2,KRT8,PDLIM5
GO:0071682	Endocytic vesicle lumen	13	20	1.15	8.88e-09	MPO,LTF,APOB,APOA1,HBA2,APOE,HPX,HSP90B1,CALR,HBB,HSP90AA1,HP,HYOU1
GO:0071556	Integral component of lumenal side of endoplasmic reticulum membrane	14	26	1.07	1.21e-08	CD74,CANX,CALR,HLA-DRB1,HLA-DQA2,HLA-DRB5,HLA-C,HLA-E,HLA-DRA,HLA-A,BCAP31,HLA-DPA1,HLA-B,HLA-DPB1
GO:0098576	Lumenal side of membrane	15	32	1.01	1.30e-08	CD74,CANX,CALR,HLA-DRB1,HLA-DQA2,HLA-DRB5,HLA-C,HLA-E,HLA-DRA,HLA-A,BCAP31,HLA-DPA1,HLA-B,HLA-DPB1,HSPA8
GO:0005774	Vacuolar membrane	53	427	0.43	1.32e-08	CD74,GNA11,EEF1A2,RAB3D,GNB4,AZU1,CTSD,RPN2,LRP1,RAP1B,RAB2A,CP,SCARB2,RAB7A,ARL8A,ATP6V1A,GNAQ,STOM,AP2M1,VPS35,ANPEP,GNB2,CPNE1,AP2A2,LAMP1,SLC44A2,GNAI1,ANXA2,ANXA6,AP1B1,AP2A1,HLA-DRB1,COL6A1,GNAI3,HSP90AB1,SURF4,YWHAB,RAB14,HLA-DQA2,HLA-DRB5,CKAP4,RAB37,HLA-DRA,UBA52,HLA-DPA1,DDOST,HLA-DPB1,HSPA8,RAB5C,CPNE3,CLTC,GNB1,AP2B1
GO:0009898	Cytoplasmic side of plasma membrane	30	157	0.62	1.32e-08	GNA11,GNB3,GNAT1,GNB4,GNAT2,SLC4A1,GNAO1,ANK1,ESYT1,IQGAP1,GNA12,GNAQ,GNB2,GNAI2,GNAL,GNAI1,EPB41,EZR,SPTA1,S100A6,GNAI3,GNG12,GNAS,GNA14,SNX5,RHOA,GNA13,ATP2A2,SPTB,GNB1
GO:0005798	Golgi-associated vesicle	32	178	0.59	1.36e-08	CD74,RHOQ,COPB1,PI4KA,TMED2,PDCD6,RAB8A,TMED10,RAB8B,KDELR1,TMED9,AP2A1,HLA-DRB1,ACTR1A,RAB14,HLA-DQA2,HLA-DRB5,HLA-C,HLA-E,HLA-DRA,CD59,HLA-A,SAR1B,HLA-DPA1,HLA-B,TMED4,HLA-DPB1,SERPINA1,ARF1,CLTCL1,B2M,CLTC
GO:0030133	Transport vesicle	51	407	0.43	1.99e-08	CD74,RAB3D,COPB1,ERP29,TMED2,RAB10,PDCD6,VDAC1,RAB15,RAB5A,RAB3C,CALM3,CPA3,RAB8A,TMED10,RAB1B,RAB8B,BGN,KDELR1,TMED9,LAMP1,RAB11B,SNTB2,SEPT6,DPYSL3,AP2A1,HLA-DRB1,RAB5B,RAB4A,CD55,GNAS,SURF4,VDAC2,RAB14,HLA-DQA2,HLA-DRB5,HLA-C,HLA-E,HLA-DRA,CD59,HLA-A,SAR1B,RAB1A,HLA-DPA1,HLA-B,HLA-DPB1,MME,CTRP5,CLTCL1,B2M,CLTC
GO:0042383	Sarcolemma	27	132	0.65	2.43e-08	VCL,GOT2,ANK1,COL6A3,COL6A2,AQP1,PLEC,FLNC,BGN,LAMP1,SGCD,CAMK2D,CAV3,ANXA2,ATP2B4,ATP1A2,KRT19,COL6A1,EZR,ATP1B1,DES,ANXA1,ITGB1,RDX,SLC2A1,ATP1A1,KRT8
GO:0005911	Cell-cell junction	57	490	0.4	2.54e-08	VCL,MYH9,CORO1A,MYH1,MYH2,YWHAH,RAP1B,ACTN4,SDCBP,CNN2,ACTR3,RAB10,ADD1,IQGAP1,CDH11,S100A11,AKR1B1,JAM3,CTNNA1,TLN1,LIMS2,CAV3,CTNNB1,ANXA2,PDLIM7,ADD3,ACTB,ATP1A2,ATP1B1,F11R,FLNA,CNN3,DES,CLIC4,ANXA1,FSCN1,KRT18,MYADM,ACTN1,ITGB1,ILK,CDC42,RHOA,NDRG1,PDCD6IP,SLC2A1,PARK7,WDR1,CTRP5,CFL1,ATP2A2,ATP1A1,LIMS1,KRT8,ITGB3,PECAM1,PDLIM5
GO:0030669	Clathrin-coated endocytic vesicle membrane	15	35	0.97	3.21e-08	CD74,APOB,APOE,AP2M1,AP2A2,AP2A1,HLA-DRB1,HLA-DQA2,HLA-DRB5,CD9,HLA-DRA,HLA-DPA1,HLA-DPB1,CLTC,AP2B1
GO:0005903	Brush border	24	106	0.69	3.38e-08	VCL,MYH9,ACTN4,ACTR3,GNA12,AQP1,PLEC,MYO1D,PLS1,ADD3,MYO1C,MYH10,CAPZA2,EZR,HSP90AB1,CLIC1,SNX5,ACTN1,CD36,GNA13,MME,FLNB,MYL6,MYH14
GO:0098588	Bounding membrane of organelle	158	2107	0.21	3.87e-08	CD74,GNA11,EEF1A2,PGRMC1,CORO1A,NUTF2,RAB3D,TMEM109,GNAT1,GNB4,APOB,AZU1,CTSD,RPN2,RHOQ,CAT,LRP1,COPB1,RAP1B,GNAT2,APOE,LGALS3,PI4KA,ITGAV,SNX1,PIK3C3,TMED2,ITGA2B,RAB2A,EHD2,CP,RAB10,SCARB2,ANXA3,PDCD6,BST1,RAB7A,VDAC1,RAB15,IQGAP1,ARL8A,RAB5A,ATP6V1A,RAB3C,GNAQ,STOM,CALM3,AP2M1,HSPA9,VPS35,ANPEP,PDIA3,RAB8A,TMED10,CD14,GNB2,RAB33B,CYB5B,RAB1B,RAB8B,CPNE1,SSR4,RAB43,CALR,AP2A2,KDELR1,TMED9,LAMP1…
GO:0043005	Neuron projection	114	1366	0.26	4.54e-08	GNA11,MAPK1,AHCY,PGRMC1,CORO1A,NEFM,ARPC3,GNB3,GNAT1,LRP1,CANX,HSPB1,GNAT2,APOE,ACTN4,SERPINF1,PRPH,GNAO1,BLVRB,YWHAE,SEPT11,ANXA3,VCAN,ANK1,IQGAP1,SOD1,ARL8A,RAB5A,ITGA1,THY1,UCHL1,CA2,GNAQ,CALM3,CAPN2,ARPC2,MAP1B,VPS35,CKB,RAB8A,ALCAM,ARF4,KIF5B,NEFH,GNAI2,CLU,BASP1,TUBB3,CRMP1,MYO1D,PPP2R1A,PURA,LAMP1,HSP90AA1,ANG,SNCA,CAMK2D,SEPT6,PPP1CC,DPYSL3,APOD,RAC1,DYNC1H1,SPTBN1,ACTB,ATP2B4,MYO1C,MAP4,…
GO:0030660	Golgi-associated vesicle membrane	24	109	0.68	5.31e-08	CD74,RHOQ,COPB1,PI4KA,TMED2,PDCD6,TMED10,KDELR1,AP2A1,HLA-DRB1,HLA-DQA2,HLA-DRB5,HLA-C,HLA-E,HLA-DRA,CD59,HLA-A,SAR1B,HLA-DPA1,HLA-B,HLA-DPB1,CLTCL1,B2M,CLTC
GO:0045095	Keratin filament	22	92	0.71	6.39e-08	KRT14,KRT13,KRT5,KRT1,KRT75,KRT6B,KRT85,KRT84,KRT72,KRT78,KRT73,KRT74,KRT2,KRT79,KRT7,KRT76,KRT77,KRT18,KRT3,KRT86,KRT4,KRT8
GO:0045334	Clathrin-coated endocytic vesicle	17	53	0.84	9.46e-08	CD74,APOB,APOE,AP2M1,AP2A2,AP2A1,HLA-DRB1,HLA-DQA2,HLA-DRB5,CD9,HLA-DRA,HLA-DPA1,HLA-DPB1,CPNE6,CLTCL1,CLTC,AP2B1
GO:0035580	Specific granule lumen	18	62	0.8	1.26e-07	VCL,LTF,CTSD,ORM1,LYZ,ERP44,CNN2,KPNB1,PDXK,CAMP,SLPI,HP,ILF2,SPTAN1,LCN2,ORM2,B2M,ELANE
GO:0022626	Cytosolic ribosome	22	97	0.69	1.43e-07	RPS12,RPS16,HBA2,RPL15,RPL4,RPLP2,RPS7,APOD,RPLP1,RPSA,RPL12,RPL5,RPL7A,RPS4X,RPL14,UBA52,RPL9,RPL6,GNB2L1,RPL30,RPL18,RPLP0
GO:0030496	Midbody	30	178	0.56	1.51e-07	RALA,LAP3,PIK3C3,CAPG,IQGAP1,ARL8A,RALB,HSP90B1,RAB8A,GNAI2,CRMP1,HSPA5,SEPT6,PPP1CC,GNAI1,ANXA2,MYH10,GNAI3,CLIC4,SEPT7,CDC42,RDX,GDI1,ANXA11,RHOA,PDCD6IP,SLC2A1,GNB2L1,RAN,SEPT2
GO:0042611	MHC protein complex	12	22	1.07	1.51e-07	CD74,HLA-DRB1,HLA-DQA2,HLA-DRB5,HLA-C,HLA-E,HLA-DRA,HLA-A,HLA-DPA1,HLA-B,HLA-DPB1,B2M
GO:0001726	Ruffle	30	179	0.56	1.66e-07	MYH9,ITGAV,CAPG,IQGAP1,S100A11,RAB5A,ARF4,TLN1,NME1,ANXA2,PDLIM7,RAC1,TPM1,MYO1C,EZR,S100A6,GNAS,GSN,SNX5,FSCN1,MYADM,NME1-NME2,ACTN1,ITGB1,LCP1,RDX,RHOA,CFL1,ITGB3,TLN2
GO:0019898	Extrinsic component of membrane	40	298	0.46	1.98e-07	GNA11,GNB3,GNAT1,GNB4,AZU1,GNAT2,PIK3C3,GNAO1,EHD2,BST1,RAB7A,ESYT1,MFGE8,IQGAP1,CDH11,GNA12,GNAQ,CTNNA1,GNB2,PLG,GNAI2,GNAL,GNAI1,CTNNB1,ANXA2,EZR,S100A6,S100A10,GNAI3,GNG12,GNAS,GNA14,ANXA1,SNX5,FKBP1A,TF,RHOA,GNA13,ATP2A2,GNB1
GO:0005768	Endosome	86	959	0.29	2.32e-07	CD74,MAPK1,CORO1A,RAB3D,APOC3,HRG,APOB,CTSD,APOA1,LRP1,APOE,SNX1,PIK3C3,MAPK3,EHD2,RAB10,SCARB2,PDCD6,RAB7A,RAB15,ARL8A,RAB5A,RAB3C,AP2M1,ARPC2,PRDX3,VPS35,PDIA3,RAB8A,TUBA1A,CD14,AOC3,RAB8B,MYO1D,AP2A2,LAMP1,RAB11B,RFTN1,CAV1,ANXA2,ANXA6,RAC1,RAB4B,APOA4,AP2A1,HLA-DRB1,RAB5B,ATP1A2,RAB4A,EZR,APOA2,RAP1A,RAB14,HLA-DQA2,HLA-DRB5,HLA-C,HLA-E,ANXA1,SNX5,HSPD1,HLA-DRA,ITGB1,HLA-A,TF,RAB1A,UBA52,HLA-D…
GO:0012507	ER to Golgi transport vesicle membrane	17	58	0.8	2.72e-07	CD74,TMED2,PDCD6,TMED10,HLA-DRB1,HLA-DQA2,HLA-DRB5,HLA-C,HLA-E,HLA-DRA,CD59,HLA-A,SAR1B,HLA-DPA1,HLA-B,HLA-DPB1,B2M
GO:0030018	Z disc	25	131	0.62	2.84e-07	HSPB1,ACTN4,SLC4A1,ANK1,MYL9,CFL2,FLNC,CAV3,CTNNB1,MYH7,PDLIM7,ATP2B4,KRT19,CSRP1,FLNA,DES,ACTN1,FKBP1A,FHL2,SLC2A1,FLNB,CRYAB,ACTN2,KRT8,PDLIM5
GO:0030424	Axon	65	646	0.34	2.98e-07	MAPK1,CORO1A,NEFM,ARPC3,LRP1,CANX,HSPB1,SERPINF1,PRPH,BLVRB,YWHAE,SEPT11,ANXA3,ANK1,IQGAP1,SOD1,ARL8A,RAB5A,THY1,UCHL1,CA2,CALM3,MAP1B,ALCAM,KIF5B,NEFH,BASP1,TUBB3,CRMP1,MYO1D,HSP90AA1,ANG,SNCA,SEPT6,DPYSL3,DYNC1H1,SPTBN1,ACTB,MAP4,MYH10,COMT,SPTA1,FLNA,HSP90AB1,HNRNPR,FSCN1,ILK,PAFAH1B1,MX1,KIF5C,GDI1,C4A,RHOA,DCTN2,KIF5A,C4B,MME,PARK7,HSPA8,CRYAB,CPNE6,PHB2,ATP1A3,MYH14,NEFL
GO:0030670	Phagocytic vesicle membrane	19	75	0.74	2.98e-07	CORO1A,PIK3C3,RAB10,ANXA3,RAB7A,RAB5A,RAB8A,RAB8B,RAB43,CALR,LAMP1,RAB11B,HLA-C,HLA-E,CYBB,HLA-A,HLA-B,B2M,RAB31
GO:0098862	Cluster of actin-based cell projections	27	158	0.57	5.87e-07	VCL,MYH9,ACTN4,ACTR3,GNA12,AQP1,PLEC,MYO1D,PLS1,ADD3,MYO1C,MYH10,CAPZA2,EZR,MPP1,HSP90AB1,CLIC1,SNX5,ACTN1,PAFAH1B1,RDX,CD36,GNA13,MME,FLNB,MYL6,MYH14
GO:0005793	Endoplasmic reticulum-golgi intermediate compartment	24	129	0.6	8.00e-07	COPB1,TMED2,ERP44,RAB2A,ANPEP,TMED10,RAB1B,CALR,HSPA5,P4HB,KDELR1,TMED9,FN1,ATP2A1,CD55,SURF4,RAB37,CD59,PDIA6,BCAP31,TMED4,SERPINA1,SERPINH1,NUCB2
GO:0044853	Plasma membrane raft	22	109	0.64	8.03e-07	MAPK1,PRTN3,MAPK3,EHD2,ADD1,ATP1B3,CTNNA1,MYO1D,CAV1,CAV3,CTNNB1,ADD3,PTRF,ATP2B4,MYOF,ATP1A2,EZR,ATP1B1,ITGB2,SLC2A1,ITGAM,ATP1A1
GO:0030134	COPII-coated ER to Golgi transport vesicle	20	90	0.68	8.05e-07	CD74,TMED2,PDCD6,TMED10,TMED9,HLA-DRB1,HLA-DQA2,HLA-DRB5,HLA-C,HLA-E,HLA-DRA,CD59,HLA-A,SAR1B,HLA-DPA1,HLA-B,TMED4,HLA-DPB1,SERPINA1,B2M
GO:0032982	Myosin filament	11	22	1.03	1.12e-06	MYH9,MYH1,MYH2,MYH4,MYH7,MYH10,MYH11,MYH8,MYH13,MYH3,MYH14
GO:0046930	Pore complex	11	23	1.01	1.57e-06	C5,C8G,C9,C6,VDAC1,CD34,C7,C8A,C8B,VDAC2,VDAC3
GO:0030136	Clathrin-coated vesicle	29	191	0.52	1.74e-06	CD74,APOB,LRP1,APOE,SCARB2,RAB5A,AP2M1,RAB8A,TMED10,RAB8B,AP2A2,TMED9,AP1B1,AP2A1,HLA-DRB1,RAB14,HLA-DQA2,HLA-DRB5,CD9,HLA-DRA,TF,BCAP31,HLA-DPA1,HLA-DPB1,HSPA8,CPNE6,CLTCL1,CLTC,AP2B1
GO:0031090	Organelle membrane	228	3548	0.14	1.83e-06	RALA,CD74,GNA11,UQCRC1,EEF1A2,PGRMC1,CORO1A,NUTF2,CDIPT,RAB3D,LRRC59,TMEM109,SLC25A3,GAPDH,GNAT1,GNB4,APOB,AZU1,CTSD,RPN2,RHOQ,CAT,LRP1,SSR1,GOT2,TMX4,TRAP1,CANX,COPB1,RAP1B,GNAT2,APOE,LGALS3,PI4KA,SDCBP,ITGAV,LMNB1,SNX1,ATP5B,PIK3C3,TMED2,ITGA2B,ERP44,RAB2A,EHD2,CP,RAB10,SCARB2,ANXA3,PDCD6,BST1,RAB7A,VDAC1,ESYT1,RAB15,IQGAP1,UQCRC2,ARL8A,RAB5A,ATP6V1A,ERLIN2,HSD17B12,SLC25A4,RAB3C,UCHL1,GNAQ,STO…
GO:0101031	Chaperone complex	11	24	1.0	2.16e-06	CCT7,CCT6A,CCT5,CCT8,CCT2,TCP1,STIP1,HSP90AB1,CCT4,HSPA8,PTGES3
GO:0043231	Intracellular membrane-bounded organelle	575	10761	0.06	2.47e-06	CD74,PSMA4,DCN,RCN1,GNA11,GPKOW,LMCD1,KRT14,SPP2,UQCRC1,SERPIND1,MAPK1,LGALS1,MYH9,ACO2,CTSG,PSMA3,PSME2,PYGB,EEF1A2,AHCY,APMAP,PGRMC1,NUTF2,CDIPT,CPQ,DECR1,RAB3D,GAPDHS,PON1,MYL10,PSMA2,AEBP1,MPO,PFN1,C1QBP,COL1A1,LRRC59,VTN,LAP3,TMEM109,SLC25A3,LTA4H,ARPC3,GAPDH,USP5,TPI1,RPS12,SKP1,LTF,HRG,GNB4,APOB,HSPE1,AZU1,PRTN3,ENO1,AKR7A2,CTSD,APOA1,TTR,RPN2,RHOQ,CAT,GSTM2,LRP1,HIST1H4F,SSR1,KATNAL2,GOT2…
GO:0043025	Neuronal cell body	53	518	0.34	3.44e-06	MAPK1,EEF1A2,PGRMC1,GNAT1,APOB,LRP1,GOT2,CANX,APOE,SERPINF1,PRPH,ANXA3,SOD1,RAB5A,ITGA1,THY1,UCHL1,CAPN2,MAP1B,VPS35,CKB,RAB8A,ALCAM,CRMP1,MYO1D,PURA,LAMP1,HSP90AA1,ANG,RTN4,APOD,MYH10,ATP1A2,FLNA,CNN3,HSP90AB1,ASS1,CYBB,ILK,PAFAH1B1,CDC42,KIF5C,GDI1,C4A,KIF5A,MME,FLNB,GNB2L1,SPTBN2,CRYAB,ENO2,CPNE6,ATP1A3
GO:0005839	Proteasome core complex	10	20	1.03	4.12e-06	PSMA4,PSMA3,PSMA2,PSMA6,PSMB1,PSMA7,PSMB2,PSMB9,PSMA1,PSMB3
GO:0030665	Clathrin-coated vesicle membrane	21	113	0.6	4.91e-06	CD74,APOB,APOE,SCARB2,RAB5A,AP2M1,AP2A2,AP1B1,AP2A1,HLA-DRB1,HLA-DQA2,HLA-DRB5,CD9,HLA-DRA,TF,HLA-DPA1,HLA-DPB1,HSPA8,CLTCL1,CLTC,AP2B1
GO:0009897	External side of plasma membrane	39	331	0.41	5.59e-06	CD74,THBS1,ITGAV,ITGA2B,ICAM1,MFGE8,ITGA1,THY1,AZGP1,CAPN2,ANXA5,FOLR2,ANPEP,CD14,ALCAM,FGB,FGA,PLG,CD34,CALR,P4HB,LEPR,LAMP1,FGG,HLA-DRB1,HLA-E,ANXA1,CD9,CD59,ITGB1,ITGB2,TF,CD36,IGLL5,ITGAM,B2M,PECAM1,IGHV3-15,IGHV3-43D
GO:0030658	Transport vesicle membrane	29	204	0.49	5.63e-06	CD74,TMED2,PDCD6,RAB5A,RAB3C,CALM3,TMED10,LAMP1,RAB11B,SNTB2,AP2A1,HLA-DRB1,RAB5B,RAB4A,HLA-DQA2,HLA-DRB5,HLA-C,HLA-E,HLA-DRA,CD59,HLA-A,SAR1B,RAB1A,HLA-DPA1,HLA-B,HLA-DPB1,CLTCL1,B2M,CLTC
GO:0036477	Somatodendritic compartment	74	852	0.27	6.50e-06	MAPK1,EEF1A2,PGRMC1,GNB3,GNAT1,APOB,LRP1,GOT2,CANX,APOE,SERPINF1,PRPH,GNAO1,SEPT11,ANXA3,SOD1,RAB5A,ITGA1,THY1,UCHL1,CAPN2,MAP1B,VPS35,CKB,RAB8A,ALCAM,ARF4,KIF5B,GNAI2,CLU,TUBB3,CRMP1,MYO1D,PPP2R1A,PURA,LAMP1,HSP90AA1,ANG,RTN4,PPP1CC,APOD,RAC1,MYH10,ATP1A2,COMT,FLNA,CNN3,GNAS,HSP90AB1,ASS1,HNRNPR,CYBB,ITGB1,ILK,PAFAH1B1,MX1,CDC42,KIF5C,GDI1,C4A,RHOA,KIF5A,C4B,MME,FLNB,GNB2L1,HSPA8,SPTBN2,CRYAB,EN…
GO:0098978	Glutamatergic synapse	41	361	0.39	6.71e-06	CORO1A,PFN1,C1QBP,PFN2,CANX,APOE,YWHAE,SEPT11,CDH11,ACTC1,ARPC2,VPS35,RAB8A,ARF4,PLG,PPP2R1A,PURA,PPP1CC,RAC1,SPTBN1,ACTB,ATP2B4,VCP,MYH10,RAP1A,FLNA,GPC6,ACTN1,YWHAZ,ITGB1,ACAN,RHOA,NDRG1,ACTBL2,HSPA8,SPTBN2,ARF1,PHB2,ACTN2,ITGB3,AP2B1
GO:0043202	Lysosomal lumen	19	96	0.63	7.27e-06	CD74,DCN,APOB,CTSD,OGN,SCARB2,VCAN,LUM,BGN,HSP90AA1,PRELP,FMOD,HSPG2,OMD,GPC6,TXNDC5,ACAN,GC,HSPA8
GO:0016528	Sarcoplasm	17	78	0.67	8.74e-06	TMEM109,GSTM2,THBS1,ANK1,HSP90B1,CALR,PLEC,FLNC,SGCD,THBS4,CAMK2D,ATP2A1,GSN,ASPH,FKBP1A,CALU,ATP2A2
GO:0005579	Membrane attack complex	7	7	1.33	9.06e-06	C5,C8G,C9,C6,C7,C8A,C8B
GO:0034364	High-density lipoprotein particle	11	29	0.91	9.06e-06	APOH,PON1,APOC3,APOB,APOA1,APOE,CLU,HP,APOA4,APOA2,PLTP
GO:0098794	Postsynapse	60	643	0.3	9.26e-06	MAPK1,PFN2,LRP1,CANX,ADD1,SEPT11,ANK1,RAB5A,MAP1B,VPS35,RAB8A,ARF4,PSMC5,NEFH,C1QB,PURA,RTN4,PTN,PPP1CC,CTNNB1,EPB41,ADD3,RAC1,SPTBN1,ACTB,KCTD8,MAP4,MYH10,ATP1A2,COMT,RPL12,RAB4A,INA,FLNA,CNN3,PSMA7,HNRNPH2,C1QC,C1QA,KCTD12,ACTR2,ITGB1,RPL14,MX1,CDC42,RHOA,RPL6,RPL30,HSPA8,SPTBN2,CRYAB,ARF1,PHB2,ACTN2,ATP1A1,RPLP0,ITGB3,PDLIM5,NEFL,AP2B1
GO:0030027	Lamellipodium	28	202	0.48	1.31e-05	CORO1A,ARPC3,ITGAV,SNX1,ACTR3,CAPG,ACTC1,ARPC2,CTNNA1,TUBB3,P4HB,DPYSL3,CTNNB1,RAC1,ACTB,MYH10,ACTA1,GSN,ACTR2,FSCN1,NME1-NME2,CORO1B,ITGB1,ILK,RDX,RHOA,CFL1,ITGB3
GO:0034358	Plasma lipoprotein particle	12	38	0.83	1.40e-05	APOH,PON1,APOC3,APOB,APOA1,APOE,CLU,HP,APOA4,APOA2,PCYOX1,PLTP
GO:0022625	Cytosolic large ribosomal subunit	14	56	0.73	1.96e-05	RPL15,RPL4,RPLP2,RPLP1,RPL12,RPL5,RPL7A,RPL14,UBA52,RPL9,RPL6,RPL30,RPL18,RPLP0
GO:0014704	Intercalated disc	13	51	0.74	3.74e-05	VCL,MYH1,YWHAH,CTNNA1,CAV3,CTNNB1,ATP1A2,ATP1B1,DES,ACTN1,ITGB1,SLC2A1,ATP1A1
GO:0098590	Plasma membrane region	93	1219	0.22	4.06e-05	RALA,MAPK1,MYH9,ATP12A,GNAT1,PRTN3,LRP1,CANX,GNAT2,ITGAV,SLC4A1,MAPK3,EHD2,CD81,ADD1,ANK1,ATP6V1A,GNA12,THY1,CA2,ATP1B3,AP2M1,ARPC2,CTNNA1,ARF4,CD34,AQP1,TLN1,MYO1D,AP2A2,LEPR,NME1,CAV1,SEPT6,PPP1CC,CAV3,CTNNB1,EPB41,ANXA2,FN1,ADD3,RAC1,SPTBN1,PTRF,ATP2B4,TPM1,AP2A1,MYOF,MYO1C,KCTD8,MSN,MYH10,ATP1A2,COMT,KRT19,EZR,ATP1B1,GNAS,HSP90AB1,AKR1A1,ANXA1,KCTD12,FSCN1,CD9,HSPD1,ITGB1,ITGB2,LCP1,MX1,SEPT7…
GO:0005832	Chaperonin-containing t-complex	7	10	1.18	4.30e-05	CCT7,CCT6A,CCT5,CCT8,CCT2,TCP1,CCT4
GO:0010008	Endosome membrane	48	499	0.32	5.22e-05	APOB,CTSD,SNX1,EHD2,RAB10,SCARB2,RAB7A,RAB15,ARL8A,RAB5A,AP2M1,VPS35,PDIA3,RAB8A,CD14,RAB8B,AP2A2,LAMP1,RAB11B,CAV1,ANXA2,ANXA6,RAC1,AP2A1,HLA-DRB1,RAB5B,RAB4A,RAB14,HLA-DQA2,HLA-DRB5,HLA-C,HLA-E,ANXA1,SNX5,HLA-DRA,HLA-A,TF,UBA52,HLA-DPA1,HLA-B,NDRG1,HLA-DPB1,RAB5C,B2M,RAB31,EHD1,CLTC,AP2B1
GO:0030427	Site of polarized growth	26	195	0.46	5.56e-05	ARPC3,LRP1,COTL1,YWHAE,IQGAP1,THY1,CALM3,MAP1B,KIF5B,BASP1,TUBB3,CRMP1,HSP90AA1,ANG,SNCA,DPYSL3,MYH10,FLNA,HSP90AB1,HNRNPR,FSCN1,PAFAH1B1,KIF5C,DCTN2,MYH14,NEFL
GO:0044291	Cell-cell contact zone	15	72	0.65	5.70e-05	VCL,MYH1,YWHAH,JAM3,CTNNA1,CAV3,CTNNB1,ATP1A2,ATP1B1,DES,ACTN1,ITGB1,SLC2A1,ATP1A1,PECAM1
GO:0005885	Arp2/3 protein complex	7	11	1.14	6.60e-05	ARPC3,ACTR3B,ACTR3,ARPC2,ACTR2,ARPC4,ARPC1B
GO:0031838	Haptoglobin-hemoglobin complex	7	11	1.14	6.60e-05	HBA2,HBG1,HBB,HP,HBE1,HBG2,HBD
GO:0030426	Growth cone	25	186	0.46	7.21e-05	ARPC3,LRP1,YWHAE,IQGAP1,THY1,CALM3,MAP1B,KIF5B,BASP1,TUBB3,CRMP1,HSP90AA1,ANG,SNCA,DPYSL3,MYH10,FLNA,HSP90AB1,HNRNPR,FSCN1,PAFAH1B1,KIF5C,DCTN2,MYH14,NEFL
GO:0031672	A band	11	38	0.8	7.21e-05	MYH1,MYL2,ENO1,ANK1,MYL4,SPTBN1,ATP2A1,ALDOA,MYL3,FHL2,CRYAB
GO:0055038	Recycling endosome membrane	16	84	0.61	7.43e-05	EHD2,RAB10,PDIA3,RAB8A,RAB8B,RAB11B,RAC1,RAB4A,RAB14,HLA-C,HLA-E,HLA-A,HLA-B,NDRG1,B2M,EHD1
GO:0005769	Early endosome	39	375	0.35	7.51e-05	MAPK1,CORO1A,APOC3,APOB,APOA1,LRP1,APOE,SNX1,MAPK3,EHD2,RAB5A,PRDX3,VPS35,AOC3,MYO1D,RFTN1,CAV1,ANXA2,APOA4,RAB5B,RAB4A,APOA2,RAP1A,RAB14,HLA-C,HLA-E,ANXA1,SNX5,HSPD1,HLA-A,TF,RAB1A,HLA-B,MME,RAB5C,B2M,RAB31,EHD1,PHB
GO:0005833	Hemoglobin complex	7	12	1.1	9.72e-05	HBA2,HBG1,HBB,CYB5R3,HBE1,HBG2,HBD
GO:0035577	Azurophil granule membrane	13	57	0.69	9.82e-05	RAB3D,AZU1,RAP1B,ARL8A,STOM,CPNE1,LAMP1,SURF4,CKAP4,RAB37,DDOST,RAB5C,CPNE3
GO:0031143	Pseudopodium	8	18	0.98	0.00010	MAPK1,ACTN4,MAPK3,CAPN2,MSN,ACTN1,ACTN3,ACTN2
GO:0005581	Collagen trimer	16	88	0.59	0.00012	DCN,COL1A1,LUM,COL6A3,COL1A2,COL14A1,COL6A2,COL3A1,C1QB,COL12A1,COL10A1,COL6A1,C1QC,C1QA,EMILIN1,CTRP5
GO:0005901	Caveola	15	78	0.62	0.00012	MAPK1,MAPK3,EHD2,ATP1B3,CTNNA1,CAV1,CAV3,CTNNB1,PTRF,ATP2B4,MYOF,ATP1A2,ATP1B1,SLC2A1,ATP1A1
GO:0005790	Smooth endoplasmic reticulum	10	33	0.82	0.00013	PGRMC1,APOB,CANX,ERP29,PPIB,CALR,HSPA5,MYO1D,PRDX4,HYOU1
GO:0030425	Dendrite	54	612	0.28	0.00013	MAPK1,GNB3,LRP1,CANX,APOE,GNAO1,SEPT11,ANXA3,SOD1,RAB5A,THY1,CAPN2,MAP1B,CKB,RAB8A,ALCAM,ARF4,KIF5B,GNAI2,CLU,TUBB3,MYO1D,PPP2R1A,PURA,LAMP1,HSP90AA1,PPP1CC,APOD,RAC1,MYH10,ATP1A2,COMT,FLNA,CNN3,GNAS,HSP90AB1,HNRNPR,CYBB,ITGB1,ILK,MX1,CDC42,KIF5C,C4A,RHOA,KIF5A,C4B,MME,GNB2L1,HSPA8,CRYAB,CPNE6,ACTN2,GNB1
GO:0042175	Nuclear outer membrane-endoplasmic reticulum membrane network	84	1107	0.21	0.00013	CD74,PGRMC1,NUTF2,CDIPT,LRRC59,TMEM109,APOB,RPN2,SSR1,CANX,COPB1,SDCBP,TMED2,ERP44,RAB2A,RAB10,SCARB2,PDCD6,ESYT1,ERLIN2,HSD17B12,UCHL1,RPN1,ERAP1,HSP90B1,PDIA3,TMED10,RAB1B,SSR4,CALR,HSPA5,KDELR1,TMED9,EIF5A,RTN4,CAV1,CAMK2D,RAC1,ATP2A1,VCP,HLA-DRB1,CYB5R3,MGST3,SURF4,ANXA7,RAB14,HLA-DQA2,HLA-DRB5,HLA-C,HLA-E,RRBP1,CKAP4,CYBB,ASPH,STT3A,TMEM119,PTGFRN,PROS1,HLA-DRA,CD59,HLA-A,RAB2B,MX1,ATL3,FKBP…
GO:0090533	Cation-transporting atpase complex	8	19	0.96	0.00013	ATP12A,ATP1B3,ATP1A2,ATP1B1,ATP1A4,ATP2A2,ATP1A3,ATP1A1
GO:0016529	Sarcoplasmic reticulum	14	69	0.64	0.00014	TMEM109,GSTM2,THBS1,ANK1,HSP90B1,CALR,SGCD,THBS4,CAMK2D,ATP2A1,ASPH,FKBP1A,CALU,ATP2A2
GO:0042627	Chylomicron	7	13	1.07	0.00014	APOH,APOC3,APOB,APOA1,APOE,APOA4,APOA2
GO:0005577	Fibrinogen complex	6	8	1.21	0.00015	FGL2,THBS1,FGB,FGA,FGG,FN1
GO:0005796	Golgi lumen	17	101	0.56	0.00015	DCN,VTN,OGN,VCAN,LUM,RAB33B,F2,BGN,PRELP,FMOD,HSPG2,OMD,GPC6,SOD3,DEFA1B,PROS1,ACAN
GO:0019773	Proteasome core complex, alpha-subunit complex	6	8	1.21	0.00015	PSMA4,PSMA3,PSMA2,PSMA6,PSMA7,PSMA1
GO:0034361	Very-low-density lipoprotein particle	8	20	0.94	0.00018	APOH,APOC3,APOB,APOA1,APOE,APOA4,APOA2,PCYOX1
GO:0031089	Platelet dense granule lumen	7	14	1.03	0.00019	SPP2,APOH,LGALS3BP,ITIH4,TIMP3,CLEC3B,SERPINA4
GO:0042613	MHC class II protein complex	7	14	1.03	0.00019	CD74,HLA-DRB1,HLA-DQA2,HLA-DRB5,HLA-DRA,HLA-DPA1,HLA-DPB1
GO:0098636	Protein complex involved in cell adhesion	10	35	0.79	0.00019	ITGAV,ITGA2B,ITGA1,ITGB5,JAM3,EMILIN1,ITGB1,ITGB2,ITGAM,ITGB3
GO:0098858	Actin-based cell projection	26	214	0.42	0.00021	ITGAV,ATP6V1A,CA2,AKR1B1,ACTC1,JAM3,AOC3,TUBB3,MYO1D,CTNNB1,DYNC1H1,AP2A1,MYO1C,MSN,ACTA1,EZR,MPP1,CLIC4,FSCN1,ITGB1,PAFAH1B1,LCP1,CDC42,RDX,ACTN2,ITGB3
GO:0008091	Spectrin	6	9	1.16	0.00022	EPB41L2,SPTBN1,SPTA1,SPTAN1,SPTBN2,SPTB
GO:0014731	Spectrin-associated cytoskeleton	6	9	1.16	0.00022	ANK1,EPB41,SPTBN1,SPTA1,SPTBN2,SPTB
GO:0034366	Spherical high-density lipoprotein particle	6	9	1.16	0.00022	PON1,APOC3,APOA1,CLU,HP,APOA2
GO:0005604	Basement membrane	16	96	0.56	0.00028	VTN,SERPINF1,TNC,TIMP3,EFEMP2,FBN1,FBLN1,ANG,THBS4,PTN,ANXA2,FN1,THBS2,HSPG2,ACAN,TGFBI
GO:0043209	Myelin sheath	11	46	0.71	0.00028	CA2,AKR1B1,CALM3,JAM3,TUBA1A,MYO1D,HSP90AA1,ANXA2,GSN,ITGB1,GDI1
GO:0005789	Endoplasmic reticulum membrane	81	1085	0.21	0.00029	CD74,PGRMC1,CDIPT,LRRC59,TMEM109,APOB,RPN2,SSR1,CANX,COPB1,SDCBP,TMED2,ERP44,RAB2A,RAB10,SCARB2,PDCD6,ESYT1,ERLIN2,HSD17B12,UCHL1,RPN1,ERAP1,HSP90B1,PDIA3,TMED10,RAB1B,SSR4,CALR,HSPA5,KDELR1,TMED9,EIF5A,RTN4,CAV1,CAMK2D,RAC1,ATP2A1,VCP,HLA-DRB1,CYB5R3,MGST3,SURF4,ANXA7,HLA-DQA2,HLA-DRB5,HLA-C,HLA-E,RRBP1,CKAP4,CYBB,ASPH,STT3A,TMEM119,PTGFRN,PROS1,HLA-DRA,CD59,HLA-A,RAB2B,MX1,ATL3,FKBP1A,CDC42,PDI…
GO:0005902	Microvillus	15	86	0.58	0.00030	ITGAV,ATP6V1A,CA2,AKR1B1,JAM3,AOC3,MYO1D,CTNNB1,MYO1C,MSN,EZR,CLIC4,FSCN1,RDX,ITGB3
GO:0008305	Integrin complex	9	30	0.81	0.00033	ITGAV,ITGA2B,ITGA1,ITGB5,EMILIN1,ITGB1,ITGB2,ITGAM,ITGB3
GO:0030176	Integral component of endoplasmic reticulum membrane	21	157	0.46	0.00034	CD74,CANX,ESYT1,PDIA3,CALR,HSPA5,RTN4,HLA-DRB1,HLA-DQA2,HLA-DRB5,HLA-C,HLA-E,RRBP1,ASPH,HLA-DRA,HLA-A,BCAP31,HLA-DPA1,HLA-B,HLA-DPB1,B2M
GO:0005840	Ribosome	25	213	0.4	0.00047	RPS12,CANX,RPS16,HBA2,EEF2,RPL15,RPL4,RPLP2,RPS7,APOD,RPLP1,RPSA,RPL12,RPL5,RPL7A,RPS4X,RRBP1,RPL14,UBA52,RPL9,RPL6,GNB2L1,RPL30,RPL18,RPLP0
GO:0034663	Endoplasmic reticulum chaperone complex	6	11	1.07	0.00049	HSP90B1,PPIB,HSPA5,P4HB,PDIA6,HYOU1
GO:0005794	Golgi apparatus	108	1584	0.17	0.00051	CD74,DCN,MAPK1,CDIPT,CPQ,COL1A1,VTN,LAP3,RPS12,AKR7A2,CAT,LRP1,COPB1,APOE,SNX1,TMED2,OGN,RAB2A,MAPK3,RAB10,SCARB2,PDCD6,RAB7A,VCAN,LUM,GNAQ,CAPN2,ALB,JAM3,RAB8A,TMED10,TMEM43,CD14,ARF4,RAB33B,F2,RAB1B,AOC3,CLU,TCP1,RAB43,CALR,BGN,KDELR1,TMED9,CAV1,GANAB,CAV3,SLPI,PRELP,FMOD,RAC1,AP1B1,STIP1,AP2A1,HLA-DRB1,CD55,RAB39B,GNAI3,GNAS,SURF4,RAB14,HSPG2,HLA-DQA2,HLA-DRB5,OMD,HLA-C,HLA-E,GPC6,CYBB,GDI2,SO…
GO:0005811	Lipid droplet	15	91	0.55	0.00052	GAPDH,RAP1B,FABP4,RAB7A,CAV1,ANXA2,VCP,CYB5R3,SET,CKAP4,BCAP31,RAB5C,METTL7A,EHD1,SETSIP
GO:0032153	Cell division site	13	71	0.6	0.00061	RALA,MYH9,SEPT11,SEPT6,PPP1CC,MYH10,SEPT14,ITGB1,SEPT7,RDX,SEPT9,RHOA,SEPT2
GO:0015630	Microtubule cytoskeleton	87	1219	0.19	0.00064	MAPK1,MYH9,PROCR,TUBB1,RAB3D,GAPDH,SKP1,KATNAL2,TUBA4A,HSPB1,CCT7,C14orf166,EHD2,CAPG,YWHAE,SEPT11,IQGAP1,ARL8A,CCT6A,CCT5,CCT8,ACTR1B,CALM3,MAP1B,NPM1,CCT2,NUDT21,RAB8A,TUBA1A,KIF5B,GLE1,HSPA6,GNAI2,TCP1,TUBB3,CRMP1,PPP2R1A,TUBA8,TUBA1B,NME1,SNTB2,TUBB,RPS7,TUBB4B,SEPT6,GNAI1,CTNNB1,EPB41,DYNC1H1,MAP4,MYH10,EZR,PEA15,MPP1,GNAI3,ACTR1A,SPTAN1,CLIC4,HSPA1B,DDAH2,TUBAL3,KRT18,SEPT14,CCT4,HSPA2,PAFA…
GO:0005890	Sodium:potassium-exchanging atpase complex	6	12	1.03	0.00068	ATP1B3,ATP1A2,ATP1B1,ATP1A4,ATP1A3,ATP1A1
GO:1990904	Ribonucleoprotein complex	55	677	0.24	0.00071	GPKOW,GAPDH,RPS12,RPS16,HBA2,ACTN4,LGALS3,PSMA6,IQGAP1,NPM1,EEF2,RPL15,RPL4,HNRNPD,NCL,CALR,RPLP2,RPS7,RPLP1,RPSA,HNRNPA2B1,SND1,HNRNPH1,ACTB,HNRNPA1L2,HNRNPAB,MYH10,RPL12,ILF2,SYNCRIP,RPL5,RPL7A,HNRNPH2,RPS4X,HNRNPR,HSPA1B,HNRNPK,XRCC5,SRSF2,HNRNPA3,RPL14,UBA52,RPL9,RPL6,PSMA1,GNB2L1,RPL30,HSPA8,VIM,RPL18,RPLP0,HNRNPC,CIRBP,PTGES3,HNRNPDL
GO:0150034	Distal axon	31	310	0.33	0.00098	ARPC3,LRP1,BLVRB,YWHAE,IQGAP1,RAB5A,THY1,CALM3,MAP1B,KIF5B,BASP1,TUBB3,CRMP1,HSP90AA1,ANG,SNCA,SEPT6,DPYSL3,ACTB,MYH10,FLNA,HSP90AB1,HNRNPR,FSCN1,ILK,PAFAH1B1,KIF5C,DCTN2,HSPA8,MYH14,NEFL
GO:0008290	F-actin capping protein complex	5	8	1.13	0.0012	CAPZA1,CAPG,ADD1,CAPZA2,CAPZB
GO:0042612	MHC class I protein complex	5	8	1.13	0.0012	HLA-C,HLA-E,HLA-A,HLA-B,B2M
GO:0002102	Podosome	8	29	0.78	0.0013	VCL,FERMT3,GSN,HNRNPK,ACTR2,FSCN1,LCP1,WDR1
GO:0005940	Septin ring	6	14	0.97	0.0013	SEPT11,SEPT6,SEPT14,SEPT7,SEPT9,SEPT2
GO:0031105	Septin complex	6	14	0.97	0.0013	SEPT11,SEPT6,SEPT14,SEPT7,SEPT9,SEPT2
GO:0035579	Specific granule membrane	14	90	0.53	0.0015	PGRMC1,ITGAV,BST1,STOM,SLC44A2,CD47,RAP1A,CKAP4,CYBB,RAB37,CD59,ITGB2,CD36,ITGAM
GO:0044391	Ribosomal subunit	21	178	0.41	0.0015	RPS12,RPS16,HBA2,RPL15,RPL4,RPLP2,RPS7,RPLP1,RPSA,RPL12,RPL5,RPL7A,RPS4X,RPL14,UBA52,RPL9,RPL6,GNB2L1,RPL30,RPL18,RPLP0
GO:0099568	Cytoplasmic region	26	247	0.36	0.0015	MAPK1,ENO1,CANX,HSPB1,PIK3C3,SOD1,ARL8A,UCHL1,AKR1B1,ACTR1B,KIF5B,PURA,EPB41L2,GNAI1,CTNNB1,EPB41,DYNC1H1,MAP4,ACTR1A,PAFAH1B1,SEPT7,SEPT9,KIF5C,KIF5A,SEPT2,NEFL
GO:0005862	Muscle thin filament tropomyosin	4	4	1.33	0.0017	TPM4,TPM1,TPM3,TPM2
GO:0016323	Basolateral plasma membrane	25	237	0.36	0.0019	ATP12A,LRP1,SLC4A1,CD81,ANK1,CA2,CD34,AQP1,MYO1D,LEPR,CAV1,CTNNB1,EPB41,ANXA2,ATP2B4,AP2A1,MYO1C,MSN,EZR,ATP1B1,HSP90AB1,ANXA1,TF,SLC2A1,ATP1A1
GO:0098793	Presynapse	44	526	0.26	0.0019	RAB3D,C1QBP,PFN2,CANX,BLVRB,RAB10,VDAC1,RAB15,RAB5A,RAB3C,CALM3,VPS35,RAB8A,YWHAG,RAB33B,RAB8B,TMED9,LAMP1,RAB11B,SNCA,PTN,SEPT6,PPP1CC,CTNNB1,ACTB,ATP2B4,KCTD8,RAB5B,RAB4A,VDAC2,HNRNPR,KCTD12,ILK,RAB2B,MX1,SLC2A1,MME,PARK7,HSPA8,SPTBN2,PHB2,PDLIM5,NEFL,AP2B1
GO:0030175	Filopodium	15	106	0.49	0.0021	ITGAV,ACTC1,TUBB3,DYNC1H1,AP2A1,MSN,ACTA1,EZR,FSCN1,ITGB1,LCP1,CDC42,RDX,ACTN2,ITGB3
GO:0055037	Recycling endosome	21	183	0.39	0.0021	EHD2,RAB10,PDIA3,RAB8A,TUBA1A,RAB8B,RAB11B,RAC1,RAB4B,RAB4A,RAB14,HLA-C,HLA-E,ITGB1,HLA-A,TF,HLA-B,NDRG1,RAN,B2M,EHD1
GO:0033116	Endoplasmic reticulum-golgi intermediate compartment membrane	12	73	0.55	0.0025	TMED2,RAB2A,TMED10,RAB1B,CALR,KDELR1,TMED9,CD55,SURF4,CD59,BCAP31,SERPINA1
GO:0030140	trans-Golgi network transport vesicle	8	33	0.72	0.0027	RAB8A,TMED10,RAB8B,TMED9,AP2A1,RAB14,CLTCL1,CLTC
GO:0032154	Cleavage furrow	10	53	0.61	0.0030	RALA,MYH9,SEPT6,PPP1CC,MYH10,ITGB1,SEPT7,RDX,RHOA,SEPT2
GO:0120111	Neuron projection cytoplasm	13	86	0.51	0.0030	MAPK1,CANX,HSPB1,SOD1,ARL8A,UCHL1,KIF5B,PURA,DYNC1H1,PAFAH1B1,KIF5C,KIF5A,NEFL
GO:0031253	Cell projection membrane	31	338	0.3	0.0036	GNAT1,GNAT2,ITGAV,ANK1,GNA12,THY1,ARPC2,ARF4,AQP1,TLN1,MYO1D,NME1,CTNNB1,RAC1,SPTBN1,TPM1,MYO1C,MSN,EZR,HSP90AB1,FSCN1,ITGB1,LCP1,CD36,RHOA,GNA13,CFL1,ITGB3,EHD1,SEPT2,GNB1
GO:0043034	Costamere	6	19	0.83	0.0045	VCL,PLEC,FLNC,KRT19,ILK,KRT8
GO:0034363	Intermediate-density lipoprotein particle	4	6	1.16	0.0046	APOC3,APOB,APOA1,APOE
GO:0005844	Polysome	11	68	0.54	0.0048	PSMA6,EEF2,CALR,MYH10,RPL7A,RPS4X,RPL6,PSMA1,RPL30,VIM,RPL18
GO:1904115	Axon cytoplasm	10	57	0.58	0.0048	HSPB1,SOD1,ARL8A,UCHL1,KIF5B,DYNC1H1,PAFAH1B1,KIF5C,KIF5A,NEFL
GO:0001772	Immunological synapse	8	37	0.67	0.0050	MYH9,CORO1A,LGALS3,CD81,ICAM1,ALCAM,EZR,PDCD6IP
GO:0005912	Adherens junction	19	170	0.38	0.0051	VCL,MYH9,SDCBP,RAB10,ADD1,CDH11,S100A11,CTNNA1,TLN1,CTNNB1,ANXA2,PDLIM7,ACTB,CNN3,ANXA1,KRT18,NDRG1,PARK7,PDLIM5
GO:0032587	Ruffle membrane	13	92	0.49	0.0051	ITGAV,ARF4,TLN1,NME1,RAC1,TPM1,MYO1C,EZR,ITGB1,LCP1,RHOA,CFL1,ITGB3
GO:0005791	Rough endoplasmic reticulum	12	82	0.5	0.0061	VTN,RPN2,CANX,RPN1,RPL4,SSR4,RAB14,CKAP4,CYBB,HSPD1,RPL6,RPL18
GO:0098993	Anchored component of synaptic vesicle membrane	5	13	0.92	0.0061	RAB5A,RAB3C,RAB11B,RAB5B,RAB4A
GO:0022627	Cytosolic small ribosomal subunit	8	39	0.65	0.0065	RPS12,RPS16,HBA2,RPS7,RPSA,RPS4X,UBA52,GNB2L1
GO:0036464	Cytoplasmic ribonucleoprotein granule	23	231	0.33	0.0065	PSMA4,CTSG,PSMA2,MYH1,PSMA6,IQGAP1,KPNB1,TUBA1A,PCBP1,NCL,TUBB,RAC1,ACTB,VCP,INA,RPS4X,HNRNPK,CKAP4,CDC42,RPL6,RPLP0,CIRBP,PSMC3
GO:0036019	Endolysosome	6	21	0.79	0.0066	HRG,AP2M1,AP2A2,AP2A1,CLTC,AP2B1
GO:0042571	Immunoglobulin complex, circulating	4	7	1.09	0.0066	IGJ,IGLL5,IGHV3-15,IGHV3-43D
GO:0042824	MHC class I peptide loading complex	4	7	1.09	0.0066	PDIA3,CALR,HLA-A,B2M
GO:0005614	Interstitial matrix	5	14	0.89	0.0078	TNC,ABI3BP,COL14A1,ECM2,VIT
GO:0005739	Mitochondrion	102	1611	0.14	0.0078	UQCRC1,MAPK1,ACO2,PGRMC1,DECR1,MYL10,C1QBP,LRRC59,SLC25A3,HSPE1,CAT,GOT2,TRAP1,YWHAH,LGALS3,ALDH2,ATP5B,MAPK3,YWHAE,VDAC1,PRDX5,ACAT1,UQCRC2,SOD1,ABHD10,GLUD1,SLC25A4,ACAA2,STOM,ATP5O,CALM3,CAPN2,ADH5,HSPA9,PRDX3,GLOD4,HSPA4,YWHAG,CYB5B,CLU,PKM,TUFM,HSPA5,PPP2R1A,MDH2,GLUD2,IDH2,HSP90AA1,DLST,SLC44A2,NME1,SNCA,UBA1,PPP1CC,PRDX6,ANXA6,VAT1,PTRF,ATP2A1,XPNPEP3,METTL20,CYB5R3,TGM2,NENF,ECHS1,HSP90AB…
GO:0032588	trans-Golgi network membrane	13	98	0.46	0.0082	CD74,RAB8A,RAB43,AP1B1,HLA-DRB1,GNAS,HLA-DQA2,HLA-DRB5,HLA-DRA,HLA-DPA1,HLA-DPB1,RAB31,CLTC
GO:0005874	Microtubule	34	407	0.26	0.0083	TUBB1,RAB3D,KATNAL2,TUBA4A,CCT7,IQGAP1,CCT6A,CCT5,CCT8,CALM3,MAP1B,CCT2,TUBA1A,KIF5B,TCP1,TUBB3,TUBA8,TUBA1B,SNTB2,TUBB,TUBB4B,DYNC1H1,MAP4,TUBAL3,CCT4,PAFAH1B1,SEPT9,KIF5C,NDRG1,DCTN2,KIF5A,TUBB8,TPT1,CLTC
GO:0002199	Zona pellucida receptor complex	4	8	1.03	0.0093	CCT8,CCT2,TCP1,CCT4
GO:0005883	Neurofilament	4	8	1.03	0.0093	NEFM,NEFH,INA,NEFL
GO:0030122	AP-2 adaptor complex	4	8	1.03	0.0093	AP2M1,AP2A2,AP2A1,AP2B1
GO:0032593	Insulin-responsive compartment	4	8	1.03	0.0093	LRP1,RAB10,RAB4B,RAB4A
GO:0099571	Postsynaptic cytoskeleton	4	8	1.03	0.0093	NEFH,ACTB,SPTBN2,NEFL
GO:0030132	Clathrin coat of coated pit	5	15	0.86	0.0096	AP2M1,AP2A2,AP2A1,CLTC,AP2B1
GO:0036020	Endolysosome membrane	5	15	0.86	0.0096	AP2M1,AP2A2,AP2A1,CLTC,AP2B1
GO:0042588	Zymogen granule	5	15	0.86	0.0096	RAB3D,TMED2,TMED10,GNAI3,HSPD1
GO:0030120	Vesicle coat	9	53	0.56	0.0098	COPB1,PDCD6,AP2M1,AP2A2,AP2A1,SAR1B,CLTCL1,CLTC,AP2B1
GO:0005589	Collagen type vi trimer	3	3	1.33	0.0099	DCN,COL6A3,COL6A1
GO:0044216	Other organism cell	3	3	1.33	0.0099	LGALS3,C9,C4B
GO:0097513	Myosin ii filament	3	3	1.33	0.0099	MYH9,MYH10,MYH14
GO:0032839	Dendrite cytoplasm	7	33	0.66	0.0104	MAPK1,CANX,SOD1,KIF5B,PURA,KIF5C,KIF5A
GO:0022624	Proteasome accessory complex	6	24	0.73	0.0109	PSME2,PSMD11,PSMD2,PSMC5,PSMD6,PSMC3
GO:0031092	Platelet alpha granule membrane	5	16	0.83	0.0116	ITGA2B,CD9,CD36,ITGB3,PECAM1
GO:0042645	Mitochondrial nucleoid	8	44	0.59	0.0116	LRRC59,ATP5B,VDAC1,HSPA9,TUFM,VDAC2,HADHA,ACADVL
GO:0071437	Invadopodium	5	16	0.83	0.0116	MSN,EZR,ACTR2,FSCN1,ITGB1
GO:0005865	Striated muscle thin filament	6	25	0.72	0.0127	TMOD1,TPM4,TPM1,ACTA1,TPM3,TPM2
GO:0031430	M band	6	25	0.72	0.0127	ENO1,ANK1,SPTBN1,ALDOA,FHL2,CRYAB
GO:0031256	Leading edge membrane	18	174	0.35	0.0133	ITGAV,ANK1,THY1,ARF4,TLN1,MYO1D,NME1,RAC1,SPTBN1,TPM1,MYO1C,EZR,ITGB1,LCP1,CDC42,RHOA,CFL1,ITGB3
GO:0030125	Clathrin vesicle coat	6	26	0.7	0.0149	AP2M1,AP2A2,AP2A1,CLTCL1,CLTC,AP2B1
GO:0000015	Phosphopyruvate hydratase complex	3	4	1.21	0.0158	ENO1,ENO3,ENO2
GO:0001527	Microfibril	4	10	0.94	0.0158	FBN1,THSD4,MFAP5,MFAP4
GO:0005853	Eukaryotic translation elongation factor 1 complex	3	4	1.21	0.0158	EEF1A2,EEF1B2,EEF1D
GO:0005916	Fascia adherens	4	10	0.94	0.0158	VCL,CTNNB1,DES,ACTN1
GO:0030478	Actin cap	3	4	1.21	0.0158	CALD1,GSN,ACTR2
GO:0033018	Sarcoplasmic reticulum lumen	4	10	0.94	0.0158	HSP90B1,CALR,ASPH,CALU
GO:0001891	Phagocytic cup	6	27	0.68	0.0171	CORO1A,ANXA1,SNX5,LCP1,GNB2L1,RAB31
GO:0030137	COPI-coated vesicle	6	28	0.67	0.0199	COPB1,TMED2,TMED10,KDELR1,ACTR1A,ARF1
GO:0016010	Dystrophin-associated glycoprotein complex	5	19	0.76	0.0203	SNTB2,SGCD,CAV3,KRT19,KRT8
GO:0019774	Proteasome core complex, beta-subunit complex	4	11	0.9	0.0203	PSMB1,PSMB2,PSMB9,PSMB3
GO:0016328	Lateral plasma membrane	9	61	0.5	0.0205	IQGAP1,GNA12,PPP2R1A,CTNNB1,MYO1C,ATP1B1,ANXA1,CTRP5,ATP1A1
GO:0101003	ficolin-1-rich granule membrane	9	61	0.5	0.0205	COPB1,LGALS3,ARL8A,AP2A2,LAMP1,RAC1,CD55,ITGB2,RHOA
GO:0005635	Nuclear envelope	36	472	0.22	0.0215	NUTF2,LRRC59,TMEM109,GAPDH,TMX4,SDCBP,LMNB1,MAPK3,GNAQ,KPNB1,APEH,TMEM43,GLE1,AQP1,CPNE1,CALR,LMNB2,EIF5A,RTN4,TUBB,MYOF,MYO1C,MGST3,LMNA,S100A6,ANXA7,CLIC1,CYBB,ANXA4,MVP,PAFAH1B1,MX1,ANXA11,PGRMC2,NUCB2,RAN
GO:0005802	trans-Golgi network	22	245	0.29	0.0220	CD74,LAP3,RAB10,RAB8A,RAB43,RAC1,AP1B1,HLA-DRB1,GNAS,RAB14,HLA-DQA2,HLA-DRB5,HLA-DRA,HLA-DPA1,HLA-DPB1,TGFBI,MME,RAB30,ARF1,CLTCL1,RAB31,CLTC
GO:0098984	Neuron to neuron synapse	30	374	0.24	0.0228	MAPK1,ADD1,SEPT11,MAP1B,VPS35,RAB8A,NEFH,RTN4,CTNNB1,EPB41,ADD3,SPTBN1,MAP4,RPL12,CNN3,HNRNPH2,ACTR2,YWHAZ,RPL14,MX1,RPL6,RPL30,CRYAB,ARF1,PHB2,ACTN2,ATP1A3,ATP1A1,RPLP0,PDLIM5
GO:0005638	Lamin filament	3	5	1.11	0.0230	LMNB1,LMNB2,LMNA
GO:0097418	Neurofibrillary tangle	3	5	1.11	0.0230	NEFM,NEFH,CLU
GO:1990357	Terminal web	3	5	1.11	0.0230	VCL,PLS1,KRT19
GO:0005838	Proteasome regulatory particle	5	20	0.73	0.0236	PSMD11,PSMD2,PSMC5,PSMD6,PSMC3
GO:0031984	Organelle subcompartment	31	392	0.23	0.0237	CD74,LAP3,TMED2,RAB10,KPNB1,RAB8A,RAB43,RTN4,RAC1,AP1B1,HLA-DRB1,GNAS,RAB14,HLA-DQA2,HLA-DRB5,ASPH,HLA-DRA,HLA-A,ATL3,FKBP1A,SAR1B,BCAP31,HLA-DPA1,HLA-DPB1,TGFBI,MME,RAB30,ARF1,CLTCL1,RAB31,CLTC
GO:0005583	Fibrillar collagen trimer	4	12	0.86	0.0250	COL1A1,LUM,COL1A2,COL3A1
GO:0043197	Dendritic spine	17	173	0.33	0.0256	CANX,SEPT11,MAP1B,RAB8A,ARF4,PPP1CC,RAC1,MYH10,ATP1A2,COMT,CNN3,ITGB1,MX1,CDC42,RHOA,CRYAB,ACTN2
GO:0005759	Mitochondrial matrix	36	479	0.21	0.0257	ACO2,DECR1,C1QBP,LRRC59,HSPE1,GOT2,TRAP1,ALDH2,ATP5B,VDAC1,PRDX5,ACAT1,UQCRC2,SOD1,ABHD10,GLUD1,ACAA2,HSPA9,PRDX3,TUFM,MDH2,GLUD2,IDH2,DLST,METTL20,ECHS1,VDAC2,ALDH1B1,HADHA,HSPD1,ATP5A1,ALDH7A1,PARK7,ACADVL,SOD2,ETFA
GO:0032838	Plasma membrane bounded cell projection cytoplasm	19	204	0.3	0.0268	MAPK1,CANX,HSPB1,PIK3C3,SOD1,ARL8A,UCHL1,AKR1B1,KIF5B,PURA,DYNC1H1,MAP4,PAFAH1B1,SEPT7,SEPT9,KIF5C,KIF5A,SEPT2,NEFL
GO:0031300	Intrinsic component of organelle membrane	31	397	0.23	0.0275	CD74,SLC25A3,CANX,ESYT1,RAB5A,SLC25A4,RAB3C,PDIA3,TMEM43,CALR,HSPA5,LAMP1,RAB11B,RTN4,HLA-DRB1,RAB5B,RAB4A,HLA-DQA2,HLA-DRB5,HLA-C,HLA-E,RRBP1,ASPH,HLA-DRA,HLA-A,IMMT,BCAP31,HLA-DPA1,HLA-B,HLA-DPB1,B2M
GO:0098827	Endoplasmic reticulum subcompartment	6	31	0.62	0.0286	RAB10,KPNB1,RTN4,ASPH,ATL3,FKBP1A
GO:0001931	Uropod	4	13	0.82	0.0306	MYH9,BST1,MSN,EZR
GO:0031901	Early endosome membrane	16	162	0.33	0.0306	SNX1,RAB5A,CAV1,RAB5B,RAB4A,RAB14,HLA-C,HLA-E,ANXA1,SNX5,HLA-A,HLA-B,RAB5C,B2M,RAB31,EHD1
GO:0030315	T-tubule	8	54	0.51	0.0308	GOT2,CAV3,ATP2B4,ATP1A2,EZR,ATP1B1,RDX,ATP1A1
GO:0097227	Sperm annulus	3	6	1.03	0.0315	SEPT6,SEPT7,SEPT2
GO:0097512	Cardiac myofibril	3	6	1.03	0.0315	MYL2,DES,CRYAB
GO:0030131	Clathrin adaptor complex	5	22	0.69	0.0317	AP2M1,AP2A2,AP1B1,AP2A1,AP2B1
GO:0099572	Postsynaptic specialization	29	369	0.23	0.0319	MAPK1,ADD1,SEPT11,MAP1B,VPS35,RAB8A,NEFH,RTN4,CTNNB1,EPB41,ADD3,SPTBN1,MAP4,RPL12,CNN3,HNRNPH2,ACTR2,RPL14,MX1,RPL6,RPL30,HSPA8,CRYAB,ARF1,PHB2,ACTN2,ATP1A1,RPLP0,PDLIM5
GO:0030118	Clathrin coat	7	44	0.54	0.0360	AP2M1,AP2A2,AP1B1,AP2A1,CLTCL1,CLTC,AP2B1
GO:0099738	Cell cortex region	7	44	0.54	0.0360	ENO1,ACTR1B,EPB41L2,GNAI1,CTNNB1,EPB41,ACTR1A
GO:0008250	Oligosaccharyltransferase complex	4	14	0.79	0.0368	RPN2,RPN1,STT3A,DDOST
GO:0031528	Microvillus membrane	5	23	0.67	0.0368	ITGAV,CTNNB1,MSN,EZR,ITGB3
GO:0005905	Clathrin-coated pit	9	69	0.45	0.0383	LRP1,AP2M1,AP2A2,AP2A1,HSPD1,TF,CLTCL1,CLTC,AP2B1
GO:0014069	Postsynaptic density	27	344	0.23	0.0414	MAPK1,ADD1,MAP1B,VPS35,RAB8A,NEFH,RTN4,CTNNB1,EPB41,ADD3,SPTBN1,MAP4,RPL12,CNN3,HNRNPH2,ACTR2,RPL14,MX1,RPL6,RPL30,CRYAB,ARF1,PHB2,ACTN2,ATP1A1,RPLP0,PDLIM5
GO:0005869	Dynactin complex	3	7	0.97	0.0423	ACTR1B,ACTR1A,DCTN2
GO:0051286	Cell tip	3	7	0.97	0.0423	RAB8B,EZR,RDX
GO:0098685	Schaffer collateral - CA1 synapse	10	84	0.41	0.0440	PFN2,CDH11,PLG,NEFH,CTNNB1,ACTB,INA,ITGB1,CDC42,NEFL
GO:0031967	Organelle envelope	75	1213	0.13	0.0447	UQCRC1,PGRMC1,NUTF2,LRRC59,TMEM109,SLC25A3,GAPDH,CAT,GOT2,TMX4,TRAP1,LGALS3,SDCBP,LMNB1,ATP5B,MAPK3,VDAC1,UQCRC2,SOD1,SLC25A4,GNAQ,KPNB1,ATP5O,CALM3,CAPN2,APEH,HSPA9,TMEM43,CYB5B,GLE1,AQP1,CLU,CPNE1,CALR,LMNB2,EIF5A,NME1,RTN4,TUBB,PPP1CC,VAT1,MYOF,MYO1C,CYB5R3,MGST3,LMNA,S100A6,ASS1,VDAC2,ANXA7,CISD1,SLC44A1,CLIC1,ANXA1,CYBB,HADHA,SLC25A6,HSPD1,NME1-NME2,ANXA4,MVP,PAFAH1B1,MX1,ATP5A1,IMMT,UBA52,A…
