# Supplementary material for: Proteome Profiling of the Dura Mater in Patients with Moyamoya Angiopathy
Source: Int J Mol Sci. 2023 Jul 7;24(13):11194. doi: 10.3390/ijms241311194 (PMC10342562; doi:10.3390/ijms241311194)
Supplement: Supplementary file 1 [file ijms-24-11194-s001.zip › Supplemental Table S4_Carrozzini T et al.xlsx]

## Sheet: molecular function 0.001
Table S4. GO analysis performed with BINGO to evaluate enriched GO terms in the molecular function category. Only GO terms with p<0.0001 after Benjamini & Hochberg False Discovery Rate (FDR) correction have been considered and reported in Figure 3.
GO-ID	p-value	corr p-value	x	n	X	N	Description	Genes in test set
5198	6.2033e-47	5.7504e-44	137	606	813	15443	structural molecule activity	Q15019|P02452|Q08043|O43790|P10916|P78386|O95678|P62081|Q9UEY8|P07196|P11171|P04083|P09493|Q13361|P46821|Q16352|P07996|Q12797|Q15149|P05976|P35527|P12829|P08729|O95967|P08727|P36578|Q01082|P21810|P62888|P61313|P46777|P67936|Q9NSB2|P62249|P05787|O15020|P25398|P08779|Q13813|O15144|O15145|O15143|P68363|P51888|Q02045|Q86Y46|P56539|P51884|P14136|Q03252|Q9NY65|Q9H4B7|Q05707|P53675|Q8N1N4|P23142|P02461|…
5515	2.7733e-30	1.2854e-27	593	8122	813	15443	protein binding	P04114|Q7KZF4|P10916|O00264|P61020|P21926|P60174|P63208|P61026|P05452|P27348|P59190|P07996|P04003|P27105|P04004|P09936|P08729|Q9Y277|P08727|P27361|P52209|P52566|Q08431|O00159|P50148|P21810|P61158|P67936|O14556|P10809|Q9Y281|P62249|Q12840|P05787|P50395|P04216|Q13813|P29992|Q9NRY4|Q9BR76|P61163|P39687|P61160|P20810|Q99584|P26599|P63104|P62258|P35080|P29401|P53675|Q9NVA2|Q8N1N4|P05556|P31943|P31946|…
3779	3.6341e-26	1.1229e-23	77	323	813	15443	actin binding	Q08043|Q9Y623|P28289|P10916|Q15417|P12814|P35579|P35611|P35580|P40121|Q9UEY8|P11171|Q9Y4G6|P09493|P46821|Q14651|P29966|P47755|Q04917|P07951|P47756|P03950|Q15149|P12829|P35609|O94832|Q14019|Q01082|P13796|P11055|P13797|O00159|Q05682|Q01995|P61158|P60981|P06396|P67936|Q9Y281|Q01518|P06753|Q99439|P21333|O15020|Q13813|O15144|O15145|O15143|Q9BR76|Q7Z406|P15311|P61160|P35241|P23528|P02549|P26038|P35080|…
8092	1.3223e-25	3.0645e-23	97	507	813	15443	cytoskeletal protein binding	Q08043|P28289|P10916|Q15417|P12814|P15531|Q9UEY8|Q96BM9|P11171|P09493|P43034|P46821|P07355|P47755|Q04917|P47756|P03950|Q15149|P12829|P06703|Q01082|P11055|O00159|Q05682|Q01995|P61158|P60981|P06396|P67936|Q9Y281|Q01518|O15020|Q13813|O15144|O15145|O15143|O00560|P33176|Q9BR76|P61160|P35241|P23528|P35080|P07737|Q16658|Q13425|P68133|P12882|P31146|P11277|P12883|P17655|O75083|O43707|P52907|Q9UKX3|P04075|…
5200	6.0453e-24	1.1208e-21	37	74	813	15443	structural constituent of cytoskeleton	O15020|P04259|P08779|Q13813|O15144|O15145|O15143|P68363|P13647|P19012|P14136|Q9H4B7|Q9UEY8|P07196|P11171|Q9Y4G6|P02549|P09493|P04264|P26038|Q14651|Q16352|Q9Y490|P07437|P35527|P35908|P60709|P08727|Q04695|P68133|P17661|Q01082|P11277|P16157|P16452|P08670|P02533
17111	5.6192e-22	8.6817e-20	110	698	813	15443	nucleoside-triphosphatase activity	Q14204|P10916|Q13636|P18085|P38405|P16615|P61020|P62195|Q96BM9|P62879|O95716|O95837|P62873|O60282|P05976|P12829|P49411|P13639|Q9UHG3|P13637|P11055|P19105|O00159|P50148|Q14344|P10809|Q12840|P29992|P68363|Q02045|P33176|Q9NY65|Q9H4B7|Q6DD88|P25705|P09471|P62826|Q8IYT4|P12882|P68371|P12883|P68366|Q14240|Q9UKX3|Q9UKX2|P62820|Q9Y623|P11488|Q03113|P38606|P51148|P35579|P51149|P35580|P63000|P62834|P61224|…
3924	6.9444e-21	9.1963e-19	56	209	813	15443	GTPase activity	Q13636|P18085|P38405|P11488|Q03113|P51148|P51149|P61020|Q96BM9|P63000|P62834|P62879|O95716|P61224|O95837|P61586|P62873|P61106|Q92930|P07437|P49411|P13639|Q15907|P50148|Q05639|P63096|Q14344|P17081|P29992|P68363|Q9UHD8|P20338|P16520|P20339|Q9NY65|Q9H4B7|Q6DD88|P09471|P60953|P62826|P20591|Q13509|P10301|P68371|P11234|P11233|P84077|P68366|Q9NZN4|Q71U36|P08754|Q9H4M9|P62820|P61019|Q15771|P61018
16462	1.4189e-20	1.6442e-18	110	725	813	15443	pyrophosphatase activity	Q14204|P10916|Q13636|P18085|P38405|P16615|P61020|P62195|Q96BM9|P62879|O95716|O95837|P62873|O60282|P05976|P12829|P49411|P13639|Q9UHG3|P13637|P11055|P19105|O00159|P50148|Q14344|P10809|Q12840|P29992|P68363|Q02045|P33176|Q9NY65|Q9H4B7|Q6DD88|P25705|P09471|P62826|Q8IYT4|P12882|P68371|P12883|P68366|Q14240|Q9UKX3|Q9UKX2|P62820|Q9Y623|P11488|Q03113|P38606|P51148|P35579|P51149|P35580|P63000|P62834|P61224|…
16818	2.0081e-20	2.0683e-18	110	728	813	15443	hydrolase activity, acting on acid anhydrides, in phosphorus-containing anhydrides	Q14204|P10916|Q13636|P18085|P38405|P16615|P61020|P62195|Q96BM9|P62879|O95716|O95837|P62873|O60282|P05976|P12829|P49411|P13639|Q9UHG3|P13637|P11055|P19105|O00159|P50148|Q14344|P10809|Q12840|P29992|P68363|Q02045|P33176|Q9NY65|Q9H4B7|Q6DD88|P25705|P09471|P62826|Q8IYT4|P12882|P68371|P12883|P68366|Q14240|Q9UKX3|Q9UKX2|P62820|Q9Y623|P11488|Q03113|P38606|P51148|P35579|P51149|P35580|P63000|P62834|P61224|…
16817	3.1796e-20	2.9475e-18	110	732	813	15443	hydrolase activity, acting on acid anhydrides	Q14204|P10916|Q13636|P18085|P38405|P16615|P61020|P62195|Q96BM9|P62879|O95716|O95837|P62873|O60282|P05976|P12829|P49411|P13639|Q9UHG3|P13637|P11055|P19105|O00159|P50148|Q14344|P10809|Q12840|P29992|P68363|Q02045|P33176|Q9NY65|Q9H4B7|Q6DD88|P25705|P09471|P62826|Q8IYT4|P12882|P68371|P12883|P68366|Q14240|Q9UKX3|Q9UKX2|P62820|Q9Y623|P11488|Q03113|P38606|P51148|P35579|P51149|P35580|P63000|P62834|P61224|…
5525	2.3501e-18	1.9805e-16	72	373	813	15443	GTP binding	Q15019|Q13636|P18085|P38405|P11488|Q86YS6|Q03113|P51148|P51149|P61020|P15531|Q9H0U4|Q96DA2|Q96BM9|P63000|Q9H082|Q96AX2|P62834|O95716|P61026|P61224|O95837|P61586|P59190|P61106|Q92930|P07437|P49411|P13639|Q15907|P50148|Q05639|P63096|P49448|Q14141|Q14344|P17081|P29992|P68363|Q96E17|Q9UHD8|P20338|P20339|Q9NY65|Q9H4B7|Q6DD88|P09471|P61006|P21980|P00367|P60953|Q9NVA2|P62826|P20591|P19087|Q13509|P10301|…
19001	1.6199e-17	1.1551e-15	72	385	813	15443	guanyl nucleotide binding	Q15019|Q13636|P18085|P38405|P11488|Q86YS6|Q03113|P51148|P51149|P61020|P15531|Q9H0U4|Q96DA2|Q96BM9|P63000|Q9H082|Q96AX2|P62834|O95716|P61026|P61224|O95837|P61586|P59190|P61106|Q92930|P07437|P49411|P13639|Q15907|P50148|Q05639|P63096|P49448|Q14141|Q14344|P17081|P29992|P68363|Q96E17|Q9UHD8|P20338|P20339|Q9NY65|Q9H4B7|Q6DD88|P09471|P61006|P21980|P00367|P60953|Q9NVA2|P62826|P20591|P19087|Q13509|P10301|…
32561	1.6199e-17	1.1551e-15	72	385	813	15443	guanyl ribonucleotide binding	Q15019|Q13636|P18085|P38405|P11488|Q86YS6|Q03113|P51148|P51149|P61020|P15531|Q9H0U4|Q96DA2|Q96BM9|P63000|Q9H082|Q96AX2|P62834|O95716|P61026|P61224|O95837|P61586|P59190|P61106|Q92930|P07437|P49411|P13639|Q15907|P50148|Q05639|P63096|P49448|Q14141|Q14344|P17081|P29992|P68363|Q96E17|Q9UHD8|P20338|P20339|Q9NY65|Q9H4B7|Q6DD88|P09471|P61006|P21980|P00367|P60953|Q9NVA2|P62826|P20591|P19087|Q13509|P10301|…
166	1.7466e-11	1.1565e-09	202	2254	813	15443	nucleotide binding	Q14204|P18085|P30085|P30086|Q01130|P61020|Q9H0U4|Q96DA2|Q96BM9|P61026|P59190|O75828|O43681|P13639|Q9Y277|P13637|P27361|P52209|Q9Y4L1|O00159|P50148|P61158|Q14344|O14556|P10809|Q12840|Q14103|P29992|P68363|Q96E17|P61163|Q9NY65|P61160|Q6DD88|P25705|P09471|P00568|P26599|P61604|P21589|P22314|Q9NVA2|P30613|P31943|P62826|P68133|P12882|P68371|P12883|P16452|P00558|P68366|Q14240|Q9UKX3|Q9UKX2|Q9Y6B6|P62820|…
5488	2.6968e-11	1.6666e-09	732	12367	813	15443	binding	P04114|Q7KZF4|P10915|P10916|O00264|P61020|Q96DA2|P21926|P60174|P63208|P61026|P05452|P27348|P59190|P07996|P04003|P27105|O75828|P04004|P09936|P02042|P08729|Q9Y277|P48047|P08727|P27482|P27361|P52209|P52566|Q08431|O00159|P50148|P15144|P21810|P61158|P67936|O14556|P10809|Q9Y281|P62249|Q12840|P05787|P50395|P05546|P04216|Q13813|P29992|Q9NRY4|Q9BR76|P61163|P39687|P61160|P20810|P19827|Q6PJQ5|Q99584|P26599|…
5539	5.4512e-11	3.1583e-09	36	148	813	15443	glycosaminoglycan binding	P04114|Q86UW8|P01042|P10915|P05546|P20160|P51888|Q53GQ0|P02749|Q96S86|P02649|P43034|P02788|O94769|P21246|P08246|P07996|P04004|P03950|Q96PD5|P13611|P35443|P11215|P35442|P21810|P08571|P08294|P01008|P08311|P05164|P07585|P04196|P02776|P02751|P49747|P49746
8307	6.4797e-11	3.5333e-09	20	43	813	15443	structural constituent of muscle	Q08043|Q12797|Q15149|P05976|Q9Y623|P10916|P12829|P08727|P35609|P14649|Q02045|P13535|P12883|P60660|P08590|P09493|P24844|Q9UKX2|P67936|P07951
30247	2.3991e-10	1.1705e-08	37	163	813	15443	polysaccharide binding	P04114|Q86UW8|P01042|P10915|P05546|P20160|P51888|Q53GQ0|P02749|Q96S86|P02649|P43034|P02788|O94769|P21246|P08246|P07996|P04004|P03950|Q96PD5|P13611|P35443|P11215|P35442|P21810|P08571|P08294|P01008|Q9UGT4|P08311|P05164|P07585|P04196|P02776|P02751|P49747|P49746
1871	2.3991e-10	1.1705e-08	37	163	813	15443	pattern binding	P04114|Q86UW8|P01042|P10915|P05546|P20160|P51888|Q53GQ0|P02749|Q96S86|P02649|P43034|P02788|O94769|P21246|P08246|P07996|P04004|P03950|Q96PD5|P13611|P35443|P11215|P35442|P21810|P08571|P08294|P01008|Q9UGT4|P08311|P05164|P07585|P04196|P02776|P02751|P49747|P49746
5509	3.551e-10	1.6459e-08	81	626	813	15443	calcium ion binding	P08758|P04632|Q08043|P80303|P10916|P12814|Q14767|P16615|O75340|Q96D15|P00747|P04083|O14983|P27824|P07355|Q14651|P07996|P27169|P60903|Q12797|P06702|P05976|P12829|O95967|P06703|P35609|P14649|P27482|P12429|P35443|P35442|P13796|P13797|P19105|P11021|P00736|P60660|P00734|P24844|P06396|P08133|P67936|P27797|Q13813|O43852|P05109|P55287|Q9NP86|P35555|Q12805|Q02045|Q9BUA6|P50995|P13693|P19827|Q99584|P02549|…
8201	2.2566e-08	9.9611e-07	28	111	813	15443	heparin binding	P04114|P01042|P05546|P20160|P51888|Q53GQ0|P02749|P02649|P43034|P02788|O94769|P21246|P08246|P07996|P04004|P03950|P35443|P11215|P35442|P08294|P01008|P08311|P05164|P04196|P02776|P02751|P49747|P49746
4866	3.778e-08	1.5919e-06	32	146	813	15443	endopeptidase inhibitor activity	P01042|P05546|P30086|P30044|P50454|P12111|P30048|P19823|P0C0L5|P0C0L4|P20810|P04080|P19827|P01019|P02765|P05155|P01011|P29622|P02760|P01031|P03973|Q13103|P35625|P37840|P36955|P11021|P01009|P01008|P04196|P01024|P01023|P07225
61135	4.5918e-08	1.8507e-06	32	147	813	15443	endopeptidase regulator activity	P01042|P05546|P30086|P30044|P50454|P12111|P30048|P19823|P0C0L5|P0C0L4|P20810|P04080|P19827|P01019|P02765|P05155|P01011|P29622|P02760|P01031|P03973|Q13103|P35625|P37840|P36955|P11021|P01009|P01008|P04196|P01024|P01023|P07225
16787	5.6726e-08	2.191e-06	189	2239	813	15443	hydrolase activity	Q7KZF4|Q14204|P04632|P10916|Q13636|P18085|P20160|P38405|P16615|P61020|P15531|P62195|Q96BM9|P23946|P28838|P22695|P62879|O95716|O95837|P62873|P45974|O60282|P09936|P03950|P05976|O43681|Q14697|P03952|P12829|P49411|P13639|Q9UHG3|P13637|P10768|Q9HDC9|P11055|P19105|O00159|P50148|P15144|Q14344|P60900|O94919|P10809|Q12840|P29992|P68363|Q02045|P33176|P30101|Q9NY65|Q9H4B7|Q6DD88|P25705|P23526|P09471|P25789|…
32553	7.1474e-08	2.5483e-06	163	1845	813	15443	ribonucleotide binding	Q15019|Q14204|P07900|Q13636|P18085|P38405|P30085|P30086|P16615|P38646|P61020|P15531|Q9H0U4|Q96DA2|P62195|Q96BM9|O95716|P61026|O95837|O60282|P59190|O43681|P49411|P13639|P13637|P27361|P11055|Q9Y4L1|O00159|P50148|P61158|Q14344|P10809|Q12840|P07205|P29992|P68363|Q96E17|P33176|Q13418|P61163|Q9NY65|P61160|Q9H4B7|Q6DD88|P25705|P00966|P09471|P00568|P21980|P61604|P22314|Q9NVA2|P30613|P62826|P53396|Q8IYT4|…
32555	7.1474e-08	2.5483e-06	163	1845	813	15443	purine ribonucleotide binding	Q15019|Q14204|P07900|Q13636|P18085|P38405|P30085|P30086|P16615|P38646|P61020|P15531|Q9H0U4|Q96DA2|P62195|Q96BM9|O95716|P61026|O95837|O60282|P59190|O43681|P49411|P13639|P13637|P27361|P11055|Q9Y4L1|O00159|P50148|P61158|Q14344|P10809|Q12840|P07205|P29992|P68363|Q96E17|P33176|Q13418|P61163|Q9NY65|P61160|Q9H4B7|Q6DD88|P25705|P00966|P09471|P00568|P21980|P61604|P22314|Q9NVA2|P30613|P62826|P53396|Q8IYT4|…
30414	2.0483e-07	7.0325e-06	32	155	813	15443	peptidase inhibitor activity	P01042|P05546|P30086|P30044|P50454|P12111|P30048|P19823|P0C0L5|P0C0L4|P20810|P04080|P19827|P01019|P02765|P05155|P01011|P29622|P02760|P01031|P03973|Q13103|P35625|P37840|P36955|P11021|P01009|P01008|P04196|P01024|P01023|P07225
17076	3.5422e-07	1.1727e-05	166	1928	813	15443	purine nucleotide binding	Q15019|Q14204|P07900|Q13636|P18085|P38405|P30085|P30086|P16615|P38646|P61020|P15531|Q9H0U4|Q96DA2|P62195|Q96BM9|O95716|P61026|O95837|O60282|P59190|O43681|P49411|P13639|P13637|P27361|P11055|Q9Y4L1|O00159|P50148|P61158|Q14344|P10809|Q12840|P07205|P29992|P68363|Q96E17|P33176|Q13418|P61163|Q9NY65|P61160|Q9H4B7|Q6DD88|P25705|P00966|P09471|P00568|P21980|P61604|P22314|Q9NVA2|P30613|P62826|P53396|Q8IYT4|…
4857	5.61e-07	1.7933e-05	44	279	813	15443	enzyme inhibitor activity	P08758|P01042|P05546|P30086|P30044|P50454|P12111|P13489|P30048|P19823|P0C0L5|P0C0L4|P20810|P61981|P04080|P19827|Q01105|P04083|P01019|P46940|P02765|P05155|P07355|P21246|P01011|P29622|P02760|P01031|P03973|Q13103|P12429|P35625|P37840|P36955|P11021|P01009|P01008|P02656|P04196|P09525|P01024|P02652|P01023|P07225
30246	1.4096e-06	4.3556e-05	51	364	813	15443	carbohydrate binding	P04114|Q86UW8|P01042|P10915|P37837|P20160|P02649|P43034|P27824|P05452|Q9UBG0|P21246|P08246|P07996|P04004|P03950|Q96PD5|P11216|P35443|P11215|P35442|P21810|P08571|P09382|P08294|Q9Y240|P02751|P27797|P05546|P51888|Q53GQ0|P02749|Q96S86|P02788|O94769|P02743|P04264|P13611|P17858|P28906|P01008|Q9UGT4|P08311|P04075|P05164|P07585|P04196|P02776|O14735|P49747|P49746
5178	2.8158e-06	8.4202e-05	19	63	813	15443	integrin binding	P04004|Q08043|Q86UX7|P05106|P02461|P04216|P18084|P35609|P56199|P12814|P35443|Q13418|Q08431|O43707|Q15582|P05362|O94769|P07996|P27797
32403	8.1266e-06	0.00023542	38	238	813	15443	protein complex binding	P31930|Q08043|P05106|P04216|P29992|P18084|P56199|P12814|P11488|Q13418|P56539|Q9Y4G6|P09471|Q15582|P22695|P46940|O94769|Q9NQC3|P63104|P46821|P07996|Q9Y490|P02760|P04004|Q86UX7|P02461|P31946|P35609|Q9Y696|P35443|P35222|Q01082|Q08431|O43707|Q07954|P05362|P27797|P62942
61134	8.646e-06	0.00024287	32	178	813	15443	peptidase regulator activity	P01042|P05546|P30086|P30044|P50454|P12111|P30048|P19823|P0C0L5|P0C0L4|P20810|P04080|P19827|P01019|P02765|P05155|P01011|P29622|P02760|P01031|P03973|Q13103|P35625|P37840|P36955|P11021|P01009|P01008|P04196|P01024|P01023|P07225
51920	1.0936e-05	0.00029816	7	7	813	15443	peroxiredoxin activity	P32119|Q99497|Q13162|Q06830|P30041|P30044|P30048
51015	8.9902e-05	0.002315	15	47	813	15443	actin filament binding	P12829|P35609|Q16658|P31146|P13796|P35579|P11277|P35611|P15311|P35580|O43707|P02549|Q14651|P29966|P21333
16209	8.9902e-05	0.002315	15	47	813	15443	antioxidant activity	P32119|O14880|Q06830|P30041|P30044|P30048|P02649|P08294|P02768|Q13162|P04040|P05164|P22352|P04179|P00441
51082	0.00018276	0.0045789	23	113	813	15443	unfolded protein binding	P50990|P23284|P07900|P50991|P54652|P62937|Q12931|P14625|P50454|P68371|P38646|Q99733|P11021|P78371|Q15185|P02743|P27824|P48643|P02511|P61604|P08238|P10809|P27797
3774	0.00019101	0.0046597	26	141	813	15443	motor activity	Q12840|Q14204|Q9Y623|P10916|Q02045|P33176|P35579|Q7Z406|P35580|O60282|Q13561|P05976|P12829|P14649|O94832|P13535|P12882|P11055|P19105|O00159|P12883|P60660|P08590|Q9UKX3|P24844|Q9UKX2
8556	0.00023381	0.0055576	8	12	813	15443	potassium-transporting ATPase activity	P20648|P13637|P54709|Q13733|P54707|P05023|P50993|P05026
15079	0.00024355	0.0056443	9	16	813	15443	potassium ion transmembrane transporter activity	P29972|P20648|P13637|P54709|Q13733|P54707|P05023|P50993|P05026
8289	0.0007025	0.015883	49	411	813	15443	lipid binding	P04114|P08758|O00264|P30086|P11766|P05090|P11171|P02649|P04083|P02768|P02647|P55072|P46821|P15090|P07355|P07996|O15173|P27169|P12429|O75131|Q08431|P16671|P07360|Q96CW1|P08133|P02753|P04216|P50995|P02749|Q99584|Q99829|Q9NZM1|Q9Y5X3|P35080|O94973|O95741|P55058|P40939|P20073|P37840|P18428|P02656|Q13596|P02774|P09525|P25311|O14735|P00352|P02652
5544	0.0009467	0.020895	10	23	813	15443	calcium-dependent phospholipid binding	P08758|P20073|P04083|P12429|Q99829|P08133|O75131|P07355|P09525|P50995
5102	0.0012692	0.027361	86	922	813	15443	receptor binding	P04114|P08758|Q08043|P01042|P18084|P18085|P56199|P12814|P30086|P16615|Q03113|P63244|P61981|P62195|P02649|Q9Y4G6|P04083|P02647|Q15582|P02766|P62873|P21246|P07996|Q04917|P07437|P06744|P04004|P09936|P03950|P60903|P01031|P35609|P35443|Q08431|P00734|Q9Y240|P02679|P55083|Q14344|P02675|P01024|P27797|P21333|P02671|P05106|P04216|O00560|Q13418|P20338|Q99623|P25705|Q14192|Q99584|P09471|P01019|O94769|P20774|…
43499	0.0026372	0.055561	8	15	813	15443	eukaryotic cell surface binding	P08758|P02671|P25705|P02749|P02679|P02675|P07996|P06576
5516	0.0031931	0.065779	24	141	813	15443	calmodulin binding	Q9Y623|Q13813|Q15417|O94832|Q13557|Q13425|P13535|Q01082|P12882|P11055|P35579|O00159|P35611|Q7Z406|P12883|Q05682|P35580|Q9UEY8|Q9UKX3|P46940|P23634|Q9UKX2|P29966|Q99439
4298	0.0049269	0.097159	9	21	813	15443	threonine-type endopeptidase activity	O14818|P20618|P28065|P25789|P25788|P49721|P49720|P60900|P25787
70003	0.0049269	0.097159	9	21	813	15443	threonine-type peptidase activity	O14818|P20618|P28065|P25789|P25788|P49721|P49720|P60900|P25787
146	0.0050309	0.097159	8	16	813	15443	microfilament motor activity	P35580|Q9Y623|O94832|Q9UKX3|Q9UKX2|P11055|P35579|P12883
5543	0.0053646	0.10149	28	187	813	15443	phospholipid binding	P04114|P08758|P04216|P30086|P50995|P02749|P11171|P02649|P04083|Q99829|Q9NZM1|P02647|Q9Y5X3|P46821|P35080|P07355|P07996|P27169|O95741|P20073|P12429|O75131|Q08431|P02656|P08133|Q13596|P09525|P02652
51287	0.00752	0.13942	13	48	813	15443	NAD or NADH binding	Q9BUT1|P40939|P49189|P04406|O75874|P40925|P11766|O60701|Q9UBQ7|P00367|P47895|O14556|P48735
43498	0.0080199	0.14577	12	41	813	15443	cell surface binding	P08758|P02671|P18428|P00747|P25705|P02749|P02679|P02675|P10809|P08246|P07996|P06576
5201	0.008299	0.14795	17	81	813	15443	extracellular matrix structural constituent	P02452|P23142|P02461|O95967|P35555|P51888|P51884|Q9Y6C2|P12110|P21810|P08123|O15335|Q13361|Q99715|Q05707|P02751|P49747
16620	0.012451	0.21777	9	23	813	15443	oxidoreductase activity, acting on the aldehyde or oxo group of donors, NAD or NADP as acceptor	P05091|P30837|P49189|P04406|P11766|P47895|P49419|O14556|P00352
42802	0.013288	0.22811	66	685	813	15443	identical protein binding	P02452|Q08043|P08514|P07900|P49189|Q9Y224|P11766|P35579|P35611|P30048|P15531|Q9Y6C2|P05091|P60891|P07196|P02649|P31939|P04040|P02647|P08123|P43034|O14983|P55072|P07996|P02760|P07910|P27169|P13716|P06703|P35609|P11216|P13796|O43809|P09382|P02511|P09104|P21333|P13929|P05106|O00764|Q6DD88|Q14192|Q99584|P02746|P21266|P25789|P00367|P47895|P11908|P00441|P05556|Q16853|O75874|P37840|P31146|P12883|O43707|…
5344	0.014182	0.23903	7	13	813	15443	oxygen transporter activity	P02100|P02144|P02042|P68871|P69892|P69891|P69905
4029	0.015316	0.25354	6	9	813	15443	aldehyde dehydrogenase (NAD) activity	P05091|P30837|P49189|P47895|P49419|P00352
42625	0.022896	0.37236	15	69	813	15443	ATPase activity, coupled to transmembrane movement of ions	Q9UHG3|P13637|Q13733|P54707|P16615|P38606|P50993|P25705|P20648|P54709|P23634|O14983|P05023|P05026|P06576
16684	0.024969	0.39231	10	31	813	15443	oxidoreductase activity, acting on peroxide as acceptor	P32119|O14880|Q13162|Q06830|P04040|P30041|P05164|P22352|P30044|P30048
4601	0.024969	0.39231	10	31	813	15443	peroxidase activity	P32119|O14880|Q13162|Q06830|P04040|P30041|P05164|P22352|P30044|P30048
15662	0.025681	0.39677	13	53	813	15443	ATPase activity, coupled to transmembrane movement of ions, phosphorylative mechanism	Q9UHG3|P13637|Q13733|P54707|P16615|P50993|P20648|P54709|P23634|O14983|P05023|P05026|P06576
5391	0.03658	0.55589	6	10	813	15443	sodium:potassium-exchanging ATPase activity	P13637|P54709|Q13733|P05023|P50993|P05026
55102	0.048455	0.72448	7	15	813	15443	lipase inhibitor activity	P08758|P04083|P12429|P02656|P07355|P09525|P02652
4867	0.06153	0.90537	17	93	813	15443	serine-type endopeptidase inhibitor activity	P01011|P29622|P02760|P05546|P03973|P30086|P50454|P12111|P36955|P19823|P19827|P01009|P01019|P01008|P04196|P05155|P01023
