# Supplementary material for: Proteome Profiling of the Dura Mater in Patients with Moyamoya Angiopathy
Source: Int J Mol Sci. 2023 Jul 7;24(13):11194. doi: 10.3390/ijms241311194 (PMC10342562; doi:10.3390/ijms241311194)
Supplement: Supplementary file 1 [file ijms-24-11194-s001.zip › Supplemental Table S5_Carrozzini T et al.xlsx]

## Sheet: enrichment.Process (1)
Table S5. Enriched Biological processes identified by STRING considering the proteins identified by 2D-LC/MS.
#term ID	term description	observed gene count	strength	false discovery rate	matching proteins in your network (IDs)	matching proteins in your network (labels)
GO:0016192	Vesicle-mediated transport	288	0.54	4.65e-71	9606.ENSP00000005257,9606.ENSP00000168148,9606.ENSP00000205948,9606.ENSP00000211998,9606.ENSP00000215832,9606.ENSP00000216181,9606.ENSP00000216336,9606.ENSP00000216962,9606.ENSP00000217407,9606.ENSP00000217971,9606.ENSP00000219150,9606.ENSP00000222120,9606.ENSP00000223321,9606.ENSP00000225275,9606.ENSP00000226218,9606.ENSP00000226253,9606.ENSP00000228740,9606.ENSP00000228825,9606.ENSP00000231751,…	RALA,SPP2,APOH,VCL,MAPK1,MYH9,CTSG,PYGB,LBP,PGRMC1,CORO1A,RAB3D,PSMA2,MPO,VTN,ALDOC,LTA4H,ARPC3,LTF,HRG,APOB,AZU1,PRTN3,CTSD,APOA1,TTR,RHOQ,CAT,LRP1,MYH2,C3,CANX,TUBA4A,FGL2,COPB1,RAP1B,HBA2,KRT1,APOE,ACTN4,ACLY,LGALS3,IGJ,ORM1,SDCBP,THBS1,ITGAV,LYZ,PSMD11,SNX1,PIK3C3,PSMB1,TMED2,ITGA2B,COTL1,ERP44,DENND3,RAB2A,LGALS3BP,MAPK3,CNN2,A1BG,CAPZA1,ACTR3,EHD2,CD81,RAB10,F13A1,SCARB2,ANXA3,PDCD6,BST1,KN…
GO:0045055	Regulated exocytosis	183	0.75	3.21e-70	9606.ENSP00000168148,9606.ENSP00000205948,9606.ENSP00000211998,9606.ENSP00000215832,9606.ENSP00000216181,9606.ENSP00000216336,9606.ENSP00000216962,9606.ENSP00000217971,9606.ENSP00000219150,9606.ENSP00000222120,9606.ENSP00000223321,9606.ENSP00000225275,9606.ENSP00000226253,9606.ENSP00000228740,9606.ENSP00000231751,9606.ENSP00000232003,9606.ENSP00000233997,9606.ENSP00000234347,9606.ENSP00000236671,…	SPP2,APOH,VCL,MAPK1,MYH9,CTSG,PYGB,PGRMC1,CORO1A,RAB3D,PSMA2,MPO,ALDOC,LTA4H,LTF,HRG,AZU1,PRTN3,CTSD,APOA1,TTR,CAT,C3,TUBA4A,FGL2,COPB1,RAP1B,KRT1,ACTN4,ACLY,LGALS3,ORM1,SDCBP,THBS1,ITGAV,LYZ,PSMD11,PSMB1,ITGA2B,COTL1,ERP44,LGALS3BP,CNN2,A1BG,RAB10,F13A1,ANXA3,BST1,KNG1,RAB7A,ITIH4,TIMP3,IQGAP1,PFKL,SOD1,S100A11,ARL8A,SERPING1,ENDOD1,FERMT3,STOM,CCT8,ACTR1B,KPNB1,CALM3,PDXK,CSTB,ALB,PPBP,PF4,CLEC…
GO:0006887	Exocytosis	190	0.72	4.21e-68	9606.ENSP00000005257,9606.ENSP00000168148,9606.ENSP00000205948,9606.ENSP00000211998,9606.ENSP00000215832,9606.ENSP00000216181,9606.ENSP00000216336,9606.ENSP00000216962,9606.ENSP00000217971,9606.ENSP00000219150,9606.ENSP00000222120,9606.ENSP00000223321,9606.ENSP00000225275,9606.ENSP00000226253,9606.ENSP00000228740,9606.ENSP00000231751,9606.ENSP00000232003,9606.ENSP00000233997,9606.ENSP00000234347,…	RALA,SPP2,APOH,VCL,MAPK1,MYH9,CTSG,PYGB,PGRMC1,CORO1A,RAB3D,PSMA2,MPO,ALDOC,LTA4H,LTF,HRG,AZU1,PRTN3,CTSD,APOA1,TTR,CAT,C3,TUBA4A,FGL2,COPB1,RAP1B,KRT1,ACTN4,ACLY,LGALS3,ORM1,SDCBP,THBS1,ITGAV,LYZ,PSMD11,PSMB1,ITGA2B,COTL1,ERP44,LGALS3BP,CNN2,A1BG,RAB10,F13A1,ANXA3,BST1,KNG1,RAB7A,ANK1,ITIH4,TIMP3,RAB15,IQGAP1,PFKL,SOD1,S100A11,ARL8A,SERPING1,ENDOD1,FERMT3,RAB3C,STOM,CCT8,ACTR1B,KPNB1,CALM3,PDXK,…
GO:0002443	Leukocyte mediated immunity	172	0.76	4.88e-67	9606.ENSP00000009530,9606.ENSP00000211998,9606.ENSP00000215832,9606.ENSP00000216336,9606.ENSP00000216962,9606.ENSP00000217971,9606.ENSP00000219150,9606.ENSP00000222120,9606.ENSP00000223321,9606.ENSP00000223642,9606.ENSP00000224181,9606.ENSP00000225275,9606.ENSP00000225698,9606.ENSP00000226253,9606.ENSP00000228740,9606.ENSP00000231751,9606.ENSP00000233997,9606.ENSP00000234347,9606.ENSP00000236671,…	CD74,VCL,MAPK1,CTSG,PYGB,PGRMC1,CORO1A,RAB3D,PSMA2,C5,C8G,MPO,C1QBP,ALDOC,LTA4H,LTF,AZU1,PRTN3,CTSD,TTR,CAT,C3,FGL2,COPB1,RAP1B,KRT1,ACLY,LGALS3,APCS,ORM1,SDCBP,ITGAV,LYZ,PSMD11,PSMB1,COTL1,ERP44,PRDX1,CNN2,A1BG,C9,C6,CD81,RAB10,ICAM1,ANXA3,BST1,RAB7A,IQGAP1,PFKL,S100A11,ARL8A,SERPING1,STOM,CCT8,ACTR1B,KPNB1,PDXK,CSTB,PPBP,CAMP,APEH,CCT2,ANPEP,CD14,EEF2,F2,PSMD2,HSPA6,C1QB,CLU,CPNE1,PKM,C7,AP2A2,…
GO:0140352	Export from cell	212	0.65	9.81e-67	9606.ENSP00000005257,9606.ENSP00000168148,9606.ENSP00000205948,9606.ENSP00000211998,9606.ENSP00000215832,9606.ENSP00000216181,9606.ENSP00000216336,9606.ENSP00000216962,9606.ENSP00000217971,9606.ENSP00000218548,9606.ENSP00000219150,9606.ENSP00000222120,9606.ENSP00000222271,9606.ENSP00000223321,9606.ENSP00000225275,9606.ENSP00000226253,9606.ENSP00000228740,9606.ENSP00000231751,9606.ENSP00000232003,…	RALA,SPP2,APOH,VCL,MAPK1,MYH9,CTSG,PYGB,PGRMC1,ATP12A,CORO1A,RAB3D,COMP,PSMA2,MPO,ALDOC,LTA4H,LTF,HRG,AZU1,PRTN3,CTSD,APOA1,TTR,CAT,C3,CANX,TUBA4A,FGL2,COPB1,RAP1B,KRT1,ACTN4,ACLY,LGALS3,ORM1,SDCBP,THBS1,ITGAV,LYZ,PSMD11,ERP29,LTBP2,PSMB1,ITGA2B,COTL1,ERP44,ATP4A,LGALS3BP,CNN2,A1BG,RAB10,F13A1,ANXA3,BST1,KNG1,RAB7A,ANK1,ITIH4,TIMP3,RAB15,IQGAP1,PFKL,SOD1,RCN3,S100A11,ARL8A,SERPING1,ENDOD1,FERMT3,…
GO:0032940	Secretion by cell	204	0.65	1.27e-64	9606.ENSP00000005257,9606.ENSP00000168148,9606.ENSP00000205948,9606.ENSP00000211998,9606.ENSP00000215832,9606.ENSP00000216181,9606.ENSP00000216336,9606.ENSP00000216962,9606.ENSP00000217971,9606.ENSP00000219150,9606.ENSP00000222120,9606.ENSP00000222271,9606.ENSP00000223321,9606.ENSP00000225275,9606.ENSP00000226253,9606.ENSP00000228740,9606.ENSP00000231751,9606.ENSP00000232003,9606.ENSP00000233997,…	RALA,SPP2,APOH,VCL,MAPK1,MYH9,CTSG,PYGB,PGRMC1,CORO1A,RAB3D,COMP,PSMA2,MPO,ALDOC,LTA4H,LTF,HRG,AZU1,PRTN3,CTSD,APOA1,TTR,CAT,C3,CANX,TUBA4A,FGL2,COPB1,RAP1B,KRT1,ACTN4,ACLY,LGALS3,ORM1,SDCBP,THBS1,ITGAV,LYZ,PSMD11,ERP29,LTBP2,PSMB1,ITGA2B,COTL1,ERP44,LGALS3BP,CNN2,A1BG,RAB10,F13A1,ANXA3,BST1,KNG1,RAB7A,ANK1,ITIH4,TIMP3,RAB15,IQGAP1,PFKL,SOD1,RCN3,S100A11,ARL8A,SERPING1,ENDOD1,FERMT3,RAB3C,PDIA4,S…
GO:0051649	Establishment of localization in cell	316	0.46	5.65e-63	9606.ENSP00000009530,9606.ENSP00000168148,9606.ENSP00000205948,9606.ENSP00000211998,9606.ENSP00000215832,9606.ENSP00000216181,9606.ENSP00000216336,9606.ENSP00000216962,9606.ENSP00000217971,9606.ENSP00000219150,9606.ENSP00000219169,9606.ENSP00000222120,9606.ENSP00000223321,9606.ENSP00000225275,9606.ENSP00000226253,9606.ENSP00000228740,9606.ENSP00000230050,9606.ENSP00000231751,9606.ENSP00000232003,…	CD74,SPP2,APOH,VCL,MAPK1,MYH9,CTSG,PYGB,PGRMC1,CORO1A,NUTF2,RAB3D,PSMA2,MPO,ALDOC,LTA4H,RPS12,LTF,HRG,AZU1,PRTN3,CTSD,APOA1,TTR,CAT,SSR1,C3,CANX,TUBA4A,HSPB1,FGL2,YWHAH,COPB1,RAP1B,RPS16,KRT1,APOE,ACTN4,ACLY,LGALS3,ORM1,SDCBP,THBS1,ITGAV,LYZ,PSMD11,ERP29,SNX1,LTBP2,ATP5B,PIK3C3,PSMB1,TMED2,ITGA2B,COTL1,ERP44,DENND3,RAB2A,LGALS3BP,CNN2,A1BG,CAPZA1,ACTR3,EHD2,YWHAE,RAB10,F13A1,SCARB2,ANXA3,PDCD6,BS…
GO:0006810	Transport	441	0.34	1.07e-61	9606.ENSP00000005257,9606.ENSP00000009530,9606.ENSP00000044462,9606.ENSP00000168148,9606.ENSP00000205948,9606.ENSP00000211998,9606.ENSP00000215832,9606.ENSP00000216181,9606.ENSP00000216336,9606.ENSP00000216455,9606.ENSP00000216802,9606.ENSP00000216962,9606.ENSP00000217407,9606.ENSP00000217971,9606.ENSP00000218548,9606.ENSP00000219150,9606.ENSP00000219169,9606.ENSP00000222120,9606.ENSP00000222271,…	RALA,CD74,PSMA4,SPP2,APOH,VCL,MAPK1,MYH9,CTSG,PSMA3,PSME2,PYGB,LBP,PGRMC1,ATP12A,CORO1A,NUTF2,RAB3D,COMP,PSMA2,MPO,COL1A1,VTN,ALDOC,AFM,TMEM109,APOC3,SLC25A3,LTA4H,ARPC3,RPS12,LTF,HRG,APOB,AZU1,PRTN3,CTSD,APOA1,TTR,RHOQ,CAT,LRP1,SSR1,GOT2,MYH2,C3,CANX,TUBA4A,HSPB1,FGL2,YWHAH,COPB1,RAP1B,RPS16,HBA2,KRT1,APOE,ACTN4,ACLY,LGALS3,IGJ,FABP4,CCT7,ORM1,SDCBP,THBS1,ITGAV,LYZ,PSMA6,C14orf166,PSMD11,ERP29,S…
GO:0046903	Secretion	210	0.62	2.47e-61	9606.ENSP00000005257,9606.ENSP00000168148,9606.ENSP00000205948,9606.ENSP00000211998,9606.ENSP00000215832,9606.ENSP00000216181,9606.ENSP00000216336,9606.ENSP00000216962,9606.ENSP00000217971,9606.ENSP00000219150,9606.ENSP00000222120,9606.ENSP00000222271,9606.ENSP00000223321,9606.ENSP00000225275,9606.ENSP00000226253,9606.ENSP00000228740,9606.ENSP00000231751,9606.ENSP00000232003,9606.ENSP00000233997,…	RALA,SPP2,APOH,VCL,MAPK1,MYH9,CTSG,PYGB,PGRMC1,CORO1A,RAB3D,COMP,PSMA2,MPO,ALDOC,LTA4H,LTF,HRG,AZU1,PRTN3,CTSD,APOA1,TTR,CAT,GOT2,C3,CANX,TUBA4A,FGL2,COPB1,RAP1B,KRT1,ACTN4,ACLY,LGALS3,ORM1,SDCBP,THBS1,ITGAV,LYZ,PSMD11,ERP29,LTBP2,PSMB1,ITGA2B,COTL1,ERP44,LGALS3BP,CNN2,A1BG,RAB10,F13A1,ANXA3,BST1,KNG1,RAB7A,ANK1,ITIH4,TIMP3,RAB15,IQGAP1,PFKL,SOD1,RCN3,S100A11,ARL8A,SERPING1,ENDOD1,FERMT3,RAB3C,CA…
GO:0051234	Establishment of localization	445	0.33	3.71e-60	9606.ENSP00000005257,9606.ENSP00000009530,9606.ENSP00000044462,9606.ENSP00000168148,9606.ENSP00000205948,9606.ENSP00000211998,9606.ENSP00000215832,9606.ENSP00000216181,9606.ENSP00000216336,9606.ENSP00000216455,9606.ENSP00000216802,9606.ENSP00000216962,9606.ENSP00000217407,9606.ENSP00000217971,9606.ENSP00000218548,9606.ENSP00000219150,9606.ENSP00000219169,9606.ENSP00000222120,9606.ENSP00000222271,…	RALA,CD74,PSMA4,SPP2,APOH,VCL,MAPK1,MYH9,CTSG,PSMA3,PSME2,PYGB,LBP,PGRMC1,ATP12A,CORO1A,NUTF2,RAB3D,COMP,PSMA2,MPO,COL1A1,VTN,ALDOC,AFM,TMEM109,APOC3,SLC25A3,LTA4H,ARPC3,RPS12,LTF,HRG,APOB,AZU1,PRTN3,CTSD,APOA1,TTR,RHOQ,CAT,LRP1,SSR1,GOT2,MYH2,C3,CANX,TUBA4A,HSPB1,FGL2,YWHAH,COPB1,RAP1B,RPS16,HBA2,KRT1,APOE,ACTN4,ACLY,LGALS3,IGJ,FABP4,CCT7,ORM1,SDCBP,THBS1,ITGAV,LYZ,PSMA6,C14orf166,PSMD11,ERP29,S…
GO:0002252	Immune effector process	195	0.64	1.62e-59	9606.ENSP00000009530,9606.ENSP00000211998,9606.ENSP00000215832,9606.ENSP00000215909,9606.ENSP00000216336,9606.ENSP00000216962,9606.ENSP00000217407,9606.ENSP00000217971,9606.ENSP00000219150,9606.ENSP00000222120,9606.ENSP00000223321,9606.ENSP00000223642,9606.ENSP00000224181,9606.ENSP00000225275,9606.ENSP00000225698,9606.ENSP00000226253,9606.ENSP00000228740,9606.ENSP00000228825,9606.ENSP00000231751,…	CD74,VCL,MAPK1,LGALS1,CTSG,PYGB,LBP,PGRMC1,CORO1A,RAB3D,PSMA2,C5,C8G,MPO,C1QBP,ALDOC,LTA4H,ARPC3,LTF,AZU1,PRTN3,CTSD,TTR,CAT,LRP1,MYH2,C3,FGL2,COPB1,RAP1B,KRT1,ACLY,LGALS3,APCS,ORM1,SDCBP,ITGAV,LYZ,PSMD11,PSMB1,COTL1,ERP44,PRDX1,MAPK3,CNN2,A1BG,ACTR3,C9,C6,CD81,RAB10,ICAM1,ANXA3,BST1,RAB7A,IQGAP1,PFKL,S100A11,ARL8A,SERPING1,STOM,CCT8,ACTR1B,KPNB1,PDXK,CSTB,ARPC2,PPBP,CAMP,APEH,CCT2,ANPEP,PRDX2,CD…
GO:0051641	Cellular localization	347	0.4	5.47e-58	9606.ENSP00000005257,9606.ENSP00000009530,9606.ENSP00000168148,9606.ENSP00000205948,9606.ENSP00000211998,9606.ENSP00000215832,9606.ENSP00000216181,9606.ENSP00000216336,9606.ENSP00000216962,9606.ENSP00000217971,9606.ENSP00000219150,9606.ENSP00000219169,9606.ENSP00000222120,9606.ENSP00000223321,9606.ENSP00000225275,9606.ENSP00000225964,9606.ENSP00000226253,9606.ENSP00000228740,9606.ENSP00000230050,…	RALA,CD74,SPP2,APOH,VCL,MAPK1,MYH9,CTSG,PYGB,PGRMC1,CORO1A,NUTF2,RAB3D,PSMA2,MPO,COL1A1,ALDOC,LTA4H,RPS12,SKP1,LTF,HRG,AZU1,PRTN3,CTSD,APOA1,TTR,CAT,SSR1,C3,CANX,TUBA4A,HSPB1,FGL2,YWHAH,COPB1,RAP1B,RPS16,KRT1,APOE,ACTN4,ACLY,LGALS3,ORM1,SDCBP,THBS1,ITGAV,LYZ,PSMD11,ERP29,SNX1,LTBP2,ATP5B,PIK3C3,PSMB1,TMED2,ITGA2B,SLC4A1,COTL1,ERP44,DENND3,RAB2A,LGALS3BP,CNN2,A1BG,CAPZA1,ACTR3,EHD2,CD81,YWHAE,RAB1…
GO:0001775	Cell activation	200	0.6	2.15e-56	9606.ENSP00000009530,9606.ENSP00000078429,9606.ENSP00000211998,9606.ENSP00000215832,9606.ENSP00000215909,9606.ENSP00000216181,9606.ENSP00000216336,9606.ENSP00000216962,9606.ENSP00000217407,9606.ENSP00000217652,9606.ENSP00000217971,9606.ENSP00000219150,9606.ENSP00000222120,9606.ENSP00000222271,9606.ENSP00000223321,9606.ENSP00000225275,9606.ENSP00000225964,9606.ENSP00000226253,9606.ENSP00000228740,…	CD74,GNA11,VCL,MAPK1,LGALS1,MYH9,CTSG,PYGB,LBP,MYL12A,PGRMC1,CORO1A,RAB3D,COMP,PSMA2,MPO,COL1A1,ALDOC,LTA4H,LTF,HRG,AZU1,PRTN3,CTSD,TTR,CAT,LRP1,C3,HSPB1,FGL2,COPB1,RAP1B,KRT1,ACLY,LGALS3,ORM1,SDCBP,ITGAV,LYZ,PSMD11,PSMB1,ITGA2B,COTL1,ERP44,PRDX1,MAPK3,CNN2,A1BG,CD81,RAB10,ICAM1,ANXA3,BST1,RAB7A,IQGAP1,PFKL,S100A11,ARL8A,GNA12,MYL9,FERMT3,GNAQ,STOM,CCT8,ACTR1B,KPNB1,PDXK,CSTB,PPBP,PF4,CAMP,APEH,C…
GO:0002446	Neutrophil mediated immunity	139	0.78	1.38e-55	9606.ENSP00000211998,9606.ENSP00000215832,9606.ENSP00000216336,9606.ENSP00000216962,9606.ENSP00000217971,9606.ENSP00000222120,9606.ENSP00000223321,9606.ENSP00000225275,9606.ENSP00000226253,9606.ENSP00000228740,9606.ENSP00000231751,9606.ENSP00000233997,9606.ENSP00000234347,9606.ENSP00000236671,9606.ENSP00000237014,9606.ENSP00000241052,9606.ENSP00000245907,9606.ENSP00000248598,9606.ENSP00000249923,…	VCL,MAPK1,CTSG,PYGB,PGRMC1,RAB3D,PSMA2,MPO,ALDOC,LTA4H,LTF,AZU1,PRTN3,CTSD,TTR,CAT,C3,FGL2,COPB1,RAP1B,KRT1,ACLY,LGALS3,ORM1,SDCBP,ITGAV,LYZ,PSMD11,PSMB1,COTL1,ERP44,CNN2,A1BG,RAB10,ANXA3,BST1,RAB7A,IQGAP1,PFKL,S100A11,ARL8A,STOM,CCT8,ACTR1B,KPNB1,PDXK,CSTB,PPBP,CAMP,APEH,CCT2,ANPEP,CD14,EEF2,F2,PSMD2,HSPA6,CPNE1,PKM,AP2A2,LAMP1,HBB,HSP90AA1,SLC44A2,TUBB,TUBB4B,PRDX6,SLPI,ANXA2,VAT1,HP,RAC1,DYNC1…
GO:0002376	Immune system process	309	0.43	1.50e-55	9606.ENSP00000009530,9606.ENSP00000044462,9606.ENSP00000211998,9606.ENSP00000215832,9606.ENSP00000215909,9606.ENSP00000216181,9606.ENSP00000216336,9606.ENSP00000216455,9606.ENSP00000216802,9606.ENSP00000216962,9606.ENSP00000217407,9606.ENSP00000217426,9606.ENSP00000217971,9606.ENSP00000219150,9606.ENSP00000222120,9606.ENSP00000223321,9606.ENSP00000223642,9606.ENSP00000224181,9606.ENSP00000225275,…	CD74,PSMA4,VCL,MAPK1,LGALS1,MYH9,CTSG,PSMA3,PSME2,PYGB,LBP,AHCY,PGRMC1,CORO1A,RAB3D,PSMA2,C5,C8G,MPO,C1QBP,COL1A1,VTN,ALDOC,LTA4H,ARPC3,GAPDH,SKP1,LTF,HRG,APOB,AZU1,PRTN3,CTSD,TTR,CAT,LRP1,MYH2,C3,RRAS,CANX,FGL2,COPB1,RAP1B,KRT1,KRT75,ACLY,LGALS3,IGJ,APCS,GYPC,ORM1,SDCBP,THBS1,ITGAV,LYZ,PSMA6,PSMD11,PSMB1,SLC4A1,COTL1,ERP44,PRDX1,MAPK3,CNN2,A1BG,CAPZA1,ACTR3,C9,C6,CD81,RAB10,ADD1,ICAM1,ANXA3,BST1…
GO:0043312	Neutrophil degranulation	137	0.79	3.96e-55	9606.ENSP00000211998,9606.ENSP00000215832,9606.ENSP00000216336,9606.ENSP00000216962,9606.ENSP00000217971,9606.ENSP00000222120,9606.ENSP00000223321,9606.ENSP00000225275,9606.ENSP00000226253,9606.ENSP00000228740,9606.ENSP00000231751,9606.ENSP00000233997,9606.ENSP00000234347,9606.ENSP00000236671,9606.ENSP00000237014,9606.ENSP00000241052,9606.ENSP00000245907,9606.ENSP00000248598,9606.ENSP00000249923,…	VCL,MAPK1,CTSG,PYGB,PGRMC1,RAB3D,PSMA2,MPO,ALDOC,LTA4H,LTF,AZU1,PRTN3,CTSD,TTR,CAT,C3,FGL2,COPB1,RAP1B,KRT1,ACLY,LGALS3,ORM1,SDCBP,ITGAV,LYZ,PSMD11,PSMB1,COTL1,ERP44,CNN2,A1BG,RAB10,ANXA3,BST1,RAB7A,IQGAP1,PFKL,S100A11,ARL8A,STOM,CCT8,ACTR1B,KPNB1,PDXK,CSTB,PPBP,CAMP,APEH,CCT2,ANPEP,CD14,EEF2,PSMD2,HSPA6,CPNE1,PKM,AP2A2,LAMP1,HBB,HSP90AA1,SLC44A2,TUBB,TUBB4B,PRDX6,SLPI,ANXA2,VAT1,HP,RAC1,DYNC1H1,…
GO:0043299	Leukocyte degranulation	139	0.77	1.04e-54	9606.ENSP00000211998,9606.ENSP00000215832,9606.ENSP00000216336,9606.ENSP00000216962,9606.ENSP00000217971,9606.ENSP00000219150,9606.ENSP00000222120,9606.ENSP00000223321,9606.ENSP00000225275,9606.ENSP00000226253,9606.ENSP00000228740,9606.ENSP00000231751,9606.ENSP00000233997,9606.ENSP00000234347,9606.ENSP00000236671,9606.ENSP00000237014,9606.ENSP00000241052,9606.ENSP00000245907,9606.ENSP00000248598,…	VCL,MAPK1,CTSG,PYGB,PGRMC1,CORO1A,RAB3D,PSMA2,MPO,ALDOC,LTA4H,LTF,AZU1,PRTN3,CTSD,TTR,CAT,C3,FGL2,COPB1,RAP1B,KRT1,ACLY,LGALS3,ORM1,SDCBP,ITGAV,LYZ,PSMD11,PSMB1,COTL1,ERP44,CNN2,A1BG,RAB10,ANXA3,BST1,RAB7A,IQGAP1,PFKL,S100A11,ARL8A,STOM,CCT8,ACTR1B,KPNB1,PDXK,CSTB,PPBP,CAMP,APEH,CCT2,ANPEP,CD14,EEF2,PSMD2,HSPA6,CPNE1,PKM,AP2A2,LAMP1,HBB,HSP90AA1,SLC44A2,TUBB,TUBB4B,PRDX6,SLPI,ANXA2,VAT1,HP,RAC1,D…
GO:0002444	Myeloid leukocyte mediated immunity	140	0.77	1.33e-54	9606.ENSP00000211998,9606.ENSP00000215832,9606.ENSP00000216336,9606.ENSP00000216962,9606.ENSP00000217971,9606.ENSP00000222120,9606.ENSP00000223321,9606.ENSP00000225275,9606.ENSP00000226253,9606.ENSP00000228740,9606.ENSP00000231751,9606.ENSP00000233997,9606.ENSP00000234347,9606.ENSP00000236671,9606.ENSP00000237014,9606.ENSP00000241052,9606.ENSP00000245907,9606.ENSP00000248598,9606.ENSP00000249923,…	VCL,MAPK1,CTSG,PYGB,PGRMC1,RAB3D,PSMA2,MPO,ALDOC,LTA4H,LTF,AZU1,PRTN3,CTSD,TTR,CAT,C3,FGL2,COPB1,RAP1B,KRT1,ACLY,LGALS3,ORM1,SDCBP,ITGAV,LYZ,PSMD11,PSMB1,COTL1,ERP44,CNN2,A1BG,RAB10,ANXA3,BST1,RAB7A,IQGAP1,PFKL,S100A11,ARL8A,STOM,CCT8,ACTR1B,KPNB1,PDXK,CSTB,PPBP,CAMP,APEH,CCT2,ANPEP,CD14,EEF2,F2,PSMD2,HSPA6,CPNE1,PKM,AP2A2,LAMP1,HBB,HSP90AA1,SLC44A2,TUBB,TUBB4B,PRDX6,SLPI,ANXA2,VAT1,HP,RAC1,DYNC1…
GO:0002275	Myeloid cell activation involved in immune response	139	0.76	2.08e-53	9606.ENSP00000211998,9606.ENSP00000215832,9606.ENSP00000216336,9606.ENSP00000216962,9606.ENSP00000217407,9606.ENSP00000217971,9606.ENSP00000222120,9606.ENSP00000223321,9606.ENSP00000225275,9606.ENSP00000226253,9606.ENSP00000228740,9606.ENSP00000231751,9606.ENSP00000233997,9606.ENSP00000234347,9606.ENSP00000236671,9606.ENSP00000237014,9606.ENSP00000241052,9606.ENSP00000245907,9606.ENSP00000248598,…	VCL,MAPK1,CTSG,PYGB,LBP,PGRMC1,RAB3D,PSMA2,MPO,ALDOC,LTA4H,LTF,AZU1,PRTN3,CTSD,TTR,CAT,C3,FGL2,COPB1,RAP1B,KRT1,ACLY,LGALS3,ORM1,SDCBP,ITGAV,LYZ,PSMD11,PSMB1,COTL1,ERP44,CNN2,A1BG,RAB10,ANXA3,BST1,RAB7A,IQGAP1,PFKL,S100A11,ARL8A,STOM,CCT8,ACTR1B,KPNB1,PDXK,CSTB,PPBP,CAMP,APEH,CCT2,ANPEP,CD14,EEF2,PSMD2,HSPA6,CPNE1,PKM,AP2A2,LAMP1,HBB,HSP90AA1,SLC44A2,TUBB,TUBB4B,PRDX6,SLPI,ANXA2,VAT1,HP,RAC1,DYNC…
GO:0051179	Localization	489	0.28	2.73e-52	9606.ENSP00000005257,9606.ENSP00000009530,9606.ENSP00000044462,9606.ENSP00000168148,9606.ENSP00000205948,9606.ENSP00000211998,9606.ENSP00000215832,9606.ENSP00000216181,9606.ENSP00000216336,9606.ENSP00000216455,9606.ENSP00000216802,9606.ENSP00000216962,9606.ENSP00000217407,9606.ENSP00000217971,9606.ENSP00000218548,9606.ENSP00000219150,9606.ENSP00000219169,9606.ENSP00000222120,9606.ENSP00000222271,…	RALA,CD74,PSMA4,SPP2,APOH,VCL,MAPK1,MYH9,CTSG,PSMA3,PSME2,PYGB,LBP,PGRMC1,ATP12A,CORO1A,NUTF2,RAB3D,COMP,GAPDHS,PSMA2,C5,MPO,COL1A1,VTN,ALDOC,AFM,TMEM109,APOC3,SLC25A3,LTA4H,ARPC3,RPS12,SKP1,LTF,HRG,APOB,AZU1,PRTN3,CTSD,APOA1,TTR,RHOQ,CAT,LRP1,SSR1,GOT2,MYH2,C3,DSTN,CANX,TUBA4A,HSPB1,FGL2,YWHAH,COPB1,RAP1B,RPS16,HBA2,KRT1,APOE,ACTN4,ACLY,LGALS3,IGJ,FABP4,CCT7,GYPC,ORM1,SDCBP,THBS1,ITGAV,LYZ,PSMA6…
GO:0002274	Myeloid leukocyte activation	143	0.72	3.39e-51	9606.ENSP00000211998,9606.ENSP00000215832,9606.ENSP00000216336,9606.ENSP00000216962,9606.ENSP00000217407,9606.ENSP00000217971,9606.ENSP00000222120,9606.ENSP00000223321,9606.ENSP00000225275,9606.ENSP00000226253,9606.ENSP00000228740,9606.ENSP00000231751,9606.ENSP00000233997,9606.ENSP00000234347,9606.ENSP00000236671,9606.ENSP00000237014,9606.ENSP00000241052,9606.ENSP00000245907,9606.ENSP00000248598,…	VCL,MAPK1,CTSG,PYGB,LBP,PGRMC1,RAB3D,PSMA2,MPO,ALDOC,LTA4H,LTF,AZU1,PRTN3,CTSD,TTR,CAT,C3,FGL2,COPB1,RAP1B,KRT1,ACLY,LGALS3,ORM1,SDCBP,ITGAV,LYZ,PSMD11,PSMB1,COTL1,ERP44,CNN2,A1BG,RAB10,ANXA3,BST1,RAB7A,IQGAP1,PFKL,S100A11,ARL8A,STOM,CCT8,ACTR1B,KPNB1,PDXK,CSTB,PPBP,CAMP,APEH,CCT2,ANPEP,CD14,EEF2,PSMD2,HSPA6,CLU,CPNE1,PKM,AP2A2,LAMP1,HBB,HSP90AA1,SLC44A2,SNCA,TUBB,TUBB4B,PRDX6,SLPI,ANXA2,VAT1,HP,…
GO:0009987	Cellular process	865	0.1	7.90e-51	9606.ENSP00000005257,9606.ENSP00000009530,9606.ENSP00000014930,9606.ENSP00000044462,9606.ENSP00000052754,9606.ENSP00000054950,9606.ENSP00000078429,9606.ENSP00000156109,9606.ENSP00000157600,9606.ENSP00000167586,9606.ENSP00000168148,9606.ENSP00000203407,9606.ENSP00000205948,9606.ENSP00000211998,9606.ENSP00000215727,9606.ENSP00000215832,9606.ENSP00000215909,9606.ENSP00000216181,9606.ENSP00000216218,…	RALA,CD74,HEBP1,PSMA4,DCN,RCN1,GNA11,GPKOW,LMCD1,KRT14,SPP2,UQCRC1,APOH,VCL,SERPIND1,MAPK1,LGALS1,MYH9,ST13,ACO2,CTSG,PSMA3,PSME2,PYGB,TUBB1,EEF1A2,LBP,AHCY,MYL12A,PGRMC1,ATP12A,CORO1A,NUTF2,CDIPT,CPQ,DECR1,NEFM,CKM,RAB3D,COMP,GAPDHS,PON1,PCOLCE,PSMA2,AEBP1,C5,C8G,MPO,PFN1,C1QBP,KRT32,COL1A1,VTN,ALDOC,TMEM109,APOC3,SLC25A3,LTA4H,ARPC3,MYL2,ARHGDIB,GAPDH,GNB3,USP5,TPI1,RPS12,SKP1,LTF,HRG,GNAT1,GNB…
GO:0002263	Cell activation involved in immune response	146	0.7	6.38e-50	9606.ENSP00000009530,9606.ENSP00000211998,9606.ENSP00000215832,9606.ENSP00000215909,9606.ENSP00000216336,9606.ENSP00000216962,9606.ENSP00000217407,9606.ENSP00000217971,9606.ENSP00000219150,9606.ENSP00000222120,9606.ENSP00000223321,9606.ENSP00000225275,9606.ENSP00000226253,9606.ENSP00000228740,9606.ENSP00000231751,9606.ENSP00000233997,9606.ENSP00000234347,9606.ENSP00000236671,9606.ENSP00000237014,…	CD74,VCL,MAPK1,LGALS1,CTSG,PYGB,LBP,PGRMC1,CORO1A,RAB3D,PSMA2,MPO,ALDOC,LTA4H,LTF,AZU1,PRTN3,CTSD,TTR,CAT,LRP1,C3,FGL2,COPB1,RAP1B,KRT1,ACLY,LGALS3,ORM1,SDCBP,ITGAV,LYZ,PSMD11,PSMB1,COTL1,ERP44,CNN2,A1BG,RAB10,ICAM1,ANXA3,BST1,RAB7A,IQGAP1,PFKL,S100A11,ARL8A,STOM,CCT8,ACTR1B,KPNB1,PDXK,CSTB,PPBP,CAMP,APEH,CCT2,ANPEP,CD14,EEF2,PSMD2,HSPA6,CPNE1,PKM,AP2A2,LAMP1,HBB,HSP90AA1,SLC44A2,TUBB,TUBB4B,PRDX…
GO:0002366	Leukocyte activation involved in immune response	145	0.7	1.53e-49	9606.ENSP00000009530,9606.ENSP00000211998,9606.ENSP00000215832,9606.ENSP00000215909,9606.ENSP00000216336,9606.ENSP00000216962,9606.ENSP00000217407,9606.ENSP00000217971,9606.ENSP00000219150,9606.ENSP00000222120,9606.ENSP00000223321,9606.ENSP00000225275,9606.ENSP00000226253,9606.ENSP00000228740,9606.ENSP00000231751,9606.ENSP00000233997,9606.ENSP00000234347,9606.ENSP00000236671,9606.ENSP00000237014,…	CD74,VCL,MAPK1,LGALS1,CTSG,PYGB,LBP,PGRMC1,CORO1A,RAB3D,PSMA2,MPO,ALDOC,LTA4H,LTF,AZU1,PRTN3,CTSD,TTR,CAT,C3,FGL2,COPB1,RAP1B,KRT1,ACLY,LGALS3,ORM1,SDCBP,ITGAV,LYZ,PSMD11,PSMB1,COTL1,ERP44,CNN2,A1BG,RAB10,ICAM1,ANXA3,BST1,RAB7A,IQGAP1,PFKL,S100A11,ARL8A,STOM,CCT8,ACTR1B,KPNB1,PDXK,CSTB,PPBP,CAMP,APEH,CCT2,ANPEP,CD14,EEF2,PSMD2,HSPA6,CPNE1,PKM,AP2A2,LAMP1,HBB,HSP90AA1,SLC44A2,TUBB,TUBB4B,PRDX6,SLP…
GO:0050896	Response to stimulus	594	0.2	3.74e-45	9606.ENSP00000005257,9606.ENSP00000009530,9606.ENSP00000014930,9606.ENSP00000044462,9606.ENSP00000052754,9606.ENSP00000078429,9606.ENSP00000167586,9606.ENSP00000203407,9606.ENSP00000205948,9606.ENSP00000211998,9606.ENSP00000215727,9606.ENSP00000215832,9606.ENSP00000215909,9606.ENSP00000216181,9606.ENSP00000216218,9606.ENSP00000216254,9606.ENSP00000216336,9606.ENSP00000216455,9606.ENSP00000216802,…	RALA,CD74,HEBP1,PSMA4,DCN,GNA11,KRT14,UQCRC1,APOH,VCL,SERPIND1,MAPK1,LGALS1,MYH9,ST13,ACO2,CTSG,PSMA3,PSME2,PYGB,PROCR,EEF1A2,LBP,AHCY,MYL12A,PGRMC1,CORO1A,RAB3D,COMP,PON1,PCOLCE,PSMA2,C5,C8G,MPO,PFN1,C1QBP,COL1A1,VTN,ALDOC,TMEM109,APOC3,LTA4H,ARPC3,ARHGDIB,GAPDH,GNB3,SKP1,LTF,HRG,GNAT1,GNB4,APOB,HSPE1,AZU1,PRTN3,ENO1,AKR7A2,CTSD,APOA1,ATIC,TTR,RPN2,RHOQ,CAT,GSTM2,LRP1,HIST1H4F,SSR1,GOT2,MYH2,C3,…
GO:0006955	Immune response	221	0.48	4.13e-44	9606.ENSP00000009530,9606.ENSP00000211998,9606.ENSP00000215832,9606.ENSP00000215909,9606.ENSP00000216336,9606.ENSP00000216962,9606.ENSP00000217407,9606.ENSP00000217426,9606.ENSP00000217971,9606.ENSP00000219150,9606.ENSP00000222120,9606.ENSP00000223321,9606.ENSP00000223642,9606.ENSP00000224181,9606.ENSP00000225275,9606.ENSP00000225698,9606.ENSP00000226218,9606.ENSP00000226253,9606.ENSP00000228740,…	CD74,VCL,MAPK1,LGALS1,CTSG,PYGB,LBP,AHCY,PGRMC1,CORO1A,RAB3D,PSMA2,C5,C8G,MPO,C1QBP,VTN,ALDOC,LTA4H,GAPDH,LTF,HRG,AZU1,PRTN3,CTSD,TTR,CAT,LRP1,C3,FGL2,COPB1,RAP1B,KRT1,ACLY,LGALS3,IGJ,APCS,ORM1,SDCBP,THBS1,ITGAV,LYZ,PSMD11,PSMB1,COTL1,ERP44,PRDX1,CNN2,A1BG,CAPZA1,ACTR3,C9,C6,CD81,RAB10,ICAM1,ANXA3,BST1,KNG1,RAB7A,IQGAP1,PFKL,S100A11,ARL8A,SERPING1,STOM,CCT8,ACTR1B,KPNB1,PDXK,CSTB,PPBP,PF4,CAMP,AP…
GO:0045321	Leukocyte activation	165	0.58	2.06e-43	9606.ENSP00000009530,9606.ENSP00000211998,9606.ENSP00000215832,9606.ENSP00000215909,9606.ENSP00000216181,9606.ENSP00000216336,9606.ENSP00000216962,9606.ENSP00000217407,9606.ENSP00000217971,9606.ENSP00000219150,9606.ENSP00000222120,9606.ENSP00000223321,9606.ENSP00000225275,9606.ENSP00000226253,9606.ENSP00000228740,9606.ENSP00000231751,9606.ENSP00000233997,9606.ENSP00000234347,9606.ENSP00000236671,…	CD74,VCL,MAPK1,LGALS1,MYH9,CTSG,PYGB,LBP,PGRMC1,CORO1A,RAB3D,PSMA2,MPO,ALDOC,LTA4H,LTF,AZU1,PRTN3,CTSD,TTR,CAT,C3,FGL2,COPB1,RAP1B,KRT1,ACLY,LGALS3,ORM1,SDCBP,ITGAV,LYZ,PSMD11,PSMB1,COTL1,ERP44,PRDX1,CNN2,A1BG,CD81,RAB10,ICAM1,ANXA3,BST1,RAB7A,IQGAP1,PFKL,S100A11,ARL8A,STOM,CCT8,ACTR1B,KPNB1,PDXK,CSTB,PPBP,CAMP,APEH,CCT2,ANPEP,PRDX2,CD14,EEF2,PSMD2,HSPA6,CLU,CPNE1,PKM,AP2A2,KDELR1,LEPR,PURA,LAMP1…
GO:0044419	Interspecies interaction between organisms	238	0.43	5.39e-41	9606.ENSP00000044462,9606.ENSP00000052754,9606.ENSP00000215832,9606.ENSP00000216218,9606.ENSP00000216336,9606.ENSP00000216455,9606.ENSP00000217407,9606.ENSP00000219150,9606.ENSP00000223321,9606.ENSP00000223642,9606.ENSP00000224181,9606.ENSP00000225275,9606.ENSP00000225698,9606.ENSP00000229239,9606.ENSP00000230050,9606.ENSP00000231487,9606.ENSP00000231751,9606.ENSP00000232003,9606.ENSP00000233242,…	PSMA4,DCN,MAPK1,ST13,CTSG,PSMA3,LBP,CORO1A,PSMA2,C5,C8G,MPO,C1QBP,GAPDH,RPS12,SKP1,LTF,HRG,APOB,AZU1,PRTN3,ENO1,C3,CANX,HSPB1,COPB1,RPS16,KRT1,APOE,LGALS3,IGJ,APCS,PI4KA,FABP4,ITGAV,LYZ,C14orf166,PSMB1,COTL1,PRDX1,MAPK3,CAPZA1,ACTR3,C9,C6,CD81,YWHAE,ICAM1,SCARB2,ANXA3,KNG1,RAB7A,AMBP,VDAC1,HPX,IQGAP1,RAB5A,SERPING1,CCT5,SLC25A4,CA3,STOM,KPNB1,CALM3,AP2M1,EIF4A1,CAPN2,PPBP,PF4,ITGB5,ADH5,CAMP,ERAP…
GO:0065008	Regulation of biological quality	371	0.3	4.77e-39	9606.ENSP00000009530,9606.ENSP00000044462,9606.ENSP00000052754,9606.ENSP00000078429,9606.ENSP00000205948,9606.ENSP00000211998,9606.ENSP00000215727,9606.ENSP00000215832,9606.ENSP00000215909,9606.ENSP00000216181,9606.ENSP00000216336,9606.ENSP00000216455,9606.ENSP00000216802,9606.ENSP00000216968,9606.ENSP00000217652,9606.ENSP00000218548,9606.ENSP00000219150,9606.ENSP00000220763,9606.ENSP00000220764,…	CD74,PSMA4,DCN,GNA11,APOH,VCL,SERPIND1,MAPK1,LGALS1,MYH9,CTSG,PSMA3,PSME2,PROCR,MYL12A,ATP12A,CORO1A,CPQ,DECR1,RAB3D,COMP,PSMA2,MPO,PFN1,C1QBP,COL1A1,VTN,AFM,APOC3,ARPC3,MYL2,GAPDH,GNB3,SKP1,LTF,HRG,APOB,AZU1,PRTN3,APOA1,TTR,RHOQ,PFN2,GSTM2,LRP1,HIST1H4F,GOT2,C3,TMX4,DSTN,HSPB1,YWHAH,CMA1,RAP1B,GNAT2,KRT1,APOE,SERPINF1,IGJ,H3F3B,ACTR3B,FABP4,CCT7,TMOD1,THBS1,ITGAV,LYZ,PSMA6,PSMD11,ATP5B,PSMB1,ITG…
GO:0042221	Response to chemical	380	0.28	5.18e-36	9606.ENSP00000005257,9606.ENSP00000009530,9606.ENSP00000044462,9606.ENSP00000052754,9606.ENSP00000078429,9606.ENSP00000167586,9606.ENSP00000203407,9606.ENSP00000215727,9606.ENSP00000215832,9606.ENSP00000215909,9606.ENSP00000216336,9606.ENSP00000216455,9606.ENSP00000216802,9606.ENSP00000217182,9606.ENSP00000217407,9606.ENSP00000217426,9606.ENSP00000219150,9606.ENSP00000222271,9606.ENSP00000222381,…	RALA,CD74,PSMA4,DCN,GNA11,KRT14,UQCRC1,SERPIND1,MAPK1,LGALS1,CTSG,PSMA3,PSME2,EEF1A2,LBP,AHCY,CORO1A,COMP,PON1,PCOLCE,PSMA2,C5,MPO,COL1A1,ARPC3,GAPDH,SKP1,HRG,GNAT1,APOB,HSPE1,AZU1,PRTN3,AKR7A2,APOA1,ATIC,RPN2,RHOQ,CAT,GSTM2,LRP1,SSR1,GOT2,CANX,HSPB1,YWHAH,CMA1,RAP1B,GNAT2,HBA2,APOE,ACTN4,LGALS3,SERPINF1,FABP4,GSTM3,THBS1,ITGAV,LMNB1,PSMA6,PSMD11,LTBP2,ATP5B,PIK3C3,PSMB1,ERP44,GNAO1,PRDX1,MAPK3,C…
GO:0006950	Response to stress	329	0.31	1.88e-35	9606.ENSP00000009530,9606.ENSP00000044462,9606.ENSP00000052754,9606.ENSP00000078429,9606.ENSP00000205948,9606.ENSP00000211998,9606.ENSP00000215727,9606.ENSP00000215832,9606.ENSP00000215909,9606.ENSP00000216181,9606.ENSP00000216254,9606.ENSP00000216336,9606.ENSP00000216455,9606.ENSP00000216802,9606.ENSP00000216968,9606.ENSP00000217407,9606.ENSP00000217426,9606.ENSP00000217652,9606.ENSP00000219150,…	CD74,PSMA4,DCN,GNA11,APOH,VCL,SERPIND1,MAPK1,LGALS1,MYH9,ACO2,CTSG,PSMA3,PSME2,PROCR,LBP,AHCY,MYL12A,CORO1A,COMP,PSMA2,C5,C8G,MPO,C1QBP,COL1A1,TMEM109,GAPDH,SKP1,LTF,HRG,HSPE1,AZU1,PRTN3,APOA1,CAT,GSTM2,LRP1,HIST1H4F,SSR1,C3,CANX,HSPB1,HBA2,KRT1,APOE,ACTN4,LGALS3,IGJ,H3F3B,APCS,GSTM3,ORM1,THBS1,LYZ,PSMA6,PSMD11,PIK3C3,PSMB1,ITGA2B,SLC4A1,COTL1,ERP44,PRDX1,LGALS3BP,MAPK3,CAPZA1,ACTR3,EHD2,C9,C6,YW…
GO:0044403	Symbiotic process	144	0.56	1.37e-34	9606.ENSP00000044462,9606.ENSP00000215832,9606.ENSP00000216336,9606.ENSP00000216455,9606.ENSP00000225698,9606.ENSP00000229239,9606.ENSP00000230050,9606.ENSP00000231487,9606.ENSP00000231751,9606.ENSP00000232003,9606.ENSP00000233997,9606.ENSP00000247461,9606.ENSP00000248553,9606.ENSP00000249923,9606.ENSP00000251453,9606.ENSP00000252486,9606.ENSP00000255040,9606.ENSP00000255882,9606.ENSP00000261023,…	PSMA4,MAPK1,CTSG,PSMA3,C1QBP,GAPDH,RPS12,SKP1,LTF,HRG,AZU1,CANX,HSPB1,COPB1,RPS16,APOE,APCS,PI4KA,ITGAV,C14orf166,PSMB1,MAPK3,CD81,YWHAE,ICAM1,SCARB2,RAB7A,AMBP,VDAC1,HPX,IQGAP1,RAB5A,SLC25A4,STOM,KPNB1,CALM3,AP2M1,EIF4A1,PF4,ITGB5,CAMP,NPM1,VPS35,PPIB,ANPEP,PCBP1,F2,PLG,RPL15,RAB1B,AQP1,RPL4,CFHR1,TLN1,TCP1,RAB43,RPLP2,TUFM,EIF4A2,AP2A2,KRT7,FBLN1,LAMP1,HSP90AA1,RPS7,CAV1,SEPT6,CTNNB1,PGLYRP2,AN…
GO:0010033	Response to organic substance	295	0.33	1.78e-33	9606.ENSP00000005257,9606.ENSP00000009530,9606.ENSP00000044462,9606.ENSP00000052754,9606.ENSP00000078429,9606.ENSP00000203407,9606.ENSP00000215832,9606.ENSP00000215909,9606.ENSP00000216336,9606.ENSP00000216455,9606.ENSP00000216802,9606.ENSP00000217407,9606.ENSP00000219150,9606.ENSP00000222271,9606.ENSP00000222381,9606.ENSP00000223061,9606.ENSP00000223321,9606.ENSP00000225275,9606.ENSP00000225964,…	RALA,CD74,PSMA4,DCN,GNA11,UQCRC1,MAPK1,LGALS1,CTSG,PSMA3,PSME2,LBP,CORO1A,COMP,PON1,PCOLCE,PSMA2,MPO,COL1A1,ARPC3,GAPDH,SKP1,APOB,HSPE1,PRTN3,APOA1,ATIC,RHOQ,CAT,GSTM2,LRP1,SSR1,GOT2,CANX,HSPB1,YWHAH,CMA1,RAP1B,ACTN4,SERPINF1,FABP4,GSTM3,THBS1,LMNB1,PSMA6,PSMD11,LTBP2,ATP5B,PIK3C3,PSMB1,ERP44,GNAO1,MAPK3,CNN2,CAPZA1,ACTR3,CD81,RAB10,ADD1,ICAM1,F13A1,ANXA3,TNC,ACAT1,ITIH4,TIMP3,LUM,IQGAP1,PFKL,SOD…
GO:0070887	Cellular response to chemical stimulus	286	0.33	3.50e-32	9606.ENSP00000005257,9606.ENSP00000009530,9606.ENSP00000044462,9606.ENSP00000078429,9606.ENSP00000215832,9606.ENSP00000215909,9606.ENSP00000216336,9606.ENSP00000216455,9606.ENSP00000216802,9606.ENSP00000217407,9606.ENSP00000219150,9606.ENSP00000222271,9606.ENSP00000223061,9606.ENSP00000223321,9606.ENSP00000223642,9606.ENSP00000225275,9606.ENSP00000225964,9606.ENSP00000228825,9606.ENSP00000229239,…	RALA,CD74,PSMA4,GNA11,MAPK1,LGALS1,CTSG,PSMA3,PSME2,LBP,CORO1A,COMP,PCOLCE,PSMA2,C5,MPO,COL1A1,ARPC3,GAPDH,SKP1,APOB,AZU1,PRTN3,AKR7A2,ATIC,RHOQ,CAT,GSTM2,LRP1,SSR1,CANX,HSPB1,YWHAH,CMA1,RAP1B,HBA2,APOE,ACTN4,LGALS3,SERPINF1,FABP4,GSTM3,THBS1,LMNB1,PSMA6,PSMD11,LTBP2,ATP5B,PSMB1,GNAO1,PRDX1,MAPK3,CNN2,CAPZA1,ACTR3,RAB10,ADD1,ICAM1,F13A1,TNC,PRDX5,TIMP3,IQGAP1,SOD1,RALB,ATP6V1A,ITGA1,UCHL1,ACAA2,C…
GO:0007010	Cytoskeleton organization	153	0.47	5.24e-28	9606.ENSP00000005257,9606.ENSP00000167586,9606.ENSP00000216181,9606.ENSP00000217133,9606.ENSP00000219150,9606.ENSP00000221166,9606.ENSP00000225655,9606.ENSP00000228825,9606.ENSP00000228841,9606.ENSP00000229239,9606.ENSP00000238738,9606.ENSP00000239940,9606.ENSP00000245121,9606.ENSP00000246069,9606.ENSP00000246635,9606.ENSP00000246662,9606.ENSP00000248437,9606.ENSP00000252242,9606.ENSP00000252252,…	RALA,KRT14,MYH9,TUBB1,CORO1A,NEFM,PFN1,ARPC3,MYL2,GAPDH,RHOQ,PFN2,KATNAL2,DSTN,KRT13,KRT9,TUBA4A,KRT5,KRT6B,APOE,ACTN4,KRT15,ACTR3B,PRPH,KRT84,TMOD1,SDCBP,CNN2,CAPZA1,ACTR3,EHD2,CAPG,ADD1,ANK1,SOD1,THY1,ACTR1B,KPNB1,ACTC1,CALM3,ARPC2,ITGB5,MAP1B,NPM1,CFL2,HSP90B1,EPB42,TUBA1A,KRT16,KRT74,KRT17,DPYSL2,KRT2,CSRP2,AQP1,UGT8,NEFH,CALML3,TLN1,TUBB3,CALR,CRMP1,PLEC,MYO1D,PPP2R1A,KRT76,TUBA8,ANG,TUBA1B,…
GO:0016043	Cellular component organization	417	0.22	1.38e-27	9606.ENSP00000005257,9606.ENSP00000009530,9606.ENSP00000052754,9606.ENSP00000167586,9606.ENSP00000211998,9606.ENSP00000215832,9606.ENSP00000216181,9606.ENSP00000216218,9606.ENSP00000216336,9606.ENSP00000217133,9606.ENSP00000219150,9606.ENSP00000221166,9606.ENSP00000222271,9606.ENSP00000225275,9606.ENSP00000225655,9606.ENSP00000225698,9606.ENSP00000225964,9606.ENSP00000226218,9606.ENSP00000227667,…	RALA,CD74,DCN,KRT14,VCL,MAPK1,MYH9,ST13,CTSG,TUBB1,CORO1A,NEFM,COMP,MPO,PFN1,C1QBP,COL1A1,VTN,APOC3,ARPC3,MYL2,GAPDH,GNB3,SKP1,APOB,PRTN3,APOA1,TTR,RHOQ,PFN2,CAT,LRP1,HIST1H4F,KATNAL2,DSTN,CAPNS1,KRT13,KRT9,TUBA4A,YWHAH,CMA1,KRT5,KRT1,KRT6B,APOE,ACTN4,KRT15,IGJ,H3F3B,APCS,PI4KA,ACTR3B,PRPH,KRT84,TMOD1,SDCBP,THBS1,ITGAV,PSMD11,SNX1,LTBP2,ATP5B,PIK3C3,TMED2,ITGA2B,SLC4A1,COTL1,RAB2A,MAPK3,CNN2,CAPZ…
GO:0097435	Supramolecular fiber organization	96	0.64	1.64e-27	9606.ENSP00000167586,9606.ENSP00000219150,9606.ENSP00000221166,9606.ENSP00000222271,9606.ENSP00000225964,9606.ENSP00000228825,9606.ENSP00000228841,9606.ENSP00000238738,9606.ENSP00000245121,9606.ENSP00000246069,9606.ENSP00000246662,9606.ENSP00000252699,9606.ENSP00000256001,9606.ENSP00000259365,9606.ENSP00000261978,9606.ENSP00000263238,9606.ENSP00000263867,9606.ENSP00000264758,9606.ENSP00000266718,…	KRT14,CORO1A,NEFM,COMP,COL1A1,ARPC3,MYL2,RHOQ,KATNAL2,DSTN,KRT9,ACTN4,ACTR3B,TMOD1,LTBP2,ACTR3,CAPG,ADD1,LUM,SFRP2,KPNB1,ACTC1,ARPC2,ITGB5,COL1A2,COL14A1,CFL2,HSP90B1,COL3A1,KRT17,EFEMP2,KRT2,NEFH,MYO1D,COL12A1,ANG,PLS1,SNCA,CAV3,DPYSL3,TPM4,ANXA2,FMOD,THSD4,PLS3,ADD3,RAC1,DYNC1H1,TPM1,MFAP5,MYO1C,MYH10,KRT19,ACTA1,EZR,CSRP1,SPTA1,TPM3,FLNA,HSP90AB1,CAP1,GSN,DES,ACTR2,TPM2,EMILIN1,FSCN1,CORO1B,AC…
GO:0016032	Viral process	123	0.53	2.32e-27	9606.ENSP00000044462,9606.ENSP00000215832,9606.ENSP00000216455,9606.ENSP00000225698,9606.ENSP00000230050,9606.ENSP00000231487,9606.ENSP00000247461,9606.ENSP00000248553,9606.ENSP00000249923,9606.ENSP00000251453,9606.ENSP00000252486,9606.ENSP00000255882,9606.ENSP00000261023,9606.ENSP00000261700,9606.ENSP00000262193,9606.ENSP00000263025,9606.ENSP00000263645,9606.ENSP00000264335,9606.ENSP00000264832,…	PSMA4,MAPK1,PSMA3,C1QBP,RPS12,SKP1,CANX,HSPB1,COPB1,RPS16,APOE,PI4KA,ITGAV,C14orf166,PSMB1,MAPK3,CD81,YWHAE,ICAM1,SCARB2,RAB7A,AMBP,VDAC1,HPX,IQGAP1,RAB5A,SLC25A4,KPNB1,CALM3,AP2M1,EIF4A1,ITGB5,NPM1,VPS35,ANPEP,PCBP1,RPL15,RAB1B,RPL4,TLN1,RAB43,RPLP2,TUFM,EIF4A2,AP2A2,KRT7,FBLN1,LAMP1,HSP90AA1,RPS7,CAV1,SEPT6,CTNNB1,ANXA2,RPLP1,RPSA,HNRNPA2B1,SND1,RAC1,PTBP1,AP1B1,VCP,AP2A1,XRCC6,PCBP2,MSN,GYPA,R…
GO:0071840	Cellular component organization or biogenesis	421	0.21	9.25e-26	9606.ENSP00000005257,9606.ENSP00000009530,9606.ENSP00000052754,9606.ENSP00000167586,9606.ENSP00000211998,9606.ENSP00000215832,9606.ENSP00000216181,9606.ENSP00000216218,9606.ENSP00000216336,9606.ENSP00000217133,9606.ENSP00000219150,9606.ENSP00000221166,9606.ENSP00000222271,9606.ENSP00000225275,9606.ENSP00000225655,9606.ENSP00000225698,9606.ENSP00000225964,9606.ENSP00000226218,9606.ENSP00000227667,…	RALA,CD74,DCN,KRT14,VCL,MAPK1,MYH9,ST13,CTSG,TUBB1,CORO1A,NEFM,COMP,MPO,PFN1,C1QBP,COL1A1,VTN,APOC3,ARPC3,MYL2,GAPDH,GNB3,SKP1,APOB,PRTN3,APOA1,TTR,RHOQ,PFN2,CAT,LRP1,HIST1H4F,KATNAL2,DSTN,CAPNS1,KRT13,KRT9,TUBA4A,YWHAH,CMA1,RPS16,KRT5,KRT1,KRT6B,APOE,ACTN4,KRT15,IGJ,H3F3B,APCS,PI4KA,ACTR3B,PRPH,KRT84,TMOD1,SDCBP,THBS1,ITGAV,PSMD11,SNX1,LTBP2,ATP5B,PIK3C3,TMED2,ITGA2B,SLC4A1,COTL1,RAB2A,MAPK3,CNN…
GO:0019882	Antigen processing and presentation	64	0.8	2.18e-25	9606.ENSP00000009530,9606.ENSP00000044462,9606.ENSP00000216455,9606.ENSP00000216802,9606.ENSP00000223321,9606.ENSP00000236671,9606.ENSP00000247461,9606.ENSP00000261023,9606.ENSP00000261479,9606.ENSP00000261712,9606.ENSP00000262193,9606.ENSP00000263168,9606.ENSP00000264710,9606.ENSP00000264832,9606.ENSP00000265062,9606.ENSP00000282878,9606.ENSP00000289228,9606.ENSP00000292401,9606.ENSP00000292807,…	CD74,PSMA4,PSMA3,PSME2,PSMA2,CTSD,CANX,ITGAV,PSMA6,PSMD11,PSMB1,CAPZA1,RAB10,ICAM1,RAB7A,RAB3C,ACTR1B,AZGP1,AP2M1,ITGB5,ERAP1,PDIA3,PSMD2,PSMC5,RAB8B,CALR,AP2A2,RFTN1,DYNC1H1,AP1B1,AP2A1,HLA-DRB1,RAB5B,CAPZA2,RAB4A,ACTR1A,PSMA7,PSMB2,PSMB9,HLA-DQA2,HLA-DRB5,HLA-C,HLA-E,CYBB,HLA-DRA,HLA-A,SAR1B,BCAP31,HLA-DPA1,HLA-B,CD36,CAPZB,HLA-DPB1,DCTN2,KIF5A,PSMA1,PSMD6,SPTBN2,ARF1,B2M,CLTC,PSMC3,AP2B1,PSMB3
GO:0002576	Platelet degranulation	51	0.93	7.15e-25	9606.ENSP00000168148,9606.ENSP00000205948,9606.ENSP00000211998,9606.ENSP00000232003,9606.ENSP00000236850,9606.ENSP00000248437,9606.ENSP00000252699,9606.ENSP00000259396,9606.ENSP00000260356,9606.ENSP00000262407,9606.ENSP00000262776,9606.ENSP00000263100,9606.ENSP00000264870,9606.ENSP00000265023,9606.ENSP00000266041,9606.ENSP00000266085,9606.ENSP00000270142,9606.ENSP00000278407,9606.ENSP00000278505,…	SPP2,APOH,VCL,HRG,APOA1,TUBA4A,ACTN4,ORM1,THBS1,ITGA2B,LGALS3BP,A1BG,F13A1,KNG1,ITIH4,TIMP3,SOD1,SERPING1,ENDOD1,FERMT3,CALM3,ALB,PPBP,PF4,CLEC3B,ANXA5,FGB,FGA,PLG,CLU,TLN1,A2M,FGG,FN1,TAGLN2,FLNA,CD9,GIG25,PROS1,ACTN1,ALDOA,TF,AHSG,ORM2,CD36,SERPINA1,WDR1,ACTN2,SERPINA4,ITGB3,PECAM1
GO:0030029	Actin filament-based process	102	0.57	8.00e-25	9606.ENSP00000005257,9606.ENSP00000216181,9606.ENSP00000219150,9606.ENSP00000225655,9606.ENSP00000228825,9606.ENSP00000228841,9606.ENSP00000238738,9606.ENSP00000239940,9606.ENSP00000245503,9606.ENSP00000246069,9606.ENSP00000252699,9606.ENSP00000255381,9606.ENSP00000256001,9606.ENSP00000259365,9606.ENSP00000260130,9606.ENSP00000263097,9606.ENSP00000263168,9606.ENSP00000263238,9606.ENSP00000263277,…	RALA,MYH9,CORO1A,PFN1,ARPC3,MYL2,RHOQ,PFN2,MYH2,DSTN,ACTN4,MYH4,ACTR3B,TMOD1,SDCBP,CNN2,CAPZA1,ACTR3,EHD2,CAPG,ADD1,ACTC1,ARPC2,ITGB5,CFL2,HSP90B1,MYL1,CSRP2,AQP1,TLN1,CALR,MYO1D,ANG,PLS1,SGCD,EPB41L2,CAMK2D,CAV3,DPYSL3,TPM4,EPB41,MYL4,MYH7,PDLIM7,PLS3,ADD3,RAC1,ACTB,TPM1,MYO1C,MYH10,CAPZA2,KRT19,ACTA1,EZR,CSRP1,F11R,SPTA1,TPM3,INA,FLNA,CNN3,CAP1,GSN,DES,ANXA1,ACTR2,TPM2,FSCN1,CORO1B,ACTN1,ALDOA,…
GO:0009611	Response to wounding	95	0.59	5.32e-24	9606.ENSP00000052754,9606.ENSP00000078429,9606.ENSP00000205948,9606.ENSP00000211998,9606.ENSP00000215727,9606.ENSP00000215832,9606.ENSP00000215909,9606.ENSP00000216181,9606.ENSP00000216968,9606.ENSP00000217652,9606.ENSP00000222271,9606.ENSP00000225698,9606.ENSP00000225964,9606.ENSP00000232003,9606.ENSP00000234347,9606.ENSP00000236850,9606.ENSP00000248553,9606.ENSP00000254810,9606.ENSP00000262407,…	DCN,GNA11,APOH,VCL,SERPIND1,MAPK1,LGALS1,MYH9,PROCR,MYL12A,COMP,C1QBP,COL1A1,HRG,PRTN3,APOA1,HSPB1,H3F3B,ITGA2B,SLC4A1,MAPK3,CAPZA1,EHD2,KLKB1,F13A1,KNG1,TNC,SOD1,RAB5A,GNA12,SERPING1,MYL9,FERMT3,GNAQ,PF4,ANXA5,MAP1B,COL1A2,JAM3,COL3A1,CTNNA1,ARF4,FGB,FGA,F2,PLG,CD34,TLN1,PLEC,A2M,HBG1,FBLN1,HBB,FGG,CAV3,DPYSL3,APOD,ANXA6,FN1,RAC1,ACTB,TPM1,MYOF,MYH10,CAPZA2,CSRP1,SERPINC1,S100A8,FLNA,GNAS,CLIC1,…
GO:0007599	Hemostasis	71	0.7	4.66e-23	9606.ENSP00000078429,9606.ENSP00000205948,9606.ENSP00000211998,9606.ENSP00000215727,9606.ENSP00000215832,9606.ENSP00000216181,9606.ENSP00000216968,9606.ENSP00000217652,9606.ENSP00000222271,9606.ENSP00000225698,9606.ENSP00000225964,9606.ENSP00000232003,9606.ENSP00000234347,9606.ENSP00000248553,9606.ENSP00000254810,9606.ENSP00000262407,9606.ENSP00000262418,9606.ENSP00000263025,9606.ENSP00000263168,…	GNA11,APOH,VCL,SERPIND1,MAPK1,MYH9,PROCR,MYL12A,COMP,C1QBP,COL1A1,HRG,PRTN3,HSPB1,H3F3B,ITGA2B,SLC4A1,MAPK3,CAPZA1,EHD2,KLKB1,F13A1,KNG1,RAB5A,GNA12,SERPING1,MYL9,FERMT3,GNAQ,PF4,ANXA5,COL1A2,COL3A1,FGB,FGA,F2,PLG,TLN1,A2M,HBG1,FBLN1,HBB,FGG,RAC1,ACTB,CAPZA2,CSRP1,SERPINC1,FLNA,GNAS,ANXA7,CLIC1,GNA14,HBE1,HBG2,HBD,CD9,PROS1,CD59,YWHAZ,ILK,CDC42,GP1BB,CD36,GNA13,CAPZB,GPI,SERPINA1,ITGB3,EHD1,GNB1
GO:0048002	Antigen processing and presentation of peptide antigen	57	0.81	7.00e-23	9606.ENSP00000009530,9606.ENSP00000044462,9606.ENSP00000216455,9606.ENSP00000216802,9606.ENSP00000223321,9606.ENSP00000236671,9606.ENSP00000247461,9606.ENSP00000261023,9606.ENSP00000261479,9606.ENSP00000261712,9606.ENSP00000262193,9606.ENSP00000263168,9606.ENSP00000265062,9606.ENSP00000289228,9606.ENSP00000292401,9606.ENSP00000292807,9606.ENSP00000296181,9606.ENSP00000296754,9606.ENSP00000300289,…	CD74,PSMA4,PSMA3,PSME2,PSMA2,CTSD,CANX,ITGAV,PSMA6,PSMD11,PSMB1,CAPZA1,RAB7A,ACTR1B,AZGP1,AP2M1,ITGB5,ERAP1,PDIA3,PSMD2,PSMC5,CALR,AP2A2,DYNC1H1,AP1B1,AP2A1,HLA-DRB1,CAPZA2,ACTR1A,PSMA7,PSMB2,PSMB9,HLA-DQA2,HLA-DRB5,HLA-C,HLA-E,CYBB,HLA-DRA,HLA-A,SAR1B,BCAP31,HLA-DPA1,HLA-B,CD36,CAPZB,HLA-DPB1,DCTN2,KIF5A,PSMA1,PSMD6,SPTBN2,ARF1,B2M,CLTC,PSMC3,AP2B1,PSMB3
GO:0042060	Wound healing	84	0.62	8.80e-23	9606.ENSP00000052754,9606.ENSP00000078429,9606.ENSP00000205948,9606.ENSP00000211998,9606.ENSP00000215727,9606.ENSP00000215832,9606.ENSP00000216181,9606.ENSP00000216968,9606.ENSP00000217652,9606.ENSP00000222271,9606.ENSP00000225698,9606.ENSP00000225964,9606.ENSP00000232003,9606.ENSP00000234347,9606.ENSP00000248553,9606.ENSP00000254810,9606.ENSP00000262407,9606.ENSP00000262418,9606.ENSP00000263025,…	DCN,GNA11,APOH,VCL,SERPIND1,MAPK1,MYH9,PROCR,MYL12A,COMP,C1QBP,COL1A1,HRG,PRTN3,HSPB1,H3F3B,ITGA2B,SLC4A1,MAPK3,CAPZA1,EHD2,KLKB1,F13A1,KNG1,TNC,RAB5A,GNA12,SERPING1,MYL9,FERMT3,GNAQ,PF4,ANXA5,COL1A2,COL3A1,FGB,FGA,F2,PLG,CD34,TLN1,PLEC,A2M,HBG1,FBLN1,HBB,FGG,CAV3,ANXA6,FN1,RAC1,ACTB,TPM1,MYOF,MYH10,CAPZA2,CSRP1,SERPINC1,S100A8,FLNA,GNAS,CLIC1,GNA14,HBE1,HBG2,HBD,CD9,CORO1B,PROS1,CD59,YWHAZ,ILK,C…
GO:0002478	Antigen processing and presentation of exogenous peptide antigen	54	0.83	2.68e-22	9606.ENSP00000009530,9606.ENSP00000044462,9606.ENSP00000216455,9606.ENSP00000216802,9606.ENSP00000223321,9606.ENSP00000236671,9606.ENSP00000247461,9606.ENSP00000261023,9606.ENSP00000261479,9606.ENSP00000261712,9606.ENSP00000262193,9606.ENSP00000263168,9606.ENSP00000265062,9606.ENSP00000289228,9606.ENSP00000292807,9606.ENSP00000296181,9606.ENSP00000300289,9606.ENSP00000310129,9606.ENSP00000310572,…	CD74,PSMA4,PSMA3,PSME2,PSMA2,CTSD,CANX,ITGAV,PSMA6,PSMD11,PSMB1,CAPZA1,RAB7A,ACTR1B,AP2M1,ITGB5,PDIA3,PSMD2,PSMC5,CALR,AP2A2,DYNC1H1,AP1B1,AP2A1,HLA-DRB1,CAPZA2,ACTR1A,PSMA7,PSMB2,PSMB9,HLA-DQA2,HLA-DRB5,HLA-C,HLA-E,CYBB,HLA-DRA,HLA-A,SAR1B,HLA-DPA1,HLA-B,CD36,CAPZB,HLA-DPB1,DCTN2,KIF5A,PSMA1,PSMD6,SPTBN2,ARF1,B2M,CLTC,PSMC3,AP2B1,PSMB3
GO:0007596	Blood coagulation	69	0.69	3.87e-22	9606.ENSP00000078429,9606.ENSP00000205948,9606.ENSP00000211998,9606.ENSP00000215727,9606.ENSP00000215832,9606.ENSP00000216181,9606.ENSP00000216968,9606.ENSP00000217652,9606.ENSP00000222271,9606.ENSP00000225698,9606.ENSP00000225964,9606.ENSP00000232003,9606.ENSP00000234347,9606.ENSP00000248553,9606.ENSP00000254810,9606.ENSP00000262407,9606.ENSP00000262418,9606.ENSP00000263025,9606.ENSP00000263168,…	GNA11,APOH,VCL,SERPIND1,MAPK1,MYH9,PROCR,MYL12A,COMP,C1QBP,COL1A1,HRG,PRTN3,HSPB1,H3F3B,ITGA2B,SLC4A1,MAPK3,CAPZA1,EHD2,KLKB1,F13A1,KNG1,RAB5A,GNA12,SERPING1,MYL9,FERMT3,GNAQ,PF4,ANXA5,COL1A2,COL3A1,FGB,FGA,F2,PLG,TLN1,A2M,HBG1,FBLN1,HBB,FGG,RAC1,ACTB,CAPZA2,CSRP1,SERPINC1,FLNA,GNAS,CLIC1,GNA14,HBE1,HBG2,HBD,CD9,PROS1,CD59,YWHAZ,ILK,CDC42,GP1BB,CD36,GNA13,CAPZB,SERPINA1,ITGB3,EHD1,GNB1
GO:0071310	Cellular response to organic substance	224	0.31	6.11e-22	9606.ENSP00000005257,9606.ENSP00000009530,9606.ENSP00000044462,9606.ENSP00000078429,9606.ENSP00000215832,9606.ENSP00000215909,9606.ENSP00000216336,9606.ENSP00000216455,9606.ENSP00000216802,9606.ENSP00000217407,9606.ENSP00000219150,9606.ENSP00000222271,9606.ENSP00000223061,9606.ENSP00000223321,9606.ENSP00000225964,9606.ENSP00000228825,9606.ENSP00000229239,9606.ENSP00000231487,9606.ENSP00000233242,…	RALA,CD74,PSMA4,GNA11,MAPK1,LGALS1,CTSG,PSMA3,PSME2,LBP,CORO1A,COMP,PCOLCE,PSMA2,COL1A1,ARPC3,GAPDH,SKP1,APOB,PRTN3,ATIC,RHOQ,CAT,GSTM2,LRP1,SSR1,CANX,HSPB1,YWHAH,CMA1,RAP1B,ACTN4,SERPINF1,FABP4,THBS1,LMNB1,PSMA6,PSMD11,LTBP2,ATP5B,PSMB1,GNAO1,MAPK3,CNN2,CAPZA1,ACTR3,RAB10,ADD1,ICAM1,F13A1,TNC,TIMP3,IQGAP1,SOD1,RALB,ATP6V1A,CA2,AKR1B1,GNAQ,CAPN2,PPBP,PF4,CLEC3B,ITGB5,MAP1B,NPM1,HSPA9,COL1A2,FOLR2…
GO:0032879	Regulation of localization	244	0.28	5.94e-21	9606.ENSP00000005257,9606.ENSP00000009530,9606.ENSP00000052754,9606.ENSP00000205948,9606.ENSP00000211998,9606.ENSP00000215832,9606.ENSP00000217407,9606.ENSP00000219150,9606.ENSP00000219169,9606.ENSP00000222120,9606.ENSP00000222381,9606.ENSP00000223642,9606.ENSP00000225655,9606.ENSP00000225698,9606.ENSP00000225964,9606.ENSP00000226218,9606.ENSP00000227525,9606.ENSP00000227667,9606.ENSP00000228945,…	RALA,CD74,DCN,APOH,VCL,MAPK1,LBP,CORO1A,NUTF2,RAB3D,PON1,C5,PFN1,C1QBP,COL1A1,VTN,TMEM109,APOC3,ARHGDIB,GAPDH,HRG,APOB,AZU1,PRTN3,CTSD,APOA1,RHOQ,PFN2,GSTM2,LRP1,C3,RRAS,HSPB1,YWHAH,RAP1B,APOE,ACTN4,LGALS3,SERPINF1,CCT7,SDCBP,THBS1,ITGAV,ERP29,ATP5B,PIK3C3,ITGA2B,MAPK3,EHD2,CD81,YWHAE,RAB10,ICAM1,ANXA3,PDCD6,BST1,RAB7A,RAB15,MFGE8,IQGAP1,PFKL,SOD1,S100A11,RALB,RAB5A,SFRP2,GNA12,CCT6A,GLUD1,FERMT3…
GO:0065007	Biological regulation	704	0.1	1.25e-20	9606.ENSP00000005257,9606.ENSP00000009530,9606.ENSP00000014930,9606.ENSP00000044462,9606.ENSP00000052754,9606.ENSP00000078429,9606.ENSP00000157600,9606.ENSP00000168148,9606.ENSP00000205948,9606.ENSP00000211998,9606.ENSP00000215727,9606.ENSP00000215832,9606.ENSP00000215909,9606.ENSP00000216181,9606.ENSP00000216218,9606.ENSP00000216336,9606.ENSP00000216455,9606.ENSP00000216802,9606.ENSP00000216968,…	RALA,CD74,HEBP1,PSMA4,DCN,GNA11,LMCD1,SPP2,APOH,VCL,SERPIND1,MAPK1,LGALS1,MYH9,ST13,CTSG,PSMA3,PSME2,PROCR,EEF1A2,LBP,MYL12A,ATP12A,CORO1A,NUTF2,CPQ,DECR1,RAB3D,COMP,GAPDHS,PON1,PCOLCE,PSMA2,AEBP1,C5,C8G,MPO,PFN1,C1QBP,COL1A1,VTN,AFM,TMEM109,APOC3,ARPC3,MYL2,ARHGDIB,GAPDH,GNB3,USP5,RPS12,SKP1,LTF,HRG,GNAT1,GNB4,APOB,HSPE1,AZU1,PRTN3,ENO1,CTSD,APOA1,TTR,RHOQ,PFN2,CAT,GSTM2,LRP1,HIST1H4F,SSR1,GOT2,…
GO:0032501	Multicellular organismal process	469	0.17	1.33e-20	9606.ENSP00000005257,9606.ENSP00000009530,9606.ENSP00000052754,9606.ENSP00000078429,9606.ENSP00000167586,9606.ENSP00000168148,9606.ENSP00000205948,9606.ENSP00000211998,9606.ENSP00000215727,9606.ENSP00000215832,9606.ENSP00000215909,9606.ENSP00000216181,9606.ENSP00000216254,9606.ENSP00000216336,9606.ENSP00000216968,9606.ENSP00000217652,9606.ENSP00000219150,9606.ENSP00000222120,9606.ENSP00000222271,…	RALA,CD74,DCN,GNA11,KRT14,SPP2,APOH,VCL,SERPIND1,MAPK1,LGALS1,MYH9,ACO2,CTSG,PROCR,MYL12A,CORO1A,RAB3D,COMP,PCOLCE,MYL10,MPO,PFN1,C1QBP,KRT32,COL1A1,MYH1,VTN,APOC3,MYL2,ARHGDIB,GNB3,TPI1,LTF,HRG,GNAT1,GNB4,APOB,HSPE1,AZU1,PRTN3,APOA1,ATIC,CAT,GSTM2,LRP1,GOT2,MYH2,C3,CAPNS1,KRT13,KRT38,KRT9,RRAS,HSPB1,YWHAH,CLEC11A,CMA1,GNAT2,KRT12,KRT33B,KRT5,KRT1,KRT75,KRT6B,APOE,KRT15,SERPINF1,IGJ,H3F3B,MYH4,FA…
GO:0030198	Extracellular matrix organization	70	0.65	1.75e-20	9606.ENSP00000052754,9606.ENSP00000216336,9606.ENSP00000222271,9606.ENSP00000225964,9606.ENSP00000226218,9606.ENSP00000237014,9606.ENSP00000246533,9606.ENSP00000250378,9606.ENSP00000260356,9606.ENSP00000261023,9606.ENSP00000262407,9606.ENSP00000264690,9606.ENSP00000264832,9606.ENSP00000265077,9606.ENSP00000265131,9606.ENSP00000266718,9606.ENSP00000274063,9606.ENSP00000274341,9606.ENSP00000278353,…	DCN,CTSG,COMP,COL1A1,VTN,TTR,CAPNS1,CMA1,THBS1,ITGAV,ITGA2B,KLKB1,ICAM1,VCAN,TNC,LUM,SFRP2,HAPLN1,HSD17B12,ITGA1,ABI3BP,CAPN2,COL6A3,ITGB5,COL1A2,COL14A1,JAM3,COL6A2,COL3A1,FGB,FGA,PLG,EFEMP2,A2M,COL12A1,FBN1,BGN,COL10A1,FBLN1,FGG,CAV1,TPSAB1,ECM2,ANXA2,FN1,FMOD,THSD4,MFAP5,COL6A1,CD47,F11R,HTRA1,MATN4,HSPG2,VIT,PRDX4,EMILIN1,MFAP4,ITGB1,MYH11,ITGB2,LCP1,ACAN,TGFBI,CAPN1,SERPINH1,ITGAM,ITGB3,PECA…
GO:0030036	Actin cytoskeleton organization	87	0.56	1.90e-20	9606.ENSP00000005257,9606.ENSP00000216181,9606.ENSP00000219150,9606.ENSP00000225655,9606.ENSP00000228825,9606.ENSP00000228841,9606.ENSP00000238738,9606.ENSP00000239940,9606.ENSP00000246069,9606.ENSP00000252699,9606.ENSP00000256001,9606.ENSP00000259365,9606.ENSP00000260130,9606.ENSP00000263097,9606.ENSP00000263168,9606.ENSP00000263238,9606.ENSP00000263277,9606.ENSP00000263867,9606.ENSP00000264758,…	RALA,MYH9,CORO1A,PFN1,ARPC3,MYL2,RHOQ,PFN2,DSTN,ACTN4,ACTR3B,TMOD1,SDCBP,CNN2,CAPZA1,ACTR3,EHD2,CAPG,ADD1,ACTC1,ARPC2,ITGB5,CFL2,HSP90B1,CSRP2,AQP1,TLN1,CALR,MYO1D,ANG,PLS1,EPB41L2,CAV3,DPYSL3,TPM4,EPB41,PDLIM7,PLS3,ADD3,RAC1,ACTB,TPM1,MYO1C,MYH10,CAPZA2,KRT19,ACTA1,EZR,CSRP1,F11R,SPTA1,TPM3,INA,FLNA,CNN3,CAP1,GSN,ANXA1,ACTR2,TPM2,FSCN1,CORO1B,ACTN1,ALDOA,ITGB1,MYH11,PAFAH1B1,LCP1,CDC42,ARHGAP35,…
GO:0050878	Regulation of body fluid levels	86	0.56	2.92e-20	9606.ENSP00000078429,9606.ENSP00000205948,9606.ENSP00000211998,9606.ENSP00000215727,9606.ENSP00000215832,9606.ENSP00000216181,9606.ENSP00000216968,9606.ENSP00000217652,9606.ENSP00000222271,9606.ENSP00000225698,9606.ENSP00000225964,9606.ENSP00000226218,9606.ENSP00000232003,9606.ENSP00000234347,9606.ENSP00000245206,9606.ENSP00000248553,9606.ENSP00000252244,9606.ENSP00000252486,9606.ENSP00000254810,…	GNA11,APOH,VCL,SERPIND1,MAPK1,MYH9,PROCR,MYL12A,COMP,C1QBP,COL1A1,VTN,HRG,PRTN3,GOT2,HSPB1,KRT1,APOE,H3F3B,THBS1,ITGA2B,SLC4A1,MAPK3,CAPZA1,EHD2,KLKB1,F13A1,KNG1,RAB5A,GNA12,SERPING1,MYL9,FERMT3,AKR1B1,GNAQ,PF4,ANXA5,COL1A2,PRDX2,KRT16,COL3A1,FGB,FGA,F2,PLG,CD34,AQP1,GNAI2,TLN1,A2M,HBG1,FBLN1,HBB,FGG,NME1,CAV1,ANXA2,RAC1,ACTB,CAPZA2,CSRP1,SERPINC1,F11R,FLNA,GNAS,ANXA7,CLIC1,GNA14,HBE1,HBG2,HBD,CD…
GO:0048518	Positive regulation of biological process	426	0.18	4.50e-20	9606.ENSP00000005257,9606.ENSP00000009530,9606.ENSP00000044462,9606.ENSP00000052754,9606.ENSP00000157600,9606.ENSP00000205948,9606.ENSP00000215832,9606.ENSP00000215909,9606.ENSP00000216181,9606.ENSP00000216336,9606.ENSP00000216455,9606.ENSP00000216802,9606.ENSP00000217182,9606.ENSP00000217407,9606.ENSP00000219150,9606.ENSP00000219169,9606.ENSP00000220764,9606.ENSP00000222120,9606.ENSP00000222271,…	RALA,CD74,PSMA4,DCN,LMCD1,APOH,MAPK1,LGALS1,MYH9,CTSG,PSMA3,PSME2,EEF1A2,LBP,CORO1A,NUTF2,DECR1,RAB3D,COMP,GAPDHS,PON1,PCOLCE,PSMA2,C5,C8G,PFN1,C1QBP,COL1A1,VTN,ARPC3,GAPDH,USP5,SKP1,LTF,HRG,APOB,HSPE1,AZU1,PRTN3,ENO1,CTSD,APOA1,RHOQ,PFN2,CAT,GSTM2,LRP1,SSR1,MYH2,C3,DSTN,CAPNS1,RRAS,HSPB1,YWHAH,CLEC11A,CMA1,RAP1B,HBA2,KRT1,APOE,ACTN4,ACLY,LGALS3,SERPINF1,IGJ,H3F3B,APCS,ACTR3B,FABP4,CCT7,ORM1,SDCB…
GO:0030449	Regulation of complement activation	33	1.11	5.81e-20	9606.ENSP00000223642,9606.ENSP00000224181,9606.ENSP00000225698,9606.ENSP00000226218,9606.ENSP00000245907,9606.ENSP00000263408,9606.ENSP00000263413,9606.ENSP00000263645,9606.ENSP00000278407,9606.ENSP00000308541,9606.ENSP00000313967,9606.ENSP00000314299,9606.ENSP00000315130,9606.ENSP00000322061,9606.ENSP00000323929,9606.ENSP00000354458,9606.ENSP00000356030,9606.ENSP00000356037,9606.ENSP00000356385,…	C5,C8G,C1QBP,VTN,C3,C9,C6,CD81,SERPING1,F2,C1QB,CFHR1,CLU,C7,A2M,C8A,CD55,C4BPA,FHR2,CFH,CD5L,C8B,C1QC,C1QA,PROS1,CD59,C1S,C4A,C4B,CFB,IGLL5,C1R,PHB
GO:0050776	Regulation of immune response	117	0.45	1.10e-19	9606.ENSP00000009530,9606.ENSP00000044462,9606.ENSP00000215832,9606.ENSP00000216336,9606.ENSP00000216455,9606.ENSP00000216802,9606.ENSP00000217407,9606.ENSP00000223321,9606.ENSP00000223642,9606.ENSP00000224181,9606.ENSP00000225698,9606.ENSP00000225964,9606.ENSP00000226218,9606.ENSP00000228825,9606.ENSP00000231487,9606.ENSP00000232003,9606.ENSP00000236850,9606.ENSP00000245503,9606.ENSP00000245907,…	CD74,PSMA4,MAPK1,CTSG,PSMA3,PSME2,LBP,PSMA2,C5,C8G,C1QBP,COL1A1,VTN,ARPC3,SKP1,HRG,APOA1,MYH2,C3,FGL2,KRT1,APOE,LGALS3,APCS,PSMA6,PSMD11,PSMB1,MAPK3,ACTR3,C9,C6,CD81,ICAM1,AMBP,HPX,SERPING1,THY1,CALM3,ARPC2,ERAP1,COL1A2,COL3A1,F2,CD34,PSMD2,PSMC5,C1QB,CFHR1,CLU,C7,A2M,LAMP1,RFTN1,HSP90AA1,RTN4,PGLYRP2,RAC1,ACTB,XRCC6,MYO1C,HLA-DRB1,C8A,CD47,CD55,C4BPA,EZR,FHR2,CFH,APOA2,CD5L,RAP1A,PSMA7,C8B,HSP90…
GO:0050789	Regulation of biological process	672	0.1	1.10e-19	9606.ENSP00000005257,9606.ENSP00000009530,9606.ENSP00000014930,9606.ENSP00000044462,9606.ENSP00000052754,9606.ENSP00000078429,9606.ENSP00000157600,9606.ENSP00000168148,9606.ENSP00000205948,9606.ENSP00000211998,9606.ENSP00000215727,9606.ENSP00000215832,9606.ENSP00000215909,9606.ENSP00000216181,9606.ENSP00000216218,9606.ENSP00000216336,9606.ENSP00000216455,9606.ENSP00000216802,9606.ENSP00000216968,…	RALA,CD74,HEBP1,PSMA4,DCN,GNA11,LMCD1,SPP2,APOH,VCL,SERPIND1,MAPK1,LGALS1,MYH9,ST13,CTSG,PSMA3,PSME2,PROCR,EEF1A2,LBP,CORO1A,NUTF2,DECR1,RAB3D,COMP,GAPDHS,PON1,PCOLCE,PSMA2,AEBP1,C5,C8G,MPO,PFN1,C1QBP,COL1A1,VTN,TMEM109,APOC3,ARPC3,MYL2,ARHGDIB,GAPDH,GNB3,USP5,RPS12,SKP1,LTF,HRG,GNAT1,GNB4,APOB,HSPE1,AZU1,PRTN3,ENO1,CTSD,APOA1,TTR,RHOQ,PFN2,CAT,GSTM2,LRP1,HIST1H4F,SSR1,MYH2,C3,TMX4,DSTN,CAPNS1,RR…
GO:0022603	Regulation of anatomical structure morphogenesis	131	0.41	3.01e-19	9606.ENSP00000044462,9606.ENSP00000052754,9606.ENSP00000205948,9606.ENSP00000216181,9606.ENSP00000216455,9606.ENSP00000216802,9606.ENSP00000219150,9606.ENSP00000223321,9606.ENSP00000225655,9606.ENSP00000225698,9606.ENSP00000232003,9606.ENSP00000236850,9606.ENSP00000238738,9606.ENSP00000243077,9606.ENSP00000245907,9606.ENSP00000246792,9606.ENSP00000248553,9606.ENSP00000248975,9606.ENSP00000250378,…	PSMA4,DCN,APOH,MYH9,PSMA3,PSME2,CORO1A,PSMA2,PFN1,C1QBP,HRG,APOA1,RHOQ,LRP1,C3,RRAS,HSPB1,YWHAH,CMA1,KRT1,APOE,ACTN4,SERPINF1,THBS1,PSMA6,PSMD11,PSMB1,EHD2,C6,ICAM1,ANXA3,PDCD6,SFRP2,GNA12,DDAH1,THY1,AP2M1,CAPN2,ARPC2,PF4,ERAP1,MAP1B,VPS35,EPB42,FGB,FGA,F2,DPYSL2,CD34,PSMD2,PSMC5,AQP1,BASP1,PKM,CALR,LIMS2,AP2A2,P4HB,FBLN1,FGG,RTN4,THBS4,PTN,CAV3,CTNNB1,EPB41,FN1,VAT1,RAC1,ATP2B4,TPM1,AP2A1,MSN,MY…
GO:0006959	Humoral immune response	61	0.68	4.94e-19	9606.ENSP00000216336,9606.ENSP00000223642,9606.ENSP00000224181,9606.ENSP00000225698,9606.ENSP00000229239,9606.ENSP00000231751,9606.ENSP00000232003,9606.ENSP00000233997,9606.ENSP00000234347,9606.ENSP00000245907,9606.ENSP00000252244,9606.ENSP00000254301,9606.ENSP00000254801,9606.ENSP00000255040,9606.ENSP00000261267,9606.ENSP00000263408,9606.ENSP00000263413,9606.ENSP00000263645,9606.ENSP00000265016,…	CTSG,C5,C8G,C1QBP,GAPDH,LTF,HRG,AZU1,PRTN3,C3,KRT1,LGALS3,IGJ,APCS,LYZ,C9,C6,CD81,BST1,KNG1,SERPING1,PPBP,PF4,CAMP,FGB,FGA,F2,C1QB,CFHR1,CLU,C7,ANG,SLPI,PGLYRP2,HLA-DRB1,C8A,CD55,C4BPA,CFH,S100A8,S100A9,HIST2H2BE,C8B,LCN2,C1QC,C1QA,HLA-E,DEFA1B,HLA-A,C1S,C4A,GPI,C4B,CFB,RPL30,IGLL5,C1R,B2M,ELANE,IGHV3-15,IGHV3-43D
GO:0034097	Response to cytokine	130	0.41	1.19e-18	9606.ENSP00000005257,9606.ENSP00000009530,9606.ENSP00000044462,9606.ENSP00000215832,9606.ENSP00000216455,9606.ENSP00000216802,9606.ENSP00000217407,9606.ENSP00000219150,9606.ENSP00000223061,9606.ENSP00000223321,9606.ENSP00000225964,9606.ENSP00000229239,9606.ENSP00000231487,9606.ENSP00000233242,9606.ENSP00000234347,9606.ENSP00000236959,9606.ENSP00000247461,9606.ENSP00000250559,9606.ENSP00000252699,…	RALA,CD74,PSMA4,MAPK1,PSMA3,PSME2,LBP,CORO1A,PCOLCE,PSMA2,COL1A1,GAPDH,SKP1,APOB,PRTN3,ATIC,CANX,RAP1B,ACTN4,FABP4,THBS1,LMNB1,PSMA6,PSMD11,ATP5B,PSMB1,MAPK3,CNN2,CAPZA1,ACTR3,ICAM1,F13A1,ITIH4,TIMP3,SOD1,CAPN2,PPBP,PF4,HSPA9,COL1A2,HSP90B1,PDIA3,CD14,COL3A1,FGB,KIF5B,PSMD2,PSMC5,NEFH,TCP1,NCL,RAB43,TALDO1,HSPA5,EIF4A2,P4HB,LEPR,HSP90AA1,TUBA1B,FGG,SNCA,CAMK2D,DPYSL3,ANXA2,HNRNPA2B1,FN1,RAD23B,ST…
GO:0050778	Positive regulation of immune response	91	0.51	1.95e-18	9606.ENSP00000009530,9606.ENSP00000044462,9606.ENSP00000215832,9606.ENSP00000216336,9606.ENSP00000216455,9606.ENSP00000216802,9606.ENSP00000217407,9606.ENSP00000223321,9606.ENSP00000223642,9606.ENSP00000224181,9606.ENSP00000225698,9606.ENSP00000228825,9606.ENSP00000231487,9606.ENSP00000232003,9606.ENSP00000245503,9606.ENSP00000245907,9606.ENSP00000252244,9606.ENSP00000255040,9606.ENSP00000261479,…	CD74,PSMA4,MAPK1,CTSG,PSMA3,PSME2,LBP,PSMA2,C5,C8G,C1QBP,ARPC3,SKP1,HRG,MYH2,C3,KRT1,APCS,PSMA6,PSMD11,PSMB1,MAPK3,ACTR3,C9,C6,CD81,HPX,SERPING1,THY1,ARPC2,PSMD2,PSMC5,C1QB,CFHR1,CLU,C7,LAMP1,RFTN1,HSP90AA1,RTN4,RAC1,ACTB,XRCC6,MYO1C,HLA-DRB1,C8A,CD55,C4BPA,CFH,RAP1A,PSMA7,C8B,HSP90AB1,PSMB2,C1QC,C1QA,PSMB9,HLA-DQA2,HLA-DRB5,HLA-E,ANXA1,ACTR2,HSPD1,XRCC5,HLA-DRA,HLA-A,ITGB2,CDC42,C1S,ARPC4,ARPC1B…
GO:0071345	Cellular response to cytokine stimulus	123	0.42	1.95e-18	9606.ENSP00000005257,9606.ENSP00000009530,9606.ENSP00000044462,9606.ENSP00000215832,9606.ENSP00000216455,9606.ENSP00000216802,9606.ENSP00000217407,9606.ENSP00000219150,9606.ENSP00000223061,9606.ENSP00000223321,9606.ENSP00000225964,9606.ENSP00000229239,9606.ENSP00000231487,9606.ENSP00000233242,9606.ENSP00000234347,9606.ENSP00000236959,9606.ENSP00000247461,9606.ENSP00000250559,9606.ENSP00000252699,…	RALA,CD74,PSMA4,MAPK1,PSMA3,PSME2,LBP,CORO1A,PCOLCE,PSMA2,COL1A1,GAPDH,SKP1,APOB,PRTN3,ATIC,CANX,RAP1B,ACTN4,FABP4,THBS1,LMNB1,PSMA6,PSMD11,ATP5B,PSMB1,MAPK3,CNN2,CAPZA1,ACTR3,ICAM1,F13A1,SOD1,CAPN2,PPBP,PF4,HSPA9,COL1A2,HSP90B1,PDIA3,FGB,KIF5B,PSMD2,PSMC5,NEFH,TCP1,NCL,RAB43,TALDO1,HSPA5,EIF4A2,P4HB,LEPR,HSP90AA1,TUBA1B,FGG,CAMK2D,DPYSL3,ANXA2,HNRNPA2B1,FN1,RAD23B,STIP1,MYO1C,HLA-DRB1,MSN,CD47,S…
GO:0009056	Catabolic process	193	0.31	2.00e-18	9606.ENSP00000044462,9606.ENSP00000052754,9606.ENSP00000216455,9606.ENSP00000216802,9606.ENSP00000216962,9606.ENSP00000217426,9606.ENSP00000220763,9606.ENSP00000220764,9606.ENSP00000222286,9606.ENSP00000222381,9606.ENSP00000223321,9606.ENSP00000225275,9606.ENSP00000226253,9606.ENSP00000227667,9606.ENSP00000228740,9606.ENSP00000229239,9606.ENSP00000229268,9606.ENSP00000229270,9606.ENSP00000230050,…	PSMA4,DCN,PSMA3,PSME2,PYGB,AHCY,CPQ,DECR1,GAPDHS,PON1,PSMA2,MPO,ALDOC,APOC3,LTA4H,GAPDH,USP5,TPI1,RPS12,SKP1,APOB,PRTN3,ENO1,CTSD,CAT,GSTM2,LRP1,GOT2,YWHAH,RPS16,HBA2,APOE,FABP4,GSTM3,NT5E,PSMA6,PSMD11,ALDH2,PIK3C3,PSMB1,OGN,DENND3,PRDX1,BLVRB,RAB7A,VCAN,AMBP,VDAC1,PRDX5,ACAT1,LUM,PFKL,RCN3,PGD,ABHD10,ERLIN2,GLUD1,DDAH1,UCHL1,ACAA2,KPNB1,CBR3,CALM3,AP2M1,CAPN2,ADH5,BDH2,ENPP6,ERAP1,ALDH1A1,PRDX3,…
GO:0002253	Activation of immune response	71	0.6	2.17e-18	9606.ENSP00000044462,9606.ENSP00000215832,9606.ENSP00000216455,9606.ENSP00000216802,9606.ENSP00000223321,9606.ENSP00000223642,9606.ENSP00000224181,9606.ENSP00000225698,9606.ENSP00000228825,9606.ENSP00000231487,9606.ENSP00000245503,9606.ENSP00000245907,9606.ENSP00000252244,9606.ENSP00000255040,9606.ENSP00000261479,9606.ENSP00000261712,9606.ENSP00000262193,9606.ENSP00000263025,9606.ENSP00000263238,…	PSMA4,MAPK1,PSMA3,PSME2,PSMA2,C5,C8G,C1QBP,ARPC3,SKP1,MYH2,C3,KRT1,APCS,PSMA6,PSMD11,PSMB1,MAPK3,ACTR3,C9,C6,SERPING1,THY1,ARPC2,PSMD2,PSMC5,C1QB,CFHR1,CLU,C7,RFTN1,HSP90AA1,RAC1,ACTB,XRCC6,MYO1C,HLA-DRB1,C8A,CD55,C4BPA,CFH,PSMA7,C8B,HSP90AB1,PSMB2,C1QC,C1QA,PSMB9,HLA-DQA2,HLA-DRB5,ACTR2,XRCC5,HLA-DRA,HLA-A,CDC42,C1S,ARPC4,ARPC1B,HLA-DPA1,C4A,HLA-DPB1,PSMA1,C4B,CFB,PSMD6,IGLL5,C1R,IGHV3-15,PSMC3,…
GO:0006457	Protein folding	53	0.73	2.54e-18	9606.ENSP00000009530,9606.ENSP00000216218,9606.ENSP00000229264,9606.ENSP00000232461,9606.ENSP00000232564,9606.ENSP00000233893,9606.ENSP00000246957,9606.ENSP00000247461,9606.ENSP00000248553,9606.ENSP00000251337,9606.ENSP00000255040,9606.ENSP00000258091,9606.ENSP00000261735,9606.ENSP00000262455,9606.ENSP00000262494,9606.ENSP00000275603,9606.ENSP00000280326,9606.ENSP00000286091,9606.ENSP00000286788,…	CD74,ST13,GNB3,GNAT1,GNB4,HSPE1,TRAP1,CANX,HSPB1,GNAT2,APCS,CCT7,ERP29,ERP44,GNAO1,CCT6A,CCT5,PDIA4,CCT8,HSPA9,CCT2,HSP90B1,PPIB,PDIA3,GNB2,HSPA6,GNAI2,CLU,TCP1,CALR,HSPA5,P4HB,HSP90AA1,GANAB,GNAI1,RAD23B,VCP,GNAI3,HSP90AB1,HSPA1B,PRDX4,HSPD1,CCT4,HSPA2,FKBP1A,PDIA6,PPIA,HSPA8,CRYAB,B2M,PRKCSH,GNB1,PTGES3
GO:0002682	Regulation of immune system process	158	0.35	2.71e-18	9606.ENSP00000009530,9606.ENSP00000044462,9606.ENSP00000215832,9606.ENSP00000215909,9606.ENSP00000216336,9606.ENSP00000216455,9606.ENSP00000216802,9606.ENSP00000217407,9606.ENSP00000219150,9606.ENSP00000223321,9606.ENSP00000223642,9606.ENSP00000224181,9606.ENSP00000225698,9606.ENSP00000225964,9606.ENSP00000226218,9606.ENSP00000228825,9606.ENSP00000231487,9606.ENSP00000231751,9606.ENSP00000232003,…	CD74,PSMA4,MAPK1,LGALS1,CTSG,PSMA3,PSME2,LBP,CORO1A,PSMA2,C5,C8G,C1QBP,COL1A1,VTN,ARPC3,SKP1,LTF,HRG,APOA1,HIST1H4F,MYH2,C3,FGL2,KRT1,APOE,LGALS3,H3F3B,APCS,ORM1,THBS1,PSMA6,PSMD11,PSMB1,ITGA2B,MAPK3,ACTR3,C9,C6,CD81,ICAM1,BST1,AMBP,HPX,SOD1,SERPING1,MYL9,THY1,CA2,CALM3,ARPC2,PF4,ERAP1,HSPA9,COL1A2,JAM3,NUDT21,PRDX2,COL3A1,F2,CD34,PSMD2,PSMC5,C1QB,CFHR1,CLU,CALR,C7,A2M,FBN1,LAMP1,RFTN1,HSP90AA1,N…
GO:0009888	Tissue development	174	0.33	3.68e-18	9606.ENSP00000005257,9606.ENSP00000052754,9606.ENSP00000167586,9606.ENSP00000211998,9606.ENSP00000215832,9606.ENSP00000220763,9606.ENSP00000222271,9606.ENSP00000225655,9606.ENSP00000225899,9606.ENSP00000225964,9606.ENSP00000226218,9606.ENSP00000226253,9606.ENSP00000228841,9606.ENSP00000241052,9606.ENSP00000246533,9606.ENSP00000246635,9606.ENSP00000246646,9606.ENSP00000246662,9606.ENSP00000250559,…	RALA,DCN,KRT14,VCL,MAPK1,CPQ,COMP,PFN1,KRT32,COL1A1,VTN,ALDOC,MYL2,CAT,CAPNS1,KRT13,KRT38,KRT9,RAP1B,KRT12,KRT33B,KRT5,KRT1,KRT75,KRT6B,KRT15,LGALS3,GSTM3,KRT85,KRT84,TMOD1,ITGAV,TMED2,MAPK3,CD81,KRT24,RAB10,ICAM1,PDCD6,TNC,VDAC1,ACAT1,LUM,IQGAP1,KRT10,SOD1,RCN3,SFRP2,CA2,AKR1B1,CBR1,ACTC1,KRT72,COL6A3,CLEC3B,ITGB5,BDH2,COL1A2,COL14A1,CFL2,COL6A2,KRT16,KRT27,COL3A1,KRT28,KRT78,KRT73,KRT74,EEF2,KR…
GO:0051239	Regulation of multicellular organismal process	263	0.25	5.69e-18	9606.ENSP00000009530,9606.ENSP00000044462,9606.ENSP00000052754,9606.ENSP00000157600,9606.ENSP00000205948,9606.ENSP00000211998,9606.ENSP00000215832,9606.ENSP00000215909,9606.ENSP00000216455,9606.ENSP00000216802,9606.ENSP00000216968,9606.ENSP00000217407,9606.ENSP00000219169,9606.ENSP00000220764,9606.ENSP00000222271,9606.ENSP00000223321,9606.ENSP00000223642,9606.ENSP00000225655,9606.ENSP00000225698,…	CD74,PSMA4,DCN,LMCD1,APOH,VCL,MAPK1,LGALS1,PSMA3,PSME2,PROCR,LBP,NUTF2,DECR1,COMP,PSMA2,C5,PFN1,C1QBP,COL1A1,VTN,APOC3,MYL2,ARHGDIB,GAPDH,LTF,HRG,AZU1,ENO1,APOA1,PFN2,GSTM2,LRP1,HIST1H4F,C3,RRAS,HSPB1,FGL2,YWHAH,CMA1,KRT1,APOE,LGALS3,SERPINF1,H3F3B,APCS,FABP4,KRT84,ORM1,SDCBP,THBS1,ITGAV,PSMA6,PSMD11,ATP5B,PSMB1,ITGA2B,GNAO1,MAPK3,C6,CD81,YWHAE,KLKB1,ADD1,ICAM1,SCARB2,ANXA3,PDCD6,KNG1,LUM,IQGAP1,…
GO:0002920	Regulation of humoral immune response	34	0.99	6.70e-18	9606.ENSP00000223642,9606.ENSP00000224181,9606.ENSP00000225698,9606.ENSP00000226218,9606.ENSP00000245907,9606.ENSP00000263408,9606.ENSP00000263413,9606.ENSP00000263645,9606.ENSP00000265983,9606.ENSP00000278407,9606.ENSP00000308541,9606.ENSP00000313967,9606.ENSP00000314299,9606.ENSP00000315130,9606.ENSP00000322061,9606.ENSP00000323929,9606.ENSP00000354458,9606.ENSP00000356030,9606.ENSP00000356037,…	C5,C8G,C1QBP,VTN,C3,C9,C6,CD81,HPX,SERPING1,F2,C1QB,CFHR1,CLU,C7,A2M,C8A,CD55,C4BPA,FHR2,CFH,CD5L,C8B,C1QC,C1QA,PROS1,CD59,C1S,C4A,C4B,CFB,IGLL5,C1R,PHB
GO:0009605	Response to external stimulus	208	0.29	7.30e-18	9606.ENSP00000005257,9606.ENSP00000052754,9606.ENSP00000078429,9606.ENSP00000215727,9606.ENSP00000215832,9606.ENSP00000216218,9606.ENSP00000216336,9606.ENSP00000217407,9606.ENSP00000217426,9606.ENSP00000219150,9606.ENSP00000222381,9606.ENSP00000223321,9606.ENSP00000223642,9606.ENSP00000224181,9606.ENSP00000225275,9606.ENSP00000225698,9606.ENSP00000225964,9606.ENSP00000229239,9606.ENSP00000231751,…	RALA,DCN,GNA11,SERPIND1,MAPK1,ST13,CTSG,LBP,AHCY,CORO1A,PON1,PSMA2,C5,C8G,MPO,C1QBP,COL1A1,GAPDH,LTF,HRG,GNAT1,APOB,AZU1,PRTN3,ENO1,APOA1,CAT,LRP1,C3,HSPB1,GNAT2,KRT1,APOE,LGALS3,IGJ,APCS,FABP4,THBS1,ITGAV,LYZ,PIK3C3,COTL1,PRDX1,MAPK3,CNN2,CAPZA1,ACTR3,C9,C6,ICAM1,ANXA3,KNG1,TNC,ACAT1,RALB,SFRP2,SERPING1,CCT5,ITGA1,CA3,GNAQ,CAPN2,ALB,PPBP,PF4,ADH5,CAMP,ERAP1,MAP1B,FOLR2,PRDX3,PRDX2,KRT16,CD14,COL…
GO:0051707	Response to other organism	139	0.38	7.48e-18	9606.ENSP00000052754,9606.ENSP00000215832,9606.ENSP00000216218,9606.ENSP00000216336,9606.ENSP00000217407,9606.ENSP00000219150,9606.ENSP00000223321,9606.ENSP00000223642,9606.ENSP00000224181,9606.ENSP00000225275,9606.ENSP00000225698,9606.ENSP00000229239,9606.ENSP00000231751,9606.ENSP00000232003,9606.ENSP00000233242,9606.ENSP00000233997,9606.ENSP00000234347,9606.ENSP00000234590,9606.ENSP00000245907,…	DCN,MAPK1,ST13,CTSG,LBP,CORO1A,PSMA2,C5,C8G,MPO,C1QBP,GAPDH,LTF,HRG,APOB,AZU1,PRTN3,ENO1,C3,HSPB1,KRT1,LGALS3,IGJ,APCS,FABP4,LYZ,COTL1,PRDX1,MAPK3,CAPZA1,ACTR3,C9,C6,ICAM1,ANXA3,KNG1,SERPING1,CCT5,CA3,CAPN2,PPBP,PF4,ADH5,CAMP,ERAP1,PRDX3,PRDX2,KRT16,CD14,FGB,FGA,KIF5B,F2,C1QB,CFHR1,CLU,RAB43,C7,EEF1G,ANG,SNCA,TUBB,CAV1,CAMK2D,TUBB4B,SLPI,PGLYRP2,HP,APOA4,XRCC6,PCBP2,MYO1C,HLA-DRB1,C8A,COMT,CAPZA2…
GO:0046907	Intracellular transport	157	0.35	8.40e-18	9606.ENSP00000009530,9606.ENSP00000219150,9606.ENSP00000219169,9606.ENSP00000222120,9606.ENSP00000230050,9606.ENSP00000241052,9606.ENSP00000244763,9606.ENSP00000248553,9606.ENSP00000248975,9606.ENSP00000249923,9606.ENSP00000251453,9606.ENSP00000252486,9606.ENSP00000252699,9606.ENSP00000260130,9606.ENSP00000261735,9606.ENSP00000261889,9606.ENSP00000261978,9606.ENSP00000262030,9606.ENSP00000262039,…	CD74,CORO1A,NUTF2,RAB3D,RPS12,CAT,SSR1,HSPB1,YWHAH,COPB1,RPS16,APOE,ACTN4,SDCBP,ERP29,SNX1,LTBP2,ATP5B,PIK3C3,TMED2,DENND3,RAB2A,CAPZA1,EHD2,YWHAE,RAB10,SCARB2,PDCD6,RAB7A,ANK1,RAB15,UQCRC2,SOD1,ARL8A,RAB5A,RAB3C,UCHL1,ACTR1B,KPNB1,ATP5O,AP2M1,MAP1B,NPM1,HSPA9,VPS35,HSP90B1,RAB8A,TUBA1A,HSPA4,TMED10,ARF4,YWHAG,RAB33B,KIF5B,F2,GLE1,RPL15,RAB1B,RPL4,RAB8B,CLU,RAB43,CALR,RPLP2,HSPA5,MYO1D,AP2A2,KDEL…
GO:0009607	Response to biotic stimulus	141	0.37	9.58e-18	9606.ENSP00000052754,9606.ENSP00000215832,9606.ENSP00000216218,9606.ENSP00000216336,9606.ENSP00000217407,9606.ENSP00000219150,9606.ENSP00000223321,9606.ENSP00000223642,9606.ENSP00000224181,9606.ENSP00000225275,9606.ENSP00000225698,9606.ENSP00000229239,9606.ENSP00000231751,9606.ENSP00000232003,9606.ENSP00000233242,9606.ENSP00000233997,9606.ENSP00000234347,9606.ENSP00000234590,9606.ENSP00000245907,…	DCN,MAPK1,ST13,CTSG,LBP,CORO1A,PSMA2,C5,C8G,MPO,C1QBP,GAPDH,LTF,HRG,APOB,AZU1,PRTN3,ENO1,C3,HSPB1,KRT1,LGALS3,IGJ,APCS,FABP4,LYZ,COTL1,PRDX1,MAPK3,CAPZA1,ACTR3,C9,C6,ICAM1,ANXA3,KNG1,SERPING1,CCT5,CA3,CAPN2,PPBP,PF4,ADH5,CAMP,ERAP1,PRDX3,PRDX2,KRT16,CD14,FGB,FGA,KIF5B,F2,C1QB,CFHR1,CLU,RAB43,C7,HSPA5,EEF1G,ANG,SNCA,TUBB,CAV1,CAMK2D,TUBB4B,SLPI,PGLYRP2,HP,APOA4,XRCC6,PCBP2,MYO1C,HLA-DRB1,C8A,COMT,…
GO:0006952	Defense response	141	0.37	1.47e-17	9606.ENSP00000009530,9606.ENSP00000216336,9606.ENSP00000217407,9606.ENSP00000217426,9606.ENSP00000219150,9606.ENSP00000223642,9606.ENSP00000224181,9606.ENSP00000225275,9606.ENSP00000225698,9606.ENSP00000229239,9606.ENSP00000231751,9606.ENSP00000232003,9606.ENSP00000233997,9606.ENSP00000243077,9606.ENSP00000245907,9606.ENSP00000252244,9606.ENSP00000254301,9606.ENSP00000254801,9606.ENSP00000255040,…	CD74,CTSG,LBP,AHCY,CORO1A,C5,C8G,MPO,C1QBP,GAPDH,LTF,HRG,AZU1,LRP1,C3,KRT1,LGALS3,IGJ,APCS,ORM1,THBS1,LYZ,COTL1,PRDX1,LGALS3BP,CAPZA1,ACTR3,C9,C6,KLKB1,ICAM1,ANXA3,KNG1,VDAC1,PRDX5,ITIH4,SERPING1,PPBP,PF4,CAMP,FOLR2,JAM3,PRDX2,KRT16,CD14,FGB,FGA,KIF5B,F2,AOC3,C1QB,CFHR1,CLU,RAB43,C7,ANG,RTN4,SNCA,TUBB,CAMK2D,PTN,TUBB4B,SLPI,TPSAB1,PGLYRP2,FN1,HP,RAC1,APOA4,XRCC6,PCBP2,MYO1C,HLA-DRB1,C8A,ATP1A2,CA…
GO:0051128	Regulation of cellular component organization	212	0.28	2.34e-17	9606.ENSP00000005257,9606.ENSP00000052754,9606.ENSP00000211998,9606.ENSP00000215832,9606.ENSP00000215909,9606.ENSP00000216181,9606.ENSP00000219150,9606.ENSP00000223357,9606.ENSP00000225655,9606.ENSP00000226218,9606.ENSP00000227667,9606.ENSP00000228825,9606.ENSP00000228841,9606.ENSP00000228945,9606.ENSP00000232003,9606.ENSP00000234590,9606.ENSP00000236850,9606.ENSP00000238738,9606.ENSP00000239940,…	RALA,DCN,VCL,MAPK1,LGALS1,MYH9,CORO1A,AEBP1,PFN1,VTN,APOC3,ARPC3,MYL2,ARHGDIB,HRG,ENO1,APOA1,RHOQ,PFN2,LRP1,C3,DSTN,YWHAH,RAP1B,APOE,ACTN4,LGALS3,SERPINF1,H3F3B,ACTR3B,CCT7,TMOD1,SDCBP,THBS1,COTL1,MAPK3,CAPZA1,ACTR3,EHD2,CAPG,YWHAE,ADD1,ICAM1,SEPT11,SCARB2,BST1,RAB7A,VDAC1,ANK1,IQGAP1,RALB,RAB5A,SFRP2,CCT6A,CCT5,THY1,ACAA2,CCT8,CALM3,CAPN2,ARPC2,MAP1B,NPM1,CFL2,JAM3,VPS35,CCT2,TUBA1A,CD14,ARF4,YW…
GO:0051716	Cellular response to stimulus	433	0.16	5.18e-17	9606.ENSP00000005257,9606.ENSP00000009530,9606.ENSP00000014930,9606.ENSP00000044462,9606.ENSP00000078429,9606.ENSP00000215832,9606.ENSP00000215909,9606.ENSP00000216181,9606.ENSP00000216336,9606.ENSP00000216455,9606.ENSP00000216802,9606.ENSP00000217407,9606.ENSP00000219150,9606.ENSP00000222120,9606.ENSP00000222271,9606.ENSP00000223061,9606.ENSP00000223321,9606.ENSP00000223642,9606.ENSP00000225275,…	RALA,CD74,HEBP1,PSMA4,GNA11,MAPK1,LGALS1,MYH9,CTSG,PSMA3,PSME2,LBP,CORO1A,RAB3D,COMP,PCOLCE,PSMA2,C5,MPO,PFN1,C1QBP,COL1A1,TMEM109,APOC3,ARPC3,ARHGDIB,GAPDH,GNB3,SKP1,GNAT1,GNB4,APOB,AZU1,PRTN3,AKR7A2,APOA1,ATIC,TTR,RHOQ,CAT,GSTM2,LRP1,HIST1H4F,SSR1,MYH2,C3,RRAS,CANX,HSPB1,YWHAH,CLEC11A,CMA1,RAP1B,GNAT2,HBA2,APOE,ACTN4,LGALS3,SERPINF1,PI4KA,FABP4,GSTM3,SDCBP,THBS1,ITGAV,PEBP1,LMNB1,PSMA6,PSMD11,L…
GO:0006928	Movement of cell or subcellular component	153	0.34	8.11e-17	9606.ENSP00000009530,9606.ENSP00000215832,9606.ENSP00000216181,9606.ENSP00000217407,9606.ENSP00000219150,9606.ENSP00000222286,9606.ENSP00000223642,9606.ENSP00000225964,9606.ENSP00000226218,9606.ENSP00000228825,9606.ENSP00000228841,9606.ENSP00000233242,9606.ENSP00000233997,9606.ENSP00000234347,9606.ENSP00000236850,9606.ENSP00000238738,9606.ENSP00000243077,9606.ENSP00000245503,9606.ENSP00000246069,…	CD74,MAPK1,MYH9,LBP,CORO1A,GAPDHS,C5,COL1A1,VTN,ARPC3,MYL2,APOB,AZU1,PRTN3,APOA1,RHOQ,LRP1,MYH2,DSTN,HSPB1,ACTN4,LGALS3,IGJ,MYH4,GYPC,TMOD1,SDCBP,THBS1,ITGAV,ATP5B,MAPK3,ACTR3,YWHAE,ICAM1,VCAN,IQGAP1,SOD1,ARL8A,ITGA1,UCHL1,ATP1B3,ACTR1B,KPNB1,ACTC1,ARPC2,PPBP,PF4,ITGB5,MAP1B,COL1A2,CFL2,JAM3,KRT16,ALCAM,PGK2,ARF4,KIF5B,MYL1,F2,PLG,DPYSL2,CD34,KRT2,TUBB3,CRMP1,MYO1D,PURA,ANG,RTN4,SGCD,CAV1,THBS4,C…
GO:0034613	Cellular protein localization	160	0.33	9.85e-17	9606.ENSP00000009530,9606.ENSP00000211998,9606.ENSP00000219169,9606.ENSP00000222120,9606.ENSP00000225964,9606.ENSP00000230050,9606.ENSP00000231487,9606.ENSP00000241052,9606.ENSP00000244763,9606.ENSP00000248553,9606.ENSP00000248975,9606.ENSP00000249923,9606.ENSP00000251453,9606.ENSP00000252486,9606.ENSP00000260130,9606.ENSP00000261735,9606.ENSP00000261889,9606.ENSP00000261978,9606.ENSP00000262039,…	CD74,VCL,NUTF2,RAB3D,COL1A1,RPS12,SKP1,CAT,SSR1,HSPB1,YWHAH,COPB1,RPS16,APOE,SDCBP,ERP29,SNX1,LTBP2,PIK3C3,TMED2,SLC4A1,RAB2A,EHD2,CD81,YWHAE,RAB10,SEPT11,SCARB2,PDCD6,RAB7A,ANK1,RAB15,UQCRC2,RAB5A,RAB3C,THY1,ATP1B3,KPNB1,CALM3,AP2M1,NPM1,HSPA9,JAM3,VPS35,HSP90B1,RAB8A,HSPA4,TMED10,CTNNA1,ARF4,YWHAG,RAB33B,KIF5B,GLE1,RPL15,RAB1B,RPL4,UGT8,RAB8B,CLU,RAB43,CALR,RPLP2,HSPA5,AP2A2,KDELR1,TMED9,PURA,L…
GO:0070268	Cornification	38	0.86	1.43e-16	9606.ENSP00000167586,9606.ENSP00000225899,9606.ENSP00000246533,9606.ENSP00000246635,9606.ENSP00000246646,9606.ENSP00000246662,9606.ENSP00000251643,9606.ENSP00000251646,9606.ENSP00000252242,9606.ENSP00000252244,9606.ENSP00000252245,9606.ENSP00000252252,9606.ENSP00000254043,9606.ENSP00000257901,9606.ENSP00000257951,9606.ENSP00000264651,9606.ENSP00000269576,9606.ENSP00000293745,9606.ENSP00000301653,…	KRT14,KRT32,CAPNS1,KRT13,KRT38,KRT9,KRT12,KRT33B,KRT5,KRT1,KRT75,KRT6B,KRT15,KRT85,KRT84,KRT24,KRT10,KRT72,KRT16,KRT27,KRT28,KRT78,KRT73,KRT74,KRT17,KRT2,KRT79,KRT7,KRT76,KRT77,KRT19,KRT18,KRT35,KRT3,CAPN1,KRT86,KRT4,KRT8
GO:0010035	Response to inorganic substance	81	0.51	1.84e-16	9606.ENSP00000167586,9606.ENSP00000215832,9606.ENSP00000217182,9606.ENSP00000222381,9606.ENSP00000225275,9606.ENSP00000225964,9606.ENSP00000233242,9606.ENSP00000236959,9606.ENSP00000241052,9606.ENSP00000251595,9606.ENSP00000254722,9606.ENSP00000256104,9606.ENSP00000260356,9606.ENSP00000262746,9606.ENSP00000263025,9606.ENSP00000264758,9606.ENSP00000264832,9606.ENSP00000264933,9606.ENSP00000268182,…	KRT14,MAPK1,EEF1A2,PON1,MPO,COL1A1,APOB,ATIC,CAT,HBA2,SERPINF1,FABP4,THBS1,PRDX1,MAPK3,ADD1,ICAM1,PDCD6,IQGAP1,SOD1,CA2,AKR1B1,CPNE2,CALM3,CAPN2,MAP1B,PRDX3,PRDX2,CD14,FGB,FGA,EEF2,AQP1,HNRNPD,CPNE1,CALR,HSPA5,CPNE8,HBB,FGG,SNCA,CAV1,CAMK2D,PKLR,HP,ATP2B4,APOA4,VCP,ACTA1,S100A13,S100A8,ASS1,ANXA7,LCN2,GSN,CLIC4,TXN,C1QA,ANXA1,CYBB,ASPH,SOD3,CD9,CPNE9,HSPD1,MB,TF,ALAD,GDI1,ANXA11,NDRG1,PARK7,CRYAB…
GO:0051049	Regulation of transport	170	0.32	1.84e-16	9606.ENSP00000005257,9606.ENSP00000009530,9606.ENSP00000215832,9606.ENSP00000219150,9606.ENSP00000219169,9606.ENSP00000222120,9606.ENSP00000222381,9606.ENSP00000226218,9606.ENSP00000227525,9606.ENSP00000227667,9606.ENSP00000229239,9606.ENSP00000233997,9606.ENSP00000234347,9606.ENSP00000236850,9606.ENSP00000238738,9606.ENSP00000239940,9606.ENSP00000241337,9606.ENSP00000243077,9606.ENSP00000245907,…	RALA,CD74,MAPK1,CORO1A,NUTF2,RAB3D,PON1,VTN,TMEM109,APOC3,GAPDH,AZU1,PRTN3,APOA1,RHOQ,PFN2,GSTM2,LRP1,C3,YWHAH,RAP1B,APOE,ACTN4,LGALS3,SDCBP,THBS1,ITGAV,ERP29,PIK3C3,MAPK3,EHD2,CD81,YWHAE,RAB10,ICAM1,RAB7A,RAB15,MFGE8,PFKL,SOD1,RALB,RAB5A,GLUD1,SLC25A4,RAB3C,THY1,ACAA2,CA2,ATP1B3,STOM,CALM3,MAP1B,VPS35,RAB8A,CD14,FGB,YWHAG,FGA,RAB33B,KIF5B,F2,CD34,AQP1,NEFH,RAB8B,GNAI2,CLU,CALR,LEPR,IDH2,LAMP1,RA…
GO:0002684	Positive regulation of immune system process	113	0.41	2.53e-16	9606.ENSP00000009530,9606.ENSP00000044462,9606.ENSP00000215832,9606.ENSP00000215909,9606.ENSP00000216336,9606.ENSP00000216455,9606.ENSP00000216802,9606.ENSP00000217407,9606.ENSP00000219150,9606.ENSP00000223321,9606.ENSP00000223642,9606.ENSP00000224181,9606.ENSP00000225698,9606.ENSP00000228825,9606.ENSP00000231487,9606.ENSP00000232003,9606.ENSP00000245503,9606.ENSP00000245907,9606.ENSP00000252244,…	CD74,PSMA4,MAPK1,LGALS1,CTSG,PSMA3,PSME2,LBP,CORO1A,PSMA2,C5,C8G,C1QBP,ARPC3,SKP1,HRG,MYH2,C3,KRT1,LGALS3,APCS,THBS1,PSMA6,PSMD11,PSMB1,ITGA2B,MAPK3,ACTR3,C9,C6,CD81,ICAM1,BST1,HPX,SERPING1,THY1,CA2,ARPC2,PF4,NUDT21,PSMD2,PSMC5,C1QB,CFHR1,CLU,CALR,C7,LAMP1,RFTN1,HSP90AA1,RTN4,CAV1,THBS4,PTN,RAC1,ACTB,XRCC6,MYO1C,HLA-DRB1,C8A,PNP,CD47,CD55,C4BPA,CFH,SPTA1,RAP1A,PSMA7,GNAS,C8B,RBP4,HSP90AB1,PSMB2,C…
GO:0008104	Protein localization	192	0.29	3.67e-16	9606.ENSP00000009530,9606.ENSP00000211998,9606.ENSP00000216181,9606.ENSP00000219169,9606.ENSP00000222120,9606.ENSP00000222271,9606.ENSP00000225964,9606.ENSP00000226355,9606.ENSP00000230050,9606.ENSP00000231487,9606.ENSP00000233242,9606.ENSP00000241052,9606.ENSP00000243077,9606.ENSP00000244763,9606.ENSP00000247461,9606.ENSP00000248553,9606.ENSP00000248975,9606.ENSP00000249923,9606.ENSP00000251453,…	CD74,VCL,MYH9,NUTF2,RAB3D,COMP,COL1A1,AFM,RPS12,SKP1,APOB,CAT,LRP1,SSR1,CANX,HSPB1,YWHAH,COPB1,RPS16,APOE,ACTN4,SDCBP,ERP29,SNX1,LTBP2,PIK3C3,TMED2,SLC4A1,RAB2A,EHD2,CD81,YWHAE,RAB10,SEPT11,SCARB2,PDCD6,RAB7A,ANK1,RAB15,UQCRC2,RCN3,ARL8A,RAB5A,ATP6V1A,RAB3C,THY1,PDIA4,ATP1B3,KPNB1,CALM3,AZGP1,AP2M1,NPM1,HSPA9,JAM3,VPS35,HSP90B1,RAB8A,HSPA4,TMED10,CTNNA1,ARF4,YWHAG,RAB33B,KIF5B,GLE1,RPL15,RAB1B,RP…
GO:0032502	Developmental process	396	0.17	6.13e-16	9606.ENSP00000005257,9606.ENSP00000009530,9606.ENSP00000052754,9606.ENSP00000078429,9606.ENSP00000167586,9606.ENSP00000168148,9606.ENSP00000211998,9606.ENSP00000215832,9606.ENSP00000215909,9606.ENSP00000216181,9606.ENSP00000216254,9606.ENSP00000220763,9606.ENSP00000222271,9606.ENSP00000223061,9606.ENSP00000225275,9606.ENSP00000225655,9606.ENSP00000225899,9606.ENSP00000225964,9606.ENSP00000226218,…	RALA,CD74,DCN,GNA11,KRT14,SPP2,VCL,MAPK1,LGALS1,MYH9,ACO2,CPQ,COMP,PCOLCE,MPO,PFN1,KRT32,COL1A1,VTN,ALDOC,MYL2,ARHGDIB,TPI1,LTF,HRG,GNAT1,GNB4,APOB,HSPE1,AZU1,PRTN3,APOA1,ATIC,RPN2,CAT,LRP1,GOT2,C3,CAPNS1,KRT13,KRT38,KRT9,RRAS,CANX,YWHAH,CMA1,RAP1B,GNAT2,KRT12,KRT33B,KRT5,KRT1,KRT75,KRT6B,APOE,KRT15,LGALS3,SERPINF1,H3F3B,FABP4,GSTM3,KRT85,KRT84,TMOD1,THBS1,ITGAV,PSMD11,SNX1,ATP5B,TMED2,SLC4A1,PRD…
GO:0003012	Muscle system process	58	0.63	6.23e-16	9606.ENSP00000211998,9606.ENSP00000217652,9606.ENSP00000222271,9606.ENSP00000223167,9606.ENSP00000226207,9606.ENSP00000228841,9606.ENSP00000241337,9606.ENSP00000245503,9606.ENSP00000255381,9606.ENSP00000259365,9606.ENSP00000262494,9606.ENSP00000270142,9606.ENSP00000279022,9606.ENSP00000282588,9606.ENSP00000290378,9606.ENSP00000291295,9606.ENSP00000296181,9606.ENSP00000307280,9606.ENSP00000307940,…	VCL,MYL12A,COMP,MYL10,MYH1,MYL2,GSTM2,MYH2,MYH4,TMOD1,GNAO1,SOD1,MYL9,ITGA1,ACTC1,CALM3,ITGB5,MYL1,EEF2,TLN1,SGCD,CAMK2D,CAV3,TPM4,MYL4,MYH7,ATP2A1,ATP2B4,TPM1,MYOF,ATP1A2,CALD1,AGT,ACTA1,ATP1B1,TPM3,GSN,DES,TPM2,ASPH,ALDOA,MYL3,MYH11,MB,MYL5,MYH8,MYH13,ACTN3,CRYAB,ATP2A2,ACTN2,ATP1A1,VIM,MYL6,MYL6B,MYH3,MYH14,PDLIM5
GO:0006936	Muscle contraction	53	0.66	6.23e-16	9606.ENSP00000211998,9606.ENSP00000217652,9606.ENSP00000222271,9606.ENSP00000223167,9606.ENSP00000226207,9606.ENSP00000228841,9606.ENSP00000245503,9606.ENSP00000255381,9606.ENSP00000259365,9606.ENSP00000262494,9606.ENSP00000279022,9606.ENSP00000282588,9606.ENSP00000290378,9606.ENSP00000291295,9606.ENSP00000296181,9606.ENSP00000307280,9606.ENSP00000307940,9606.ENSP00000316029,9606.ENSP00000338343,…	VCL,MYL12A,COMP,MYL10,MYH1,MYL2,MYH2,MYH4,TMOD1,GNAO1,MYL9,ITGA1,ACTC1,CALM3,ITGB5,MYL1,EEF2,TLN1,SGCD,CAMK2D,CAV3,TPM4,MYL4,MYH7,ATP2B4,TPM1,MYOF,ATP1A2,CALD1,AGT,ACTA1,ATP1B1,TPM3,DES,TPM2,ASPH,ALDOA,MYL3,MYH11,MB,MYL5,MYH8,MYH13,ACTN3,CRYAB,ATP2A2,ACTN2,ATP1A1,VIM,MYL6,MYL6B,MYH3,MYH14
GO:0006956	Complement activation	28	1.05	7.22e-16	9606.ENSP00000223642,9606.ENSP00000224181,9606.ENSP00000225698,9606.ENSP00000245907,9606.ENSP00000252244,9606.ENSP00000255040,9606.ENSP00000263408,9606.ENSP00000263413,9606.ENSP00000278407,9606.ENSP00000313967,9606.ENSP00000314299,9606.ENSP00000315130,9606.ENSP00000322061,9606.ENSP00000354458,9606.ENSP00000356030,9606.ENSP00000356037,9606.ENSP00000356399,9606.ENSP00000360281,9606.ENSP00000363770,…	C5,C8G,C1QBP,C3,KRT1,APCS,C9,C6,SERPING1,C1QB,CFHR1,CLU,C7,C8A,CD55,C4BPA,CFH,C8B,C1QC,C1QA,C1S,C4A,C4B,CFB,IGLL5,C1R,IGHV3-15,IGHV3-43D
GO:0002455	Humoral immune response mediated by circulating immunoglobulin	26	1.11	9.79e-16	9606.ENSP00000223642,9606.ENSP00000224181,9606.ENSP00000225698,9606.ENSP00000245907,9606.ENSP00000255040,9606.ENSP00000263408,9606.ENSP00000263413,9606.ENSP00000263645,9606.ENSP00000278407,9606.ENSP00000313967,9606.ENSP00000315130,9606.ENSP00000322061,9606.ENSP00000353099,9606.ENSP00000354458,9606.ENSP00000356030,9606.ENSP00000356037,9606.ENSP00000360281,9606.ENSP00000363770,9606.ENSP00000363773,…	C5,C8G,C1QBP,C3,APCS,C9,C6,CD81,SERPING1,C1QB,CLU,C7,HLA-DRB1,C8A,CD55,C4BPA,C8B,C1QC,C1QA,C1S,C4A,C4B,IGLL5,C1R,IGHV3-15,IGHV3-43D
GO:0022607	Cellular component assembly	204	0.27	1.01e-15	9606.ENSP00000009530,9606.ENSP00000167586,9606.ENSP00000211998,9606.ENSP00000216218,9606.ENSP00000217133,9606.ENSP00000219150,9606.ENSP00000221166,9606.ENSP00000225698,9606.ENSP00000226218,9606.ENSP00000227667,9606.ENSP00000228841,9606.ENSP00000231487,9606.ENSP00000233242,9606.ENSP00000236850,9606.ENSP00000238738,9606.ENSP00000244537,9606.ENSP00000248437,9606.ENSP00000252242,9606.ENSP00000252244,…	CD74,KRT14,VCL,ST13,TUBB1,CORO1A,NEFM,C1QBP,VTN,APOC3,MYL2,SKP1,APOB,APOA1,RHOQ,HIST1H4F,TUBA4A,KRT5,KRT1,APOE,ACTN4,IGJ,H3F3B,APCS,TMOD1,SDCBP,PSMD11,PIK3C3,TMED2,MAPK3,CAPZA1,ACTR3,EHD2,C9,CAPG,YWHAE,ADD1,SEPT11,PDCD6,RAB7A,CDH11,KRT10,PFKL,FERMT3,THY1,CCT8,HIST1H2BD,KPNB1,ACTC1,AP2M1,ARPC2,ITGB5,MAP1B,NPM1,HSPA9,COL1A2,CFL2,JAM3,VPS35,CCT2,HSP90B1,NUDT21,RAB8A,TUBA1A,HSPA4,TMED10,CTNNA1,FGB,YW…
GO:0060627	Regulation of vesicle-mediated transport	80	0.5	1.65e-15	9606.ENSP00000005257,9606.ENSP00000215832,9606.ENSP00000219150,9606.ENSP00000222120,9606.ENSP00000226218,9606.ENSP00000227667,9606.ENSP00000233997,9606.ENSP00000234347,9606.ENSP00000236850,9606.ENSP00000239940,9606.ENSP00000243077,9606.ENSP00000245907,9606.ENSP00000250559,9606.ENSP00000252486,9606.ENSP00000252699,9606.ENSP00000254301,9606.ENSP00000260130,9606.ENSP00000261023,9606.ENSP00000263025,…	RALA,MAPK1,CORO1A,RAB3D,VTN,APOC3,AZU1,PRTN3,APOA1,PFN2,LRP1,C3,RAP1B,APOE,ACTN4,LGALS3,SDCBP,ITGAV,MAPK3,EHD2,RAB10,RAB7A,RAB15,MFGE8,SOD1,RALB,RAB5A,RAB3C,CALM3,RAB8A,CD14,FGB,FGA,RAB33B,KIF5B,RAB8B,GNAI2,CLU,CALR,LAMP1,RAB11B,FGG,SNCA,CAV1,CAV3,ANXA2,RAC1,RAB4B,AP2A1,MSN,RAB5B,CD47,RAB4A,C4BPA,EZR,APOA2,RAP1A,HNRNPK,ANXA1,RAB2B,ITGB2,CDC42,RDX,SAR1B,TF,AHSG,C4A,CD36,PDCD6IP,C4B,GNB2L1,ARF1,ATP…
GO:0051050	Positive regulation of transport	109	0.41	1.71e-15	9606.ENSP00000215832,9606.ENSP00000219169,9606.ENSP00000222120,9606.ENSP00000222381,9606.ENSP00000226218,9606.ENSP00000229239,9606.ENSP00000233997,9606.ENSP00000236850,9606.ENSP00000238738,9606.ENSP00000241337,9606.ENSP00000243077,9606.ENSP00000245907,9606.ENSP00000248975,9606.ENSP00000252486,9606.ENSP00000252699,9606.ENSP00000254301,9606.ENSP00000260130,9606.ENSP00000263277,9606.ENSP00000263645,…	MAPK1,NUTF2,RAB3D,PON1,VTN,GAPDH,AZU1,APOA1,RHOQ,GSTM2,LRP1,C3,YWHAH,APOE,ACTN4,LGALS3,SDCBP,EHD2,CD81,YWHAE,RAB7A,RAB15,MFGE8,SOD1,RAB5A,GLUD1,THY1,CA2,ATP1B3,STOM,CALM3,VPS35,CD14,FGB,YWHAG,FGA,KIF5B,F2,CD34,AQP1,RAB8B,GNAI2,CLU,CALR,LAMP1,ANG,FGG,SNCA,CAV1,CAV3,ANXA2,RAC1,DYNC1H1,ATP2A1,ACTB,AP2A1,MYO1C,HLA-DRB1,MSN,MYH10,CD47,AGT,EZR,ATP1B1,APOA2,S100A8,RAP1A,GSTO1,FLNA,RBP4,HSP90AB1,YWHAB,HN…
GO:0051130	Positive regulation of cellular component organization	129	0.36	2.38e-15	9606.ENSP00000005257,9606.ENSP00000052754,9606.ENSP00000215832,9606.ENSP00000225655,9606.ENSP00000226218,9606.ENSP00000228825,9606.ENSP00000232003,9606.ENSP00000236850,9606.ENSP00000238738,9606.ENSP00000239940,9606.ENSP00000243077,9606.ENSP00000245907,9606.ENSP00000246069,9606.ENSP00000248975,9606.ENSP00000250559,9606.ENSP00000252486,9606.ENSP00000252699,9606.ENSP00000254301,9606.ENSP00000254722,…	RALA,DCN,MAPK1,PFN1,VTN,ARPC3,HRG,APOA1,RHOQ,PFN2,LRP1,C3,DSTN,YWHAH,RAP1B,APOE,ACTN4,LGALS3,SERPINF1,ACTR3B,CCT7,SDCBP,MAPK3,ACTR3,EHD2,YWHAE,ADD1,ICAM1,SCARB2,ANK1,IQGAP1,RALB,CCT6A,CCT5,THY1,CCT8,CAPN2,ARPC2,MAP1B,CFL2,VPS35,CCT2,CD14,YWHAG,KIF5B,PSMC5,RAB8B,HNRNPD,CLU,TCP1,HSPA5,TMED9,HSP90AA1,EIF5A,NME1,SNCA,CAV1,PTN,CAV3,DPYSL3,CTNNB1,ANXA2,HNRNPA2B1,FN1,RAC1,DYNC1H1,TPM1,VCP,AP2A1,MYO1C,MS…
GO:0033036	Macromolecule localization	209	0.26	3.62e-15	9606.ENSP00000009530,9606.ENSP00000205948,9606.ENSP00000211998,9606.ENSP00000216181,9606.ENSP00000217407,9606.ENSP00000219169,9606.ENSP00000222120,9606.ENSP00000222271,9606.ENSP00000225964,9606.ENSP00000226355,9606.ENSP00000227667,9606.ENSP00000230050,9606.ENSP00000231487,9606.ENSP00000233242,9606.ENSP00000236850,9606.ENSP00000241052,9606.ENSP00000243077,9606.ENSP00000244763,9606.ENSP00000245206,…	CD74,APOH,VCL,MYH9,LBP,NUTF2,RAB3D,COMP,COL1A1,AFM,APOC3,RPS12,SKP1,APOB,APOA1,CAT,LRP1,SSR1,GOT2,CANX,HSPB1,YWHAH,COPB1,RPS16,APOE,ACTN4,FABP4,SDCBP,C14orf166,ERP29,SNX1,LTBP2,PIK3C3,TMED2,SLC4A1,RAB2A,EHD2,CD81,YWHAE,RAB10,SEPT11,SCARB2,PDCD6,RAB7A,ANK1,ESYT1,RAB15,UQCRC2,RCN3,ARL8A,RAB5A,ATP6V1A,RAB3C,THY1,PDIA4,ATP1B3,KPNB1,CALM3,AZGP1,AP2M1,NPM1,HSPA9,JAM3,VPS35,CCT2,HSP90B1,RAB8A,HSPA4,TMED…
GO:0045184	Establishment of protein localization	152	0.32	4.72e-15	9606.ENSP00000009530,9606.ENSP00000216181,9606.ENSP00000219169,9606.ENSP00000222120,9606.ENSP00000222271,9606.ENSP00000225964,9606.ENSP00000226355,9606.ENSP00000230050,9606.ENSP00000233242,9606.ENSP00000241052,9606.ENSP00000243077,9606.ENSP00000244763,9606.ENSP00000247461,9606.ENSP00000248553,9606.ENSP00000248975,9606.ENSP00000249923,9606.ENSP00000251453,9606.ENSP00000252486,9606.ENSP00000252699,…	CD74,MYH9,NUTF2,RAB3D,COMP,COL1A1,AFM,RPS12,APOB,CAT,LRP1,SSR1,CANX,HSPB1,YWHAH,COPB1,RPS16,APOE,ACTN4,SDCBP,ERP29,SNX1,LTBP2,TMED2,RAB2A,YWHAE,RAB10,SCARB2,PDCD6,RAB7A,RAB15,UQCRC2,RCN3,ARL8A,RAB5A,ATP6V1A,RAB3C,PDIA4,KPNB1,CALM3,AZGP1,AP2M1,NPM1,HSPA9,VPS35,HSP90B1,RAB8A,HSPA4,TMED10,ARF4,YWHAG,RAB33B,KIF5B,GLE1,RPL15,RAB1B,RPL4,RAB8B,CLU,TCP1,RAB43,CALR,RPLP2,HSPA5,MYO1D,AP2A2,KDELR1,TMED9,PUR…
GO:0006897	Endocytosis	69	0.54	4.90e-15	9606.ENSP00000215832,9606.ENSP00000216181,9606.ENSP00000226218,9606.ENSP00000233242,9606.ENSP00000236850,9606.ENSP00000238738,9606.ENSP00000243077,9606.ENSP00000247461,9606.ENSP00000251595,9606.ENSP00000252486,9606.ENSP00000254801,9606.ENSP00000260356,9606.ENSP00000261889,9606.ENSP00000262039,9606.ENSP00000262776,9606.ENSP00000263025,9606.ENSP00000263277,9606.ENSP00000263645,9606.ENSP00000264896,…	MAPK1,MYH9,VTN,APOB,APOA1,RHOQ,LRP1,CANX,HBA2,APOE,IGJ,THBS1,SNX1,PIK3C3,LGALS3BP,MAPK3,EHD2,CD81,SCARB2,RAB7A,AMBP,HPX,MFGE8,RAB5A,AP2M1,ALB,FOLR2,HSP90B1,CD14,MRC2,DPYSL2,CALR,AP2A2,HBB,HSP90AA1,NME1,SNCA,CAV1,CAV3,PDLIM7,HP,RAC1,ACTB,AP2A1,RAB5B,EZR,CD5L,CAP1,GSN,HSPG2,SNX5,CD9,ITGB1,ITGB2,MX1,CDC42,RAB1A,AHSG,CD36,IGLL5,CLTCL1,ITGAM,RAB31,EHD1,CLTC,IGHV3-15,HYOU1,IGHV3-43D,AP2B1
GO:0006958	Complement activation, classical pathway	24	1.14	5.47e-15	9606.ENSP00000223642,9606.ENSP00000224181,9606.ENSP00000225698,9606.ENSP00000245907,9606.ENSP00000255040,9606.ENSP00000263408,9606.ENSP00000263413,9606.ENSP00000278407,9606.ENSP00000313967,9606.ENSP00000315130,9606.ENSP00000322061,9606.ENSP00000354458,9606.ENSP00000356030,9606.ENSP00000356037,9606.ENSP00000360281,9606.ENSP00000363770,9606.ENSP00000363773,9606.ENSP00000385035,9606.ENSP00000396688,…	C5,C8G,C1QBP,C3,APCS,C9,C6,SERPING1,C1QB,CLU,C7,C8A,CD55,C4BPA,C8B,C1QC,C1QA,C1S,C4A,C4B,IGLL5,C1R,IGHV3-15,IGHV3-43D
GO:0098542	Defense response to other organism	106	0.41	5.63e-15	9606.ENSP00000216336,9606.ENSP00000217407,9606.ENSP00000219150,9606.ENSP00000223642,9606.ENSP00000224181,9606.ENSP00000225275,9606.ENSP00000225698,9606.ENSP00000229239,9606.ENSP00000231751,9606.ENSP00000232003,9606.ENSP00000233997,9606.ENSP00000245907,9606.ENSP00000252244,9606.ENSP00000254301,9606.ENSP00000254801,9606.ENSP00000255040,9606.ENSP00000261267,9606.ENSP00000262428,9606.ENSP00000262746,…	CTSG,LBP,CORO1A,C5,C8G,MPO,C1QBP,GAPDH,LTF,HRG,AZU1,C3,KRT1,LGALS3,IGJ,APCS,LYZ,COTL1,PRDX1,CAPZA1,ACTR3,C9,C6,ICAM1,ANXA3,SERPING1,PPBP,PF4,CAMP,KRT16,CD14,FGB,FGA,KIF5B,F2,C1QB,CFHR1,CLU,RAB43,C7,ANG,SNCA,TUBB,CAMK2D,TUBB4B,SLPI,PGLYRP2,HP,APOA4,XRCC6,PCBP2,MYO1C,HLA-DRB1,C8A,CAPZA2,CD47,CD55,C4BPA,FHR2,CFH,S100A8,S100A9,HIST2H2BE,SYNCRIP,FLNA,C8B,ASS1,LCN2,GSN,RAB14,C1QC,C1QA,HLA-DQA2,HLA-DRB5…
GO:0061024	Membrane organization	98	0.43	7.12e-15	9606.ENSP00000005257,9606.ENSP00000216181,9606.ENSP00000228825,9606.ENSP00000233242,9606.ENSP00000236850,9606.ENSP00000248975,9606.ENSP00000252486,9606.ENSP00000255882,9606.ENSP00000260356,9606.ENSP00000262030,9606.ENSP00000262225,9606.ENSP00000262418,9606.ENSP00000263238,9606.ENSP00000263277,9606.ENSP00000264335,9606.ENSP00000264896,9606.ENSP00000264933,9606.ENSP00000265062,9606.ENSP00000268150,…	RALA,MYH9,ARPC3,APOB,APOA1,YWHAH,APOE,PI4KA,THBS1,ATP5B,TMED2,SLC4A1,ACTR3,EHD2,YWHAE,SCARB2,PDCD6,RAB7A,MFGE8,SOD1,RAB5A,ACAA2,ATP5O,CALM3,AP2M1,ARPC2,HSPA9,RAB8A,HSPA4,TMED10,TMEM43,YWHAG,RAB1B,RAB8B,CLU,CALR,PPP2R1A,AP2A2,TMED9,RFTN1,HSP90AA1,RTN4,SNCA,CAV1,CAV3,ANXA2,ANXA6,RAC1,SPTBN1,ACTB,APOA4,AP2A1,MYOF,MYH10,ATP1B1,APOA2,SPTA1,LMNA,S100A10,GNAI3,YWHAB,ANXA7,GSN,ACTR2,YWHAQ,CD9,MYADM,CD59,…
GO:1990748	Cellular detoxification	34	0.86	7.72e-15	9606.ENSP00000225275,9606.ENSP00000241052,9606.ENSP00000241337,9606.ENSP00000251595,9606.ENSP00000252486,9606.ENSP00000256594,9606.ENSP00000262746,9606.ENSP00000265462,9606.ENSP00000270142,9606.ENSP00000295897,9606.ENSP00000296412,9606.ENSP00000298510,9606.ENSP00000301522,9606.ENSP00000311469,9606.ENSP00000327431,9606.ENSP00000333994,9606.ENSP00000342026,9606.ENSP00000348170,9606.ENSP00000350425,…	MPO,CAT,GSTM2,HBA2,APOE,GSTM3,PRDX1,PRDX5,SOD1,ALB,ADH5,PRDX3,PRDX2,GSTM1,HBG1,HBB,PRDX6,HP,APOA4,MGST3,S100A9,GSTO1,AKR1A1,TXN,ESD,PRDX4,HBE1,HBG2,HBD,SOD3,GPX3,GSTP1,PARK7,SOD2
GO:0015031	Protein transport	146	0.33	9.07e-15	9606.ENSP00000009530,9606.ENSP00000216181,9606.ENSP00000219169,9606.ENSP00000222120,9606.ENSP00000222271,9606.ENSP00000225964,9606.ENSP00000226355,9606.ENSP00000230050,9606.ENSP00000233242,9606.ENSP00000241052,9606.ENSP00000243077,9606.ENSP00000244763,9606.ENSP00000247461,9606.ENSP00000248553,9606.ENSP00000248975,9606.ENSP00000249923,9606.ENSP00000251453,9606.ENSP00000252486,9606.ENSP00000252699,…	CD74,MYH9,NUTF2,RAB3D,COMP,COL1A1,AFM,RPS12,APOB,CAT,LRP1,SSR1,CANX,HSPB1,YWHAH,COPB1,RPS16,APOE,ACTN4,SDCBP,ERP29,SNX1,LTBP2,TMED2,RAB2A,YWHAE,RAB10,SCARB2,PDCD6,RAB7A,RAB15,UQCRC2,RCN3,ARL8A,RAB5A,ATP6V1A,RAB3C,PDIA4,KPNB1,AZGP1,AP2M1,NPM1,HSPA9,VPS35,HSP90B1,RAB8A,HSPA4,TMED10,ARF4,YWHAG,RAB33B,KIF5B,GLE1,RPL15,RAB1B,RPL4,RAB8B,CLU,TCP1,RAB43,CALR,RPLP2,HSPA5,MYO1D,AP2A2,KDELR1,TMED9,PURA,RAB1…
GO:0006909	Phagocytosis	47	0.68	9.16e-15	9606.ENSP00000215832,9606.ENSP00000216181,9606.ENSP00000217407,9606.ENSP00000219150,9606.ENSP00000228825,9606.ENSP00000234347,9606.ENSP00000243077,9606.ENSP00000245503,9606.ENSP00000260356,9606.ENSP00000261023,9606.ENSP00000263025,9606.ENSP00000263238,9606.ENSP00000264908,9606.ENSP00000265062,9606.ENSP00000268150,9606.ENSP00000273047,9606.ENSP00000295685,9606.ENSP00000304236,9606.ENSP00000330393,…	MAPK1,MYH9,LBP,CORO1A,ARPC3,PRTN3,LRP1,MYH2,THBS1,ITGAV,MAPK3,ACTR3,ANXA3,RAB7A,MFGE8,RAB5A,ARPC2,CD14,LEPR,HSP90AA1,RAC1,ACTB,MYO1C,TGM2,CD47,HSP90AB1,GSN,RAB14,ANXA1,ACTR2,SRPX,TXNDC5,ITGB1,ITGB2,CDC42,ARPC4,ARPC1B,ANXA11,CD36,C4B,IGLL5,ITGAM,ITGB3,PECAM1,ELANE,IGHV3-15,IGHV3-43D
GO:0048731	System development	317	0.19	1.09e-14	9606.ENSP00000005257,9606.ENSP00000009530,9606.ENSP00000052754,9606.ENSP00000078429,9606.ENSP00000167586,9606.ENSP00000168148,9606.ENSP00000211998,9606.ENSP00000215832,9606.ENSP00000215909,9606.ENSP00000216181,9606.ENSP00000216254,9606.ENSP00000222271,9606.ENSP00000225655,9606.ENSP00000225899,9606.ENSP00000225964,9606.ENSP00000226218,9606.ENSP00000228841,9606.ENSP00000231751,9606.ENSP00000232003,…	RALA,CD74,DCN,GNA11,KRT14,SPP2,VCL,MAPK1,LGALS1,MYH9,ACO2,COMP,PFN1,KRT32,COL1A1,VTN,MYL2,LTF,HRG,GNAT1,GNB4,APOB,AZU1,PRTN3,APOA1,ATIC,CAT,LRP1,GOT2,C3,CAPNS1,KRT13,KRT38,KRT9,RRAS,YWHAH,CMA1,GNAT2,KRT12,KRT33B,KRT5,KRT1,KRT75,KRT6B,APOE,KRT15,SERPINF1,H3F3B,GSTM3,KRT85,KRT84,TMOD1,THBS1,ITGAV,ATP5B,TMED2,SLC4A1,PRDX1,MAPK3,CD81,CAPG,YWHAE,KRT24,RAB10,ADD1,ICAM1,SCARB2,ANXA3,PDCD6,VCAN,TNC,ACAT1…
GO:0048856	Anatomical structure development	367	0.17	2.12e-14	9606.ENSP00000005257,9606.ENSP00000009530,9606.ENSP00000052754,9606.ENSP00000078429,9606.ENSP00000167586,9606.ENSP00000168148,9606.ENSP00000211998,9606.ENSP00000215832,9606.ENSP00000215909,9606.ENSP00000216181,9606.ENSP00000216254,9606.ENSP00000220763,9606.ENSP00000222271,9606.ENSP00000223061,9606.ENSP00000225655,9606.ENSP00000225899,9606.ENSP00000225964,9606.ENSP00000226218,9606.ENSP00000226253,…	RALA,CD74,DCN,GNA11,KRT14,SPP2,VCL,MAPK1,LGALS1,MYH9,ACO2,CPQ,COMP,PCOLCE,PFN1,KRT32,COL1A1,VTN,ALDOC,MYL2,ARHGDIB,TPI1,LTF,HRG,GNAT1,GNB4,APOB,AZU1,PRTN3,APOA1,ATIC,CAT,LRP1,GOT2,C3,CAPNS1,KRT13,KRT38,KRT9,RRAS,YWHAH,CMA1,RAP1B,GNAT2,KRT12,KRT33B,KRT5,KRT1,KRT75,KRT6B,APOE,KRT15,LGALS3,SERPINF1,H3F3B,GSTM3,KRT85,KRT84,TMOD1,THBS1,ITGAV,SNX1,ATP5B,TMED2,SLC4A1,PRDX1,MAPK3,C6,CD81,CAPG,YWHAE,KRT24…
GO:0048519	Negative regulation of biological process	366	0.17	2.52e-14	9606.ENSP00000009530,9606.ENSP00000044462,9606.ENSP00000052754,9606.ENSP00000157600,9606.ENSP00000168148,9606.ENSP00000205948,9606.ENSP00000211998,9606.ENSP00000215727,9606.ENSP00000215832,9606.ENSP00000215909,9606.ENSP00000216181,9606.ENSP00000216218,9606.ENSP00000216455,9606.ENSP00000216802,9606.ENSP00000216968,9606.ENSP00000217407,9606.ENSP00000219150,9606.ENSP00000219169,9606.ENSP00000222271,…	CD74,PSMA4,DCN,LMCD1,SPP2,APOH,VCL,SERPIND1,MAPK1,LGALS1,MYH9,ST13,PSMA3,PSME2,PROCR,LBP,CORO1A,NUTF2,COMP,PSMA2,AEBP1,C5,MPO,PFN1,C1QBP,COL1A1,VTN,TMEM109,APOC3,MYL2,ARHGDIB,GAPDH,RPS12,SKP1,LTF,HRG,AZU1,PRTN3,ENO1,APOA1,RHOQ,PFN2,CAT,GSTM2,LRP1,HIST1H4F,C3,RRAS,TRAP1,HSPB1,FGL2,YWHAH,RAP1B,RPS16,KRT1,APOE,ACTN4,LGALS3,SERPINF1,H3F3B,APCS,FABP4,NT5E,TMOD1,ORM1,SDCBP,THBS1,ITGAV,PEBP1,PZP,PSMA6,C…
GO:0006898	Receptor-mediated endocytosis	43	0.7	4.85e-14	9606.ENSP00000233242,9606.ENSP00000236850,9606.ENSP00000243077,9606.ENSP00000247461,9606.ENSP00000251595,9606.ENSP00000252486,9606.ENSP00000254801,9606.ENSP00000261889,9606.ENSP00000263645,9606.ENSP00000264896,9606.ENSP00000265132,9606.ENSP00000265983,9606.ENSP00000273047,9606.ENSP00000292807,9606.ENSP00000295897,9606.ENSP00000298223,9606.ENSP00000299767,9606.ENSP00000304236,9606.ENSP00000320866,…	APOB,APOA1,LRP1,CANX,HBA2,APOE,IGJ,SNX1,CD81,SCARB2,AMBP,HPX,RAB5A,AP2M1,ALB,FOLR2,HSP90B1,CD14,CALR,AP2A2,HBB,HSP90AA1,SNCA,CAV1,CAV3,PDLIM7,HP,AP2A1,EZR,CAP1,HSPG2,CD9,ITGB1,ITGB2,MX1,CD36,IGLL5,CLTCL1,ITGAM,RAB31,CLTC,HYOU1,AP2B1
GO:0071349	Cellular response to interleukin-12	25	1.04	4.85e-14	9606.ENSP00000005257,9606.ENSP00000216802,9606.ENSP00000250559,9606.ENSP00000261366,9606.ENSP00000263097,9606.ENSP00000263168,9606.ENSP00000270142,9606.ENSP00000297185,9606.ENSP00000317334,9606.ENSP00000321259,9606.ENSP00000327801,9606.ENSP00000346032,9606.ENSP00000346694,9606.ENSP00000353408,9606.ENSP00000355361,9606.ENSP00000358727,9606.ENSP00000381581,9606.ENSP00000383118,9606.ENSP00000419425,…	RALA,PSME2,RAP1B,LMNB1,CNN2,CAPZA1,SOD1,HSPA9,TCP1,TALDO1,P4HB,ANXA2,HNRNPA2B1,MSN,CD47,GSTO1,LCP1,CDC42,PPIA,CA1,CFL1,ARF1,SOD2,RPLP0,HNRNPDL
GO:0048869	Cellular developmental process	278	0.2	5.22e-14	9606.ENSP00000009530,9606.ENSP00000167586,9606.ENSP00000211998,9606.ENSP00000215832,9606.ENSP00000215909,9606.ENSP00000216181,9606.ENSP00000222271,9606.ENSP00000225899,9606.ENSP00000225964,9606.ENSP00000226218,9606.ENSP00000226253,9606.ENSP00000228841,9606.ENSP00000232461,9606.ENSP00000233893,9606.ENSP00000233997,9606.ENSP00000234347,9606.ENSP00000236850,9606.ENSP00000241052,9606.ENSP00000243077,…	CD74,KRT14,VCL,MAPK1,LGALS1,MYH9,COMP,KRT32,COL1A1,VTN,ALDOC,MYL2,GNAT1,HSPE1,AZU1,PRTN3,APOA1,CAT,LRP1,C3,CAPNS1,KRT13,KRT38,KRT9,RRAS,YWHAH,RAP1B,GNAT2,KRT12,KRT33B,KRT5,KRT1,KRT75,KRT6B,APOE,KRT15,LGALS3,SERPINF1,H3F3B,FABP4,GSTM3,KRT85,KRT84,TMOD1,ITGAV,PSMD11,SNX1,ATP5B,SLC4A1,MAPK3,CD81,YWHAE,KRT24,RAB10,ADD1,ICAM1,SCARB2,PDCD6,VCAN,TNC,VDAC1,IQGAP1,CDH11,KRT10,SOD1,SFRP2,GNA12,FERMT3,ITGA1…
GO:0042886	Amide transport	148	0.31	5.45e-14	9606.ENSP00000009530,9606.ENSP00000216181,9606.ENSP00000219169,9606.ENSP00000222120,9606.ENSP00000222271,9606.ENSP00000225964,9606.ENSP00000226355,9606.ENSP00000230050,9606.ENSP00000233242,9606.ENSP00000241052,9606.ENSP00000243077,9606.ENSP00000244763,9606.ENSP00000247461,9606.ENSP00000248553,9606.ENSP00000248975,9606.ENSP00000249923,9606.ENSP00000251453,9606.ENSP00000252486,9606.ENSP00000252699,…	CD74,MYH9,NUTF2,RAB3D,COMP,COL1A1,AFM,RPS12,APOB,CAT,LRP1,SSR1,CANX,HSPB1,YWHAH,COPB1,RPS16,APOE,ACTN4,SDCBP,ERP29,SNX1,LTBP2,TMED2,RAB2A,YWHAE,RAB10,SCARB2,PDCD6,RAB7A,RAB15,UQCRC2,RCN3,ARL8A,RAB5A,ATP6V1A,RAB3C,PDIA4,KPNB1,AZGP1,AP2M1,NPM1,HSPA9,FOLR2,VPS35,HSP90B1,RAB8A,HSPA4,TMED10,ARF4,YWHAG,RAB33B,KIF5B,GLE1,RPL15,RAB1B,RPL4,RAB8B,CLU,TCP1,RAB43,CALR,RPLP2,HSPA5,MYO1D,AP2A2,KDELR1,TMED9,PUR…
GO:0048522	Positive regulation of cellular process	374	0.16	6.22e-14	9606.ENSP00000005257,9606.ENSP00000009530,9606.ENSP00000044462,9606.ENSP00000052754,9606.ENSP00000157600,9606.ENSP00000215832,9606.ENSP00000215909,9606.ENSP00000216181,9606.ENSP00000216455,9606.ENSP00000216802,9606.ENSP00000217182,9606.ENSP00000217407,9606.ENSP00000219150,9606.ENSP00000219169,9606.ENSP00000222120,9606.ENSP00000222271,9606.ENSP00000222286,9606.ENSP00000223061,9606.ENSP00000223321,…	RALA,CD74,PSMA4,DCN,LMCD1,MAPK1,LGALS1,MYH9,PSMA3,PSME2,EEF1A2,LBP,CORO1A,NUTF2,RAB3D,COMP,GAPDHS,PCOLCE,PSMA2,C5,PFN1,C1QBP,COL1A1,VTN,ARPC3,GAPDH,USP5,SKP1,LTF,HRG,APOB,HSPE1,AZU1,PRTN3,ENO1,CTSD,APOA1,RHOQ,PFN2,CAT,GSTM2,LRP1,SSR1,C3,DSTN,CAPNS1,RRAS,HSPB1,YWHAH,CLEC11A,RAP1B,HBA2,APOE,ACTN4,ACLY,LGALS3,SERPINF1,H3F3B,ACTR3B,CCT7,SDCBP,THBS1,ITGAV,PSMA6,C14orf166,PSMD11,ERP29,ATP5B,PSMB1,ITGA2…
GO:0030168	Platelet activation	37	0.77	7.49e-14	9606.ENSP00000078429,9606.ENSP00000211998,9606.ENSP00000215832,9606.ENSP00000216181,9606.ENSP00000217652,9606.ENSP00000222271,9606.ENSP00000225964,9606.ENSP00000232003,9606.ENSP00000248553,9606.ENSP00000262407,9606.ENSP00000263025,9606.ENSP00000275364,9606.ENSP00000279022,9606.ENSP00000279227,9606.ENSP00000286548,9606.ENSP00000296029,9606.ENSP00000297268,9606.ENSP00000304408,9606.ENSP00000306099,…	GNA11,VCL,MAPK1,MYH9,MYL12A,COMP,COL1A1,HRG,HSPB1,ITGA2B,MAPK3,GNA12,MYL9,FERMT3,GNAQ,PF4,COL1A2,COL3A1,FGB,FGA,F2,TLN1,HBB,FGG,ACTB,CSRP1,FLNA,GNAS,CLIC1,GNA14,CD9,YWHAZ,ILK,GP1BB,GNA13,ITGB3,GNB1
GO:0050790	Regulation of catalytic activity	199	0.26	8.13e-14	9606.ENSP00000009530,9606.ENSP00000168148,9606.ENSP00000205948,9606.ENSP00000215727,9606.ENSP00000215832,9606.ENSP00000216455,9606.ENSP00000216802,9606.ENSP00000217182,9606.ENSP00000223061,9606.ENSP00000223642,9606.ENSP00000225655,9606.ENSP00000226218,9606.ENSP00000227667,9606.ENSP00000228945,9606.ENSP00000229239,9606.ENSP00000231487,9606.ENSP00000231751,9606.ENSP00000232003,9606.ENSP00000232461,…	CD74,SPP2,APOH,SERPIND1,MAPK1,PSMA3,PSME2,EEF1A2,PCOLCE,C5,PFN1,VTN,APOC3,ARHGDIB,GAPDH,SKP1,LTF,HRG,GNAT1,HSPE1,AZU1,PRTN3,CTSD,APOA1,PFN2,LRP1,C3,HSPB1,APOE,LGALS3,SERPINF1,APCS,FABP4,THBS1,PEBP1,PZP,C14orf166,ERP29,TMED2,SLC4A1,MAPK3,CD81,YWHAE,ICAM1,SCARB2,ANXA3,PDCD6,KNG1,AMBP,PRDX5,ITIH4,TIMP3,IQGAP1,SOD1,RCN3,RALB,ITIH1,SFRP2,SERPING1,ITGA1,DDAH1,THY1,UCHL1,ATP1B3,GNAQ,CALM3,CSTB,COL6A3,AN…
GO:0006886	Intracellular protein transport	110	0.38	8.71e-14	9606.ENSP00000009530,9606.ENSP00000219169,9606.ENSP00000222120,9606.ENSP00000230050,9606.ENSP00000241052,9606.ENSP00000244763,9606.ENSP00000248553,9606.ENSP00000248975,9606.ENSP00000249923,9606.ENSP00000251453,9606.ENSP00000260130,9606.ENSP00000261735,9606.ENSP00000261889,9606.ENSP00000261978,9606.ENSP00000262225,9606.ENSP00000262646,9606.ENSP00000264335,9606.ENSP00000264710,9606.ENSP00000264896,…	CD74,NUTF2,RAB3D,RPS12,CAT,SSR1,HSPB1,YWHAH,COPB1,RPS16,SDCBP,ERP29,SNX1,LTBP2,TMED2,RAB2A,YWHAE,RAB10,SCARB2,PDCD6,RAB7A,RAB15,UQCRC2,RAB5A,RAB3C,KPNB1,AP2M1,NPM1,HSPA9,VPS35,HSP90B1,RAB8A,HSPA4,TMED10,ARF4,YWHAG,RAB33B,KIF5B,GLE1,RPL15,RAB1B,RPL4,RAB8B,CLU,RAB43,CALR,RPLP2,HSPA5,AP2A2,TMED9,PURA,RAB11B,RFTN1,HSP90AA1,EIF5A,RPS7,RPLP1,RPSA,HNRNPA2B1,RAB4B,AP1B1,VCP,AP2A1,MYO1C,RAB5B,RPL12,AGT,RA…
GO:0006996	Organelle organization	260	0.21	9.07e-14	9606.ENSP00000005257,9606.ENSP00000167586,9606.ENSP00000216181,9606.ENSP00000217133,9606.ENSP00000219150,9606.ENSP00000221166,9606.ENSP00000225655,9606.ENSP00000225698,9606.ENSP00000228825,9606.ENSP00000228841,9606.ENSP00000229239,9606.ENSP00000231487,9606.ENSP00000238738,9606.ENSP00000239940,9606.ENSP00000241052,9606.ENSP00000244537,9606.ENSP00000245121,9606.ENSP00000246069,9606.ENSP00000246635,…	RALA,KRT14,MYH9,TUBB1,CORO1A,NEFM,PFN1,C1QBP,ARPC3,MYL2,GAPDH,SKP1,RHOQ,PFN2,CAT,HIST1H4F,KATNAL2,DSTN,KRT13,KRT9,TUBA4A,YWHAH,KRT5,KRT6B,APOE,ACTN4,KRT15,H3F3B,ACTR3B,PRPH,KRT84,TMOD1,SDCBP,ATP5B,PIK3C3,TMED2,RAB2A,CNN2,CAPZA1,ACTR3,EHD2,CAPG,YWHAE,RAB10,ADD1,SEPT11,PDCD6,RAB7A,ANK1,ESYT1,UQCRC2,SOD1,ATP6V1A,SLC25A4,THY1,ACAA2,ACTR1B,HIST1H2BD,KPNB1,ATP5O,ACTC1,CALM3,AP2M1,ARPC2,ITGB5,MAP1B,NPM1…
GO:0044248	Cellular catabolic process	160	0.29	1.18e-13	9606.ENSP00000044462,9606.ENSP00000052754,9606.ENSP00000216455,9606.ENSP00000216802,9606.ENSP00000216962,9606.ENSP00000217426,9606.ENSP00000220763,9606.ENSP00000220764,9606.ENSP00000222381,9606.ENSP00000223321,9606.ENSP00000225275,9606.ENSP00000227667,9606.ENSP00000228740,9606.ENSP00000229268,9606.ENSP00000229270,9606.ENSP00000230050,9606.ENSP00000231487,9606.ENSP00000233242,9606.ENSP00000241052,…	PSMA4,DCN,PSMA3,PSME2,PYGB,AHCY,CPQ,DECR1,PON1,PSMA2,MPO,APOC3,LTA4H,USP5,TPI1,RPS12,SKP1,APOB,CAT,GSTM2,LRP1,GOT2,RPS16,HBA2,FABP4,GSTM3,NT5E,PSMA6,PSMD11,PIK3C3,PSMB1,OGN,DENND3,PRDX1,BLVRB,RAB7A,VCAN,AMBP,VDAC1,PRDX5,ACAT1,LUM,RCN3,PGD,ABHD10,ERLIN2,GLUD1,DDAH1,UCHL1,ACAA2,KPNB1,CBR3,CALM3,AP2M1,CAPN2,ADH5,BDH2,ENPP6,ERAP1,PRDX3,HSP90B1,ANPEP,RAB8A,PRDX2,RAB33B,PLG,RPL15,PSMD2,RAB1B,PSMC5,RPL4…
GO:0035722	interleukin-12-mediated signaling pathway	24	1.04	1.69e-13	9606.ENSP00000005257,9606.ENSP00000216802,9606.ENSP00000250559,9606.ENSP00000261366,9606.ENSP00000263097,9606.ENSP00000263168,9606.ENSP00000270142,9606.ENSP00000297185,9606.ENSP00000317334,9606.ENSP00000321259,9606.ENSP00000327801,9606.ENSP00000346032,9606.ENSP00000346694,9606.ENSP00000353408,9606.ENSP00000358727,9606.ENSP00000381581,9606.ENSP00000383118,9606.ENSP00000419425,9606.ENSP00000430656,…	RALA,PSME2,RAP1B,LMNB1,CNN2,CAPZA1,SOD1,HSPA9,TCP1,TALDO1,P4HB,ANXA2,HNRNPA2B1,MSN,GSTO1,LCP1,CDC42,PPIA,CA1,CFL1,ARF1,SOD2,RPLP0,HNRNPDL
GO:1901575	Organic substance catabolic process	159	0.29	1.69e-13	9606.ENSP00000044462,9606.ENSP00000052754,9606.ENSP00000216455,9606.ENSP00000216802,9606.ENSP00000216962,9606.ENSP00000217426,9606.ENSP00000220763,9606.ENSP00000220764,9606.ENSP00000222286,9606.ENSP00000222381,9606.ENSP00000223321,9606.ENSP00000226253,9606.ENSP00000227667,9606.ENSP00000228740,9606.ENSP00000229239,9606.ENSP00000229268,9606.ENSP00000229270,9606.ENSP00000230050,9606.ENSP00000231487,…	PSMA4,DCN,PSMA3,PSME2,PYGB,AHCY,CPQ,DECR1,GAPDHS,PON1,PSMA2,ALDOC,APOC3,LTA4H,GAPDH,USP5,TPI1,RPS12,SKP1,APOB,ENO1,CTSD,LRP1,GOT2,YWHAH,RPS16,APOE,FABP4,NT5E,PSMA6,PSMD11,ALDH2,PSMB1,OGN,DENND3,BLVRB,RAB7A,VCAN,AMBP,ACAT1,LUM,PFKL,RCN3,PGD,ABHD10,ERLIN2,GLUD1,DDAH1,UCHL1,ACAA2,KPNB1,CBR3,CALM3,AP2M1,CAPN2,ADH5,BDH2,ENPP6,ERAP1,ALDH1A1,HSP90B1,ANPEP,PGK2,PLG,RPL15,PSMD2,PSMC5,RPL4,HNRNPD,CLU,PKM,R…
GO:0032970	Regulation of actin filament-based process	62	0.54	1.84e-13	9606.ENSP00000216181,9606.ENSP00000219150,9606.ENSP00000225655,9606.ENSP00000228825,9606.ENSP00000228945,9606.ENSP00000232003,9606.ENSP00000236850,9606.ENSP00000238738,9606.ENSP00000239940,9606.ENSP00000243077,9606.ENSP00000246069,9606.ENSP00000256001,9606.ENSP00000259365,9606.ENSP00000262428,9606.ENSP00000263097,9606.ENSP00000263168,9606.ENSP00000263238,9606.ENSP00000263867,9606.ENSP00000264758,…	MYH9,CORO1A,PFN1,ARPC3,ARHGDIB,HRG,APOA1,RHOQ,PFN2,LRP1,DSTN,ACTR3B,TMOD1,COTL1,CNN2,CAPZA1,ACTR3,CAPG,ADD1,ICAM1,BST1,IQGAP1,ARPC2,CFL2,JAM3,CAV1,CAMK2D,CAV3,ADD3,RAC1,SPTBN1,TPM1,MYO1C,ATP1A2,CAPZA2,CD47,F11R,SPTA1,S100A10,FLNA,SPTAN1,GSN,ACTR2,FSCN1,MYADM,CORO1B,ILK,CDC42,RDX,ARHGAP35,ARPC4,ARPC1B,RHOA,CAPZB,WDR1,SPTBN2,CFL1,ARF1,ATP2A2,ACTN2,ATP1A1,SPTB
GO:0002449	Lymphocyte mediated immunity	37	0.75	2.26e-13	9606.ENSP00000009530,9606.ENSP00000219150,9606.ENSP00000223642,9606.ENSP00000224181,9606.ENSP00000225698,9606.ENSP00000245907,9606.ENSP00000248598,9606.ENSP00000255040,9606.ENSP00000262746,9606.ENSP00000263408,9606.ENSP00000263413,9606.ENSP00000263645,9606.ENSP00000264832,9606.ENSP00000278407,9606.ENSP00000313967,9606.ENSP00000315130,9606.ENSP00000322061,9606.ENSP00000329471,9606.ENSP00000334153,…	CD74,CORO1A,C5,C8G,C1QBP,C3,FGL2,APCS,PRDX1,C9,C6,CD81,ICAM1,SERPING1,C1QB,CLU,C7,KDELR1,RFTN1,TUBB,TUBB4B,HLA-DRB1,C8A,CD55,C4BPA,C8B,C1QC,C1QA,HSPD1,HLA-A,C1S,C4A,C4B,IGLL5,C1R,IGHV3-15,IGHV3-43D
GO:0044085	Cellular component biogenesis	209	0.24	2.26e-13	9606.ENSP00000009530,9606.ENSP00000167586,9606.ENSP00000211998,9606.ENSP00000216218,9606.ENSP00000217133,9606.ENSP00000219150,9606.ENSP00000221166,9606.ENSP00000225698,9606.ENSP00000226218,9606.ENSP00000227667,9606.ENSP00000228841,9606.ENSP00000231487,9606.ENSP00000233242,9606.ENSP00000236850,9606.ENSP00000238738,9606.ENSP00000244537,9606.ENSP00000248437,9606.ENSP00000251453,9606.ENSP00000252242,…	CD74,KRT14,VCL,ST13,TUBB1,CORO1A,NEFM,C1QBP,VTN,APOC3,MYL2,SKP1,APOB,APOA1,RHOQ,HIST1H4F,TUBA4A,RPS16,KRT5,KRT1,APOE,ACTN4,IGJ,H3F3B,APCS,TMOD1,SDCBP,PSMD11,PIK3C3,TMED2,MAPK3,CAPZA1,ACTR3,EHD2,C9,CAPG,YWHAE,ADD1,SEPT11,PDCD6,RAB7A,CDH11,KRT10,PFKL,FERMT3,THY1,CCT8,HIST1H2BD,KPNB1,ACTC1,AP2M1,ARPC2,ITGB5,MAP1B,NPM1,HSPA9,COL1A2,CFL2,JAM3,VPS35,CCT2,HSP90B1,NUDT21,RAB8A,TUBA1A,HSPA4,TMED10,CTNNA1,…
GO:0007015	Actin filament organization	49	0.62	2.78e-13	9606.ENSP00000219150,9606.ENSP00000228825,9606.ENSP00000238738,9606.ENSP00000246069,9606.ENSP00000252699,9606.ENSP00000256001,9606.ENSP00000259365,9606.ENSP00000263238,9606.ENSP00000263867,9606.ENSP00000264758,9606.ENSP00000290378,9606.ENSP00000295685,9606.ENSP00000296181,9606.ENSP00000298159,9606.ENSP00000299767,9606.ENSP00000324527,9606.ENSP00000336762,9606.ENSP00000336831,9606.ENSP00000341940,…	CORO1A,ARPC3,RHOQ,DSTN,ACTN4,ACTR3B,TMOD1,ACTR3,CAPG,ADD1,ACTC1,ARPC2,ITGB5,CFL2,HSP90B1,MYO1D,ANG,PLS1,CAV3,DPYSL3,TPM4,PLS3,ADD3,RAC1,TPM1,MYO1C,ACTA1,EZR,SPTA1,TPM3,FLNA,CAP1,GSN,ACTR2,TPM2,FSCN1,CORO1B,ACTN1,ALDOA,LCP1,CDC42,TF,ARPC4,ARPC1B,RHOA,WDR1,CFL1,ARF1,MARCKS
GO:0030049	Muscle filament sliding	22	1.1	3.40e-13	9606.ENSP00000228841,9606.ENSP00000245503,9606.ENSP00000255381,9606.ENSP00000259365,9606.ENSP00000290378,9606.ENSP00000307280,9606.ENSP00000345230,9606.ENSP00000347055,9606.ENSP00000347507,9606.ENSP00000351022,9606.ENSP00000355645,9606.ENSP00000357516,9606.ENSP00000363071,9606.ENSP00000367542,9606.ENSP00000379210,9606.ENSP00000384330,9606.ENSP00000422007,9606.ENSP00000443495,9606.ENSP00000446007,…	MYL2,MYH2,MYH4,TMOD1,ACTC1,MYL1,TPM4,MYL4,MYH7,TPM1,ACTA1,TPM3,DES,TPM2,MYL3,MYH8,ACTN3,ACTN2,VIM,MYL6,MYL6B,MYH3
GO:0002474	Antigen processing and presentation of peptide antigen via mhc class i	31	0.84	3.75e-13	9606.ENSP00000044462,9606.ENSP00000216455,9606.ENSP00000216802,9606.ENSP00000223321,9606.ENSP00000247461,9606.ENSP00000261023,9606.ENSP00000261479,9606.ENSP00000261712,9606.ENSP00000262193,9606.ENSP00000296181,9606.ENSP00000296754,9606.ENSP00000300289,9606.ENSP00000310129,9606.ENSP00000310572,9606.ENSP00000320866,9606.ENSP00000359910,9606.ENSP00000362334,9606.ENSP00000363993,9606.ENSP00000365402,…	PSMA4,PSMA3,PSME2,PSMA2,CANX,ITGAV,PSMA6,PSMD11,PSMB1,ITGB5,ERAP1,PDIA3,PSMD2,PSMC5,CALR,PSMA7,PSMB2,PSMB9,HLA-C,HLA-E,CYBB,HLA-A,SAR1B,BCAP31,HLA-B,CD36,PSMA1,PSMD6,B2M,PSMC3,PSMB3
GO:0030154	Cell differentiation	271	0.2	4.74e-13	9606.ENSP00000009530,9606.ENSP00000167586,9606.ENSP00000211998,9606.ENSP00000215832,9606.ENSP00000215909,9606.ENSP00000216181,9606.ENSP00000222271,9606.ENSP00000225899,9606.ENSP00000225964,9606.ENSP00000226218,9606.ENSP00000226253,9606.ENSP00000228841,9606.ENSP00000232461,9606.ENSP00000233893,9606.ENSP00000233997,9606.ENSP00000234347,9606.ENSP00000236850,9606.ENSP00000241052,9606.ENSP00000243077,…	CD74,KRT14,VCL,MAPK1,LGALS1,MYH9,COMP,KRT32,COL1A1,VTN,ALDOC,MYL2,GNAT1,HSPE1,AZU1,PRTN3,APOA1,CAT,LRP1,C3,CAPNS1,KRT13,KRT38,KRT9,RRAS,YWHAH,RAP1B,GNAT2,KRT12,KRT33B,KRT5,KRT1,KRT75,KRT6B,APOE,KRT15,LGALS3,SERPINF1,H3F3B,FABP4,GSTM3,KRT85,KRT84,TMOD1,ITGAV,PSMD11,ATP5B,SLC4A1,MAPK3,CD81,YWHAE,KRT24,RAB10,ADD1,ICAM1,SCARB2,PDCD6,VCAN,TNC,VDAC1,IQGAP1,CDH11,KRT10,SOD1,SFRP2,GNA12,FERMT3,ITGA1,THY1…
GO:0016064	Immunoglobulin mediated immune response	29	0.88	5.35e-13	9606.ENSP00000009530,9606.ENSP00000223642,9606.ENSP00000224181,9606.ENSP00000225698,9606.ENSP00000245907,9606.ENSP00000248598,9606.ENSP00000255040,9606.ENSP00000263408,9606.ENSP00000263413,9606.ENSP00000263645,9606.ENSP00000278407,9606.ENSP00000313967,9606.ENSP00000315130,9606.ENSP00000322061,9606.ENSP00000353099,9606.ENSP00000354458,9606.ENSP00000356030,9606.ENSP00000356037,9606.ENSP00000360281,…	CD74,C5,C8G,C1QBP,C3,FGL2,APCS,C9,C6,CD81,SERPING1,C1QB,CLU,C7,HLA-DRB1,C8A,CD55,C4BPA,C8B,C1QC,C1QA,HSPD1,C1S,C4A,C4B,IGLL5,C1R,IGHV3-15,IGHV3-43D
GO:0022610	Biological adhesion	103	0.38	5.45e-13	9606.ENSP00000211998,9606.ENSP00000216181,9606.ENSP00000217652,9606.ENSP00000219150,9606.ENSP00000222271,9606.ENSP00000226218,9606.ENSP00000248553,9606.ENSP00000257770,9606.ENSP00000260356,9606.ENSP00000261023,9606.ENSP00000262407,9606.ENSP00000262776,9606.ENSP00000263645,9606.ENSP00000264710,9606.ENSP00000264832,9606.ENSP00000265077,9606.ENSP00000265131,9606.ENSP00000265132,9606.ENSP00000268150,…	VCL,MYH9,MYL12A,CORO1A,COMP,VTN,HSPB1,NT5E,THBS1,ITGAV,ITGA2B,LGALS3BP,CD81,RAB10,ICAM1,VCAN,TNC,AMBP,MFGE8,CDH11,S100A11,HAPLN1,MYL9,FERMT3,ITGA1,THY1,HAPLN4,AZGP1,COL6A3,ITGB5,COL14A1,JAM3,COL6A2,COL3A1,CTNNA1,ALCAM,FGB,FGA,CD34,AOC3,TLN1,COL12A1,FBN1,LIMS2,HBB,FGG,RTN4,THBS4,CTNNB1,ECM2,ANXA2,RPSA,FN1,RAC1,ACTB,APOA4,HAPLN3,MSN,MYH10,COL6A1,CD47,THBS2,EZR,CSRP1,ATP1B1,F11R,THBS3,S100A8,S100A9,…
GO:0043086	Negative regulation of catalytic activity	94	0.4	5.64e-13	9606.ENSP00000168148,9606.ENSP00000215727,9606.ENSP00000223642,9606.ENSP00000226218,9606.ENSP00000227667,9606.ENSP00000229239,9606.ENSP00000231751,9606.ENSP00000232003,9606.ENSP00000232461,9606.ENSP00000236850,9606.ENSP00000243077,9606.ENSP00000245907,9606.ENSP00000248553,9606.ENSP00000252486,9606.ENSP00000254301,9606.ENSP00000254722,9606.ENSP00000255040,9606.ENSP00000256104,9606.ENSP00000260356,…	SPP2,SERPIND1,C5,VTN,APOC3,GAPDH,LTF,HRG,GNAT1,APOA1,LRP1,C3,HSPB1,APOE,LGALS3,SERPINF1,APCS,FABP4,THBS1,PEBP1,PZP,C14orf166,TMED2,SLC4A1,YWHAE,ANXA3,KNG1,AMBP,PRDX5,ITIH4,TIMP3,IQGAP1,ITIH1,SFRP2,SERPING1,THY1,UCHL1,GNAQ,CSTB,COL6A3,ANXA5,NPM1,PRDX3,YWHAG,AQP1,AOC3,GNAI2,A2M,MYO1D,PPP2R1A,EIF4A2,LEPR,SNCA,RPS7,CAV1,PTN,CAV3,SLPI,ANXA2,HP,ATP2B4,METTL20,ITIH2,AGT,SERPINC1,APOA2,F11R,GNAI3,CNN3,RP…
GO:0071702	Organic substance transport	183	0.26	6.39e-13	9606.ENSP00000009530,9606.ENSP00000205948,9606.ENSP00000216181,9606.ENSP00000217407,9606.ENSP00000219169,9606.ENSP00000222120,9606.ENSP00000222271,9606.ENSP00000225964,9606.ENSP00000226355,9606.ENSP00000227667,9606.ENSP00000230050,9606.ENSP00000232003,9606.ENSP00000233242,9606.ENSP00000236850,9606.ENSP00000241052,9606.ENSP00000243077,9606.ENSP00000244763,9606.ENSP00000245206,9606.ENSP00000247461,…	CD74,APOH,MYH9,LBP,NUTF2,RAB3D,COMP,COL1A1,AFM,APOC3,RPS12,HRG,APOB,APOA1,CAT,LRP1,SSR1,GOT2,CANX,HSPB1,YWHAH,COPB1,RPS16,HBA2,APOE,ACTN4,FABP4,SDCBP,C14orf166,ERP29,SNX1,LTBP2,TMED2,SLC4A1,RAB2A,YWHAE,RAB10,SCARB2,PDCD6,RAB7A,HPX,ESYT1,RAB15,UQCRC2,RCN3,ARL8A,RAB5A,ATP6V1A,SLC25A4,RAB3C,CA2,CA3,PDIA4,KPNB1,AZGP1,AP2M1,PPBP,NPM1,HSPA9,FOLR2,VPS35,HSP90B1,RAB8A,HSPA4,TMED10,ARF4,YWHAG,RAB33B,KIF5B…
GO:0048584	Positive regulation of response to stimulus	188	0.26	6.51e-13	9606.ENSP00000009530,9606.ENSP00000044462,9606.ENSP00000052754,9606.ENSP00000157600,9606.ENSP00000205948,9606.ENSP00000215832,9606.ENSP00000215909,9606.ENSP00000216336,9606.ENSP00000216455,9606.ENSP00000216802,9606.ENSP00000217407,9606.ENSP00000223321,9606.ENSP00000223642,9606.ENSP00000224181,9606.ENSP00000225698,9606.ENSP00000225964,9606.ENSP00000226218,9606.ENSP00000228825,9606.ENSP00000231487,…	CD74,PSMA4,DCN,LMCD1,APOH,MAPK1,LGALS1,CTSG,PSMA3,PSME2,LBP,PSMA2,C5,C8G,C1QBP,COL1A1,VTN,ARPC3,SKP1,LTF,HRG,AZU1,APOA1,CAT,GSTM2,LRP1,MYH2,C3,HSPB1,YWHAH,RAP1B,KRT1,APOE,ACTN4,APCS,FABP4,SDCBP,THBS1,PSMA6,PSMD11,ERP29,PSMB1,MAPK3,ACTR3,C9,C6,CD81,YWHAE,KLKB1,ICAM1,HPX,TIMP3,IQGAP1,SOD1,SFRP2,SERPING1,ITGA1,THY1,AKR1B1,CALM3,ARPC2,VPS35,PDIA3,PRDX2,CD14,COL3A1,CTNNA1,FGB,YWHAG,FGA,KIF5B,F2,PLG,PS…
GO:0050793	Regulation of developmental process	211	0.24	6.59e-13	9606.ENSP00000009530,9606.ENSP00000044462,9606.ENSP00000052754,9606.ENSP00000078429,9606.ENSP00000205948,9606.ENSP00000211998,9606.ENSP00000215832,9606.ENSP00000215909,9606.ENSP00000216181,9606.ENSP00000216455,9606.ENSP00000216802,9606.ENSP00000219150,9606.ENSP00000222271,9606.ENSP00000223321,9606.ENSP00000225655,9606.ENSP00000225698,9606.ENSP00000225964,9606.ENSP00000228945,9606.ENSP00000229264,…	CD74,PSMA4,DCN,GNA11,APOH,VCL,MAPK1,LGALS1,MYH9,PSMA3,PSME2,CORO1A,COMP,PSMA2,PFN1,C1QBP,COL1A1,ARHGDIB,GNB3,LTF,HRG,APOB,APOA1,RHOQ,LRP1,HIST1H4F,C3,RRAS,HSPB1,FGL2,YWHAH,CMA1,KRT1,APOE,ACTN4,LGALS3,SERPINF1,H3F3B,APCS,KRT84,SDCBP,THBS1,ITGAV,PSMA6,PSMD11,PSMB1,ITGA2B,EHD2,C6,ADD1,ICAM1,SCARB2,ANXA3,PDCD6,IQGAP1,KRT10,SOD1,SFRP2,GNA12,MYL9,DDAH1,THY1,CA2,AP2M1,CAPN2,ARPC2,PF4,ERAP1,MAP1B,HSPA9,V…
GO:0042592	Homeostatic process	152	0.29	8.35e-13	9606.ENSP00000052754,9606.ENSP00000211998,9606.ENSP00000215832,9606.ENSP00000215909,9606.ENSP00000218548,9606.ENSP00000219150,9606.ENSP00000222120,9606.ENSP00000225275,9606.ENSP00000227667,9606.ENSP00000229264,9606.ENSP00000231487,9606.ENSP00000231751,9606.ENSP00000233242,9606.ENSP00000236850,9606.ENSP00000241337,9606.ENSP00000243077,9606.ENSP00000244537,9606.ENSP00000246024,9606.ENSP00000248553,…	DCN,VCL,MAPK1,LGALS1,ATP12A,CORO1A,RAB3D,MPO,APOC3,GNB3,SKP1,LTF,APOB,APOA1,GSTM2,LRP1,HIST1H4F,TMX4,HSPB1,CMA1,GNAT2,KRT1,APOE,SERPINF1,IGJ,FABP4,ITGAV,LYZ,ATP5B,SLC4A1,ERP44,ATP4A,PRDX1,MAPK3,YWHAE,CP,ADD1,ICAM1,KNG1,RAB7A,PRDX5,HPX,SOD1,RCN3,ATP6V1A,THY1,CA2,AKR1B1,PDIA4,ATP1B3,CALM3,AZGP1,ALB,BDH2,HSPA9,CFL2,PRDX3,JAM3,CKB,HSP90B1,EPB42,PDIA3,PRDX2,KRT16,F2,PLG,CD34,AQP1,CALR,C7,FBN1,P4HB,LEP…
GO:0033043	Regulation of organelle organization	128	0.33	9.13e-13	9606.ENSP00000052754,9606.ENSP00000215832,9606.ENSP00000219150,9606.ENSP00000225655,9606.ENSP00000228825,9606.ENSP00000228945,9606.ENSP00000232003,9606.ENSP00000234590,9606.ENSP00000236850,9606.ENSP00000238738,9606.ENSP00000239940,9606.ENSP00000243077,9606.ENSP00000246069,9606.ENSP00000248975,9606.ENSP00000254810,9606.ENSP00000256001,9606.ENSP00000258091,9606.ENSP00000259365,9606.ENSP00000260130,…	DCN,MAPK1,CORO1A,PFN1,ARPC3,ARHGDIB,HRG,ENO1,APOA1,RHOQ,PFN2,LRP1,DSTN,YWHAH,H3F3B,ACTR3B,CCT7,TMOD1,SDCBP,COTL1,MAPK3,CAPZA1,ACTR3,CAPG,YWHAE,ADD1,ICAM1,SCARB2,BST1,RAB7A,VDAC1,ANK1,IQGAP1,RALB,RAB5A,CCT6A,CCT5,ACAA2,CCT8,CAPN2,ARPC2,MAP1B,NPM1,CFL2,JAM3,VPS35,CCT2,YWHAG,RAB33B,KIF5B,RAB1B,HNRNPD,CLU,TCP1,CALR,ENO3,TMED9,SNCA,CAMK2D,CAV3,GNAI1,CTNNB1,ANXA2,HNRNPA2B1,VAT1,ADD3,RAC1,DYNC1H1,SPTBN1…
GO:0071705	Nitrogen compound transport	161	0.28	9.48e-13	9606.ENSP00000009530,9606.ENSP00000216181,9606.ENSP00000219169,9606.ENSP00000222120,9606.ENSP00000222271,9606.ENSP00000225964,9606.ENSP00000226355,9606.ENSP00000230050,9606.ENSP00000232003,9606.ENSP00000233242,9606.ENSP00000241052,9606.ENSP00000243077,9606.ENSP00000244763,9606.ENSP00000247461,9606.ENSP00000248553,9606.ENSP00000248975,9606.ENSP00000249923,9606.ENSP00000251453,9606.ENSP00000252486,…	CD74,MYH9,NUTF2,RAB3D,COMP,COL1A1,AFM,RPS12,HRG,APOB,CAT,LRP1,SSR1,CANX,HSPB1,YWHAH,COPB1,RPS16,APOE,ACTN4,SDCBP,C14orf166,ERP29,SNX1,LTBP2,TMED2,RAB2A,YWHAE,RAB10,SCARB2,PDCD6,RAB7A,HPX,RAB15,UQCRC2,RCN3,ARL8A,RAB5A,ATP6V1A,SLC25A4,RAB3C,PDIA4,KPNB1,AZGP1,AP2M1,NPM1,HSPA9,FOLR2,VPS35,HSP90B1,RAB8A,HSPA4,TMED10,ARF4,YWHAG,RAB33B,KIF5B,GLE1,RPL15,RAB1B,AQP1,RPL4,RAB8B,CLU,TCP1,RAB43,CALR,RPLP2,HSP…
GO:0051336	Regulation of hydrolase activity	126	0.33	1.37e-12	9606.ENSP00000168148,9606.ENSP00000205948,9606.ENSP00000215727,9606.ENSP00000216455,9606.ENSP00000216802,9606.ENSP00000223061,9606.ENSP00000223642,9606.ENSP00000225655,9606.ENSP00000226218,9606.ENSP00000227667,9606.ENSP00000228945,9606.ENSP00000229239,9606.ENSP00000231751,9606.ENSP00000232003,9606.ENSP00000232461,9606.ENSP00000233893,9606.ENSP00000234347,9606.ENSP00000236671,9606.ENSP00000236850,…	SPP2,APOH,SERPIND1,PSMA3,PSME2,PCOLCE,C5,PFN1,VTN,APOC3,ARHGDIB,GAPDH,LTF,HRG,GNAT1,HSPE1,PRTN3,CTSD,APOA1,PFN2,LRP1,C3,LGALS3,SERPINF1,APCS,THBS1,PEBP1,PZP,TMED2,MAPK3,YWHAE,ICAM1,SCARB2,PDCD6,KNG1,AMBP,PRDX5,ITIH4,TIMP3,IQGAP1,SOD1,RCN3,ITIH1,SFRP2,SERPING1,ITGA1,THY1,ATP1B3,GNAQ,CALM3,CSTB,COL6A3,NPM1,ALDH1A1,PRDX3,HSP90B1,ARF4,AQP1,PPP2R1B,GNAI2,A2M,MYO1D,PPP2R1A,LEPR,FBLN1,ANG,SNCA,CAV1,CAMK…
GO:0052547	Regulation of peptidase activity	65	0.5	1.72e-12	9606.ENSP00000168148,9606.ENSP00000215727,9606.ENSP00000216455,9606.ENSP00000216802,9606.ENSP00000223061,9606.ENSP00000223642,9606.ENSP00000226218,9606.ENSP00000229239,9606.ENSP00000231751,9606.ENSP00000232003,9606.ENSP00000233893,9606.ENSP00000236671,9606.ENSP00000243077,9606.ENSP00000245907,9606.ENSP00000254722,9606.ENSP00000260356,9606.ENSP00000261313,9606.ENSP00000261336,9606.ENSP00000263025,…	SPP2,SERPIND1,PSMA3,PSME2,PCOLCE,C5,VTN,GAPDH,LTF,HRG,HSPE1,CTSD,LRP1,C3,SERPINF1,THBS1,PEBP1,PZP,MAPK3,YWHAE,PDCD6,KNG1,AMBP,PRDX5,ITIH4,TIMP3,RCN3,ITIH1,SFRP2,SERPING1,CSTB,COL6A3,PRDX3,AQP1,A2M,FBLN1,SNCA,CAV1,SLPI,ANXA2,FN1,ITIH2,VCP,AGT,SERPINC1,S100A8,S100A9,GSN,PSMB9,ASPH,HSPD1,GIG25,PROS1,CAST,BCAP31,AHSG,C4A,RHOA,C4B,SERPINA1,PARK7,GNB2L1,CRYAB,SERPINH1,SERPINA4
GO:0045087	Innate immune response	85	0.42	1.76e-12	9606.ENSP00000217407,9606.ENSP00000219150,9606.ENSP00000223642,9606.ENSP00000224181,9606.ENSP00000225698,9606.ENSP00000229239,9606.ENSP00000231751,9606.ENSP00000245907,9606.ENSP00000252244,9606.ENSP00000254301,9606.ENSP00000254801,9606.ENSP00000255040,9606.ENSP00000262746,9606.ENSP00000263168,9606.ENSP00000263238,9606.ENSP00000263408,9606.ENSP00000263413,9606.ENSP00000264832,9606.ENSP00000278407,…	LBP,CORO1A,C5,C8G,C1QBP,GAPDH,LTF,C3,KRT1,LGALS3,IGJ,APCS,PRDX1,CAPZA1,ACTR3,C9,C6,ICAM1,SERPING1,CAMP,KRT16,CD14,FGB,FGA,KIF5B,C1QB,CLU,RAB43,C7,ANG,SNCA,TUBB,CAMK2D,TUBB4B,SLPI,PGLYRP2,APOA4,XRCC6,PCBP2,MYO1C,HLA-DRB1,C8A,CAPZA2,CD47,CD55,C4BPA,CFH,S100A8,S100A9,HIST2H2BE,SYNCRIP,C8B,ASS1,LCN2,GSN,C1QC,C1QA,HLA-DQA2,HLA-DRB5,HLA-C,HLA-E,ANXA1,ACTR2,CYBB,DEFA1B,XRCC5,HLA-DRA,HLA-A,MX1,CDC42,C1S,…
GO:1901700	Response to oxygen-containing compound	144	0.3	1.77e-12	9606.ENSP00000052754,9606.ENSP00000078429,9606.ENSP00000215832,9606.ENSP00000215909,9606.ENSP00000216336,9606.ENSP00000217407,9606.ENSP00000222381,9606.ENSP00000225275,9606.ENSP00000225964,9606.ENSP00000233242,9606.ENSP00000238738,9606.ENSP00000241052,9606.ENSP00000243077,9606.ENSP00000245206,9606.ENSP00000250378,9606.ENSP00000250559,9606.ENSP00000251595,9606.ENSP00000252486,9606.ENSP00000254722,…	DCN,GNA11,MAPK1,LGALS1,CTSG,LBP,PON1,MPO,COL1A1,APOB,RHOQ,CAT,LRP1,GOT2,CMA1,RAP1B,HBA2,APOE,SERPINF1,THBS1,PIK3C3,GNAO1,PRDX1,MAPK3,RAB10,ICAM1,TNC,PRDX5,IQGAP1,PFKL,SOD1,ATP6V1A,CA2,CA3,AKR1B1,GNAQ,ACTC1,CALM3,CAPN2,PPBP,PF4,ADH5,MAP1B,COL1A2,FOLR2,PRDX3,HSP90B1,COL6A2,RAB8A,PRDX2,CD14,COL3A1,CTNNA1,YWHAG,EEF2,AQP1,RAB8B,GNAI2,HNRNPD,PKM,CALR,TUFM,HSPA5,FBN1,RAB11B,HBB,GNAL,NME1,SNCA,CAV1,PKLR,…
GO:0019221	Cytokine-mediated signaling pathway	83	0.42	1.95e-12	9606.ENSP00000005257,9606.ENSP00000009530,9606.ENSP00000044462,9606.ENSP00000216455,9606.ENSP00000216802,9606.ENSP00000217407,9606.ENSP00000223321,9606.ENSP00000231487,9606.ENSP00000234347,9606.ENSP00000247461,9606.ENSP00000250559,9606.ENSP00000252699,9606.ENSP00000261366,9606.ENSP00000261479,9606.ENSP00000261712,9606.ENSP00000262193,9606.ENSP00000263025,9606.ENSP00000263097,9606.ENSP00000263168,…	RALA,CD74,PSMA4,PSMA3,PSME2,LBP,PSMA2,SKP1,PRTN3,CANX,RAP1B,ACTN4,LMNB1,PSMA6,PSMD11,PSMB1,MAPK3,CNN2,CAPZA1,ICAM1,F13A1,SOD1,PPBP,PF4,HSPA9,COL1A2,HSP90B1,PSMD2,PSMC5,TCP1,TALDO1,P4HB,LEPR,HSP90AA1,CAMK2D,ANXA2,HNRNPA2B1,FN1,HLA-DRB1,MSN,GSTO1,PSMA7,LCN2,PSMB2,PSMB9,HLA-DQA2,HLA-DRB5,HLA-C,HLA-E,ANXA1,FSCN1,KRT18,HLA-DRA,YWHAZ,ITGB1,HLA-A,ILK,ITGB2,LCP1,MX1,CDC42,UBA52,HLA-DPA1,HLA-B,CD36,HLA-DP…
GO:0007155	Cell adhesion	101	0.37	1.98e-12	9606.ENSP00000211998,9606.ENSP00000216181,9606.ENSP00000217652,9606.ENSP00000219150,9606.ENSP00000222271,9606.ENSP00000226218,9606.ENSP00000248553,9606.ENSP00000257770,9606.ENSP00000260356,9606.ENSP00000261023,9606.ENSP00000262407,9606.ENSP00000262776,9606.ENSP00000264710,9606.ENSP00000264832,9606.ENSP00000265077,9606.ENSP00000265131,9606.ENSP00000265132,9606.ENSP00000268150,9606.ENSP00000268603,…	VCL,MYH9,MYL12A,CORO1A,COMP,VTN,HSPB1,NT5E,THBS1,ITGAV,ITGA2B,LGALS3BP,RAB10,ICAM1,VCAN,TNC,AMBP,MFGE8,CDH11,S100A11,HAPLN1,MYL9,FERMT3,ITGA1,THY1,HAPLN4,AZGP1,COL6A3,ITGB5,COL14A1,JAM3,COL6A2,COL3A1,CTNNA1,ALCAM,FGB,FGA,CD34,AOC3,TLN1,COL12A1,FBN1,LIMS2,HBB,FGG,RTN4,THBS4,CTNNB1,ECM2,ANXA2,RPSA,FN1,RAC1,ACTB,APOA4,HAPLN3,MSN,MYH10,COL6A1,CD47,THBS2,EZR,CSRP1,ATP1B1,F11R,THBS3,S100A8,S100A9,FLNA,…
GO:0002479	Antigen processing and presentation of exogenous peptide antigen via mhc class i, tap-dependent	27	0.89	2.29e-12	9606.ENSP00000044462,9606.ENSP00000216455,9606.ENSP00000216802,9606.ENSP00000223321,9606.ENSP00000261023,9606.ENSP00000261479,9606.ENSP00000261712,9606.ENSP00000262193,9606.ENSP00000296181,9606.ENSP00000300289,9606.ENSP00000310129,9606.ENSP00000310572,9606.ENSP00000320866,9606.ENSP00000359910,9606.ENSP00000362334,9606.ENSP00000363993,9606.ENSP00000365402,9606.ENSP00000365817,9606.ENSP00000367851,…	PSMA4,PSMA3,PSME2,PSMA2,ITGAV,PSMA6,PSMD11,PSMB1,ITGB5,PDIA3,PSMD2,PSMC5,CALR,PSMA7,PSMB2,PSMB9,HLA-C,HLA-E,CYBB,HLA-A,HLA-B,CD36,PSMA1,PSMD6,B2M,PSMC3,PSMB3
GO:0048513	Animal organ development	240	0.21	2.44e-12	9606.ENSP00000009530,9606.ENSP00000052754,9606.ENSP00000078429,9606.ENSP00000167586,9606.ENSP00000215832,9606.ENSP00000215909,9606.ENSP00000216181,9606.ENSP00000216254,9606.ENSP00000222271,9606.ENSP00000225899,9606.ENSP00000225964,9606.ENSP00000226218,9606.ENSP00000228841,9606.ENSP00000231751,9606.ENSP00000232461,9606.ENSP00000232564,9606.ENSP00000234347,9606.ENSP00000236850,9606.ENSP00000236959,…	CD74,DCN,GNA11,KRT14,MAPK1,LGALS1,MYH9,ACO2,COMP,KRT32,COL1A1,VTN,MYL2,LTF,GNAT1,GNB4,PRTN3,APOA1,ATIC,CAT,LRP1,GOT2,CAPNS1,KRT13,KRT38,KRT9,RRAS,YWHAH,CMA1,GNAT2,KRT12,KRT33B,KRT5,KRT1,KRT75,KRT6B,KRT15,SERPINF1,H3F3B,KRT85,KRT84,TMOD1,TMED2,SLC4A1,MAPK3,CD81,YWHAE,KRT24,ADD1,ICAM1,ANXA3,PDCD6,TNC,ACAT1,LUM,IQGAP1,KRT10,SOD1,RCN3,SFRP2,GLUD1,THY1,CA2,AKR1B1,ACTC1,CALM3,KRT72,COL6A3,CLEC3B,HSPA9,…
GO:0032535	Regulation of cellular component size	59	0.52	2.54e-12	9606.ENSP00000219150,9606.ENSP00000225655,9606.ENSP00000228825,9606.ENSP00000229264,9606.ENSP00000239940,9606.ENSP00000243077,9606.ENSP00000246069,9606.ENSP00000252486,9606.ENSP00000256001,9606.ENSP00000259365,9606.ENSP00000262428,9606.ENSP00000263168,9606.ENSP00000263238,9606.ENSP00000263867,9606.ENSP00000264758,9606.ENSP00000264832,9606.ENSP00000273047,9606.ENSP00000292807,9606.ENSP00000295685,…	CORO1A,PFN1,ARPC3,GNB3,PFN2,LRP1,DSTN,APOE,ACTR3B,TMOD1,COTL1,CAPZA1,ACTR3,CAPG,ADD1,ICAM1,RAB5A,AP2M1,ARPC2,MAP1B,CFL2,DPYSL2,AQP1,HP1BP3,PLS1,RTN4,CAV3,FN1,ADD3,RAC1,SPTBN1,MYO1C,MSN,CAPZA2,EZR,SPTA1,HSP90AB1,SPTAN1,ANXA7,GSN,ACTR2,MYADM,CORO1B,ILK,PAFAH1B1,RDX,ARHGAP35,ARPC4,ARPC1B,GDI1,RHOA,CAPZB,WDR1,SPTBN2,CFL1,ARF1,ACTN2,SPTB,NEFL
GO:0098869	Cellular oxidant detoxification	29	0.84	2.61e-12	9606.ENSP00000225275,9606.ENSP00000241052,9606.ENSP00000241337,9606.ENSP00000251595,9606.ENSP00000252486,9606.ENSP00000262746,9606.ENSP00000265462,9606.ENSP00000270142,9606.ENSP00000295897,9606.ENSP00000298510,9606.ENSP00000301522,9606.ENSP00000327431,9606.ENSP00000333994,9606.ENSP00000342026,9606.ENSP00000348170,9606.ENSP00000350425,9606.ENSP00000356864,9606.ENSP00000357727,9606.ENSP00000358727,…	MPO,CAT,GSTM2,HBA2,APOE,PRDX1,PRDX5,SOD1,ALB,PRDX3,PRDX2,HBG1,HBB,PRDX6,HP,APOA4,MGST3,S100A9,GSTO1,TXN,PRDX4,HBE1,HBG2,HBD,SOD3,GPX3,GSTP1,PARK7,SOD2
GO:0090066	Regulation of anatomical structure size	70	0.47	2.76e-12	9606.ENSP00000219150,9606.ENSP00000222271,9606.ENSP00000225655,9606.ENSP00000228825,9606.ENSP00000229264,9606.ENSP00000239940,9606.ENSP00000243077,9606.ENSP00000246069,9606.ENSP00000252486,9606.ENSP00000256001,9606.ENSP00000259365,9606.ENSP00000262428,9606.ENSP00000263168,9606.ENSP00000263238,9606.ENSP00000263867,9606.ENSP00000264758,9606.ENSP00000264832,9606.ENSP00000265023,9606.ENSP00000270142,…	CORO1A,COMP,PFN1,ARPC3,GNB3,PFN2,LRP1,DSTN,APOE,ACTR3B,TMOD1,COTL1,CAPZA1,ACTR3,CAPG,ADD1,ICAM1,KNG1,SOD1,RAB5A,ITGA1,AP2M1,ARPC2,MAP1B,CFL2,FGB,FGA,DPYSL2,AQP1,HP1BP3,FGG,PLS1,RTN4,CAV1,CAV3,FN1,ADD3,RAC1,SPTBN1,MYO1C,MSN,ATP1A2,CAPZA2,AGT,EZR,SPTA1,HSP90AB1,SPTAN1,ANXA7,GSN,ACTR2,MYADM,CORO1B,ILK,PAFAH1B1,RDX,ARHGAP35,ARPC4,ARPC1B,GDI1,RHOA,CAPZB,WDR1,SPTBN2,CFL1,ARF1,ACTN2,SOD2,SPTB,NEFL
GO:1901564	Organonitrogen compound metabolic process	349	0.16	3.07e-12	9606.ENSP00000044462,9606.ENSP00000052754,9606.ENSP00000054950,9606.ENSP00000157600,9606.ENSP00000168148,9606.ENSP00000205948,9606.ENSP00000215727,9606.ENSP00000215832,9606.ENSP00000215909,9606.ENSP00000216181,9606.ENSP00000216336,9606.ENSP00000216455,9606.ENSP00000216802,9606.ENSP00000217182,9606.ENSP00000217426,9606.ENSP00000217971,9606.ENSP00000220763,9606.ENSP00000221476,9606.ENSP00000222120,…	PSMA4,DCN,RCN1,LMCD1,SPP2,APOH,SERPIND1,MAPK1,LGALS1,MYH9,CTSG,PSMA3,PSME2,EEF1A2,AHCY,PGRMC1,CPQ,CKM,RAB3D,COMP,GAPDHS,PON1,PCOLCE,PSMA2,AEBP1,C1QBP,ALDOC,LAP3,APOC3,LTA4H,GAPDH,USP5,TPI1,RPS12,SKP1,LTF,APOB,AZU1,PRTN3,ENO1,CTSD,APOA1,ATIC,TTR,RPN2,RHOQ,CAT,CPXM2,GSTM2,LRP1,HIST1H4F,GOT2,C3,CAPNS1,FGL2,CMA1,RPS16,KRT1,APOE,ACLY,H3F3B,APCS,GSTM3,NT5E,THBS1,ITGAV,LYZ,PEBP1,PSMA6,PSMD11,ATP5B,PIK3C…
GO:0032880	Regulation of protein localization	101	0.37	3.30e-12	9606.ENSP00000211998,9606.ENSP00000215832,9606.ENSP00000219169,9606.ENSP00000229239,9606.ENSP00000236671,9606.ENSP00000238738,9606.ENSP00000243077,9606.ENSP00000248975,9606.ENSP00000252486,9606.ENSP00000254301,9606.ENSP00000258091,9606.ENSP00000261735,9606.ENSP00000262039,9606.ENSP00000263645,9606.ENSP00000264335,9606.ENSP00000268182,9606.ENSP00000269848,9606.ENSP00000272519,9606.ENSP00000275603,…	VCL,MAPK1,NUTF2,GAPDH,CTSD,RHOQ,LRP1,YWHAH,APOE,LGALS3,CCT7,ERP29,PIK3C3,CD81,YWHAE,IQGAP1,PFKL,RALB,CCT6A,GLUD1,CCT5,SLC25A4,STOM,CCT8,AP2M1,VPS35,CCT2,RAB8A,CD14,FGB,YWHAG,FGA,KIF5B,F2,CD34,TCP1,IDH2,RAB11B,HSP90AA1,ANG,FGG,PLS1,RTN4,EPB41L2,PTN,CAV3,GNAI1,CTNNB1,APOD,EPB41,RAC1,SPTBN1,ACTB,ATP2B4,MYO1C,HLA-DRB1,MSN,MYH10,EZR,LMNA,RAP1A,FLNA,GNAS,RBP4,HSP90AB1,YWHAB,GSN,RAB14,TXN,HLA-E,GPC6,ASP…
GO:1902903	Regulation of supramolecular fiber organization	57	0.52	5.55e-12	9606.ENSP00000219150,9606.ENSP00000223357,9606.ENSP00000225655,9606.ENSP00000228825,9606.ENSP00000236850,9606.ENSP00000239940,9606.ENSP00000246069,9606.ENSP00000252486,9606.ENSP00000256001,9606.ENSP00000259365,9606.ENSP00000262428,9606.ENSP00000263168,9606.ENSP00000263238,9606.ENSP00000263867,9606.ENSP00000264758,9606.ENSP00000264832,9606.ENSP00000295685,9606.ENSP00000296755,9606.ENSP00000298159,…	CORO1A,AEBP1,PFN1,ARPC3,APOA1,PFN2,DSTN,APOE,ACTR3B,TMOD1,COTL1,CAPZA1,ACTR3,CAPG,ADD1,ICAM1,ARPC2,MAP1B,CFL2,CLU,SNCA,CAV3,ADD3,RAC1,SPTBN1,TPM1,MYO1C,CAPZA2,CD47,F11R,SPTA1,S100A10,FLNA,SPTAN1,GSN,HSPG2,HSPA1B,ACTR2,EMILIN1,MYADM,CORO1B,CDC42,RDX,ARHGAP35,ARPC4,ARPC1B,RHOA,CAPZB,PARK7,WDR1,HSPA8,SPTBN2,CFL1,CRYAB,ARF1,ACTN2,SPTB
GO:0032956	Regulation of actin cytoskeleton organization	55	0.53	7.39e-12	9606.ENSP00000219150,9606.ENSP00000225655,9606.ENSP00000228825,9606.ENSP00000228945,9606.ENSP00000232003,9606.ENSP00000236850,9606.ENSP00000238738,9606.ENSP00000239940,9606.ENSP00000243077,9606.ENSP00000246069,9606.ENSP00000256001,9606.ENSP00000259365,9606.ENSP00000262428,9606.ENSP00000263168,9606.ENSP00000263238,9606.ENSP00000263867,9606.ENSP00000264758,9606.ENSP00000264832,9606.ENSP00000265016,…	CORO1A,PFN1,ARPC3,ARHGDIB,HRG,APOA1,RHOQ,PFN2,LRP1,DSTN,ACTR3B,TMOD1,COTL1,CAPZA1,ACTR3,CAPG,ADD1,ICAM1,BST1,IQGAP1,ARPC2,CFL2,JAM3,CAV3,ADD3,RAC1,SPTBN1,TPM1,MYO1C,CAPZA2,CD47,F11R,SPTA1,S100A10,FLNA,SPTAN1,GSN,ACTR2,FSCN1,MYADM,CORO1B,ILK,CDC42,RDX,ARHGAP35,ARPC4,ARPC1B,RHOA,CAPZB,WDR1,SPTBN2,CFL1,ARF1,ACTN2,SPTB
GO:0043687	Post-translational protein modification	56	0.53	7.77e-12	9606.ENSP00000044462,9606.ENSP00000054950,9606.ENSP00000168148,9606.ENSP00000215727,9606.ENSP00000215909,9606.ENSP00000216455,9606.ENSP00000216802,9606.ENSP00000223321,9606.ENSP00000231487,9606.ENSP00000233242,9606.ENSP00000236850,9606.ENSP00000245907,9606.ENSP00000252486,9606.ENSP00000261479,9606.ENSP00000261712,9606.ENSP00000262193,9606.ENSP00000262646,9606.ENSP00000264613,9606.ENSP00000265023,…	PSMA4,RCN1,SPP2,SERPIND1,LGALS1,PSMA3,PSME2,PSMA2,SKP1,APOB,APOA1,C3,APOE,PSMA6,PSMD11,PSMB1,RAB2A,CP,KNG1,VCAN,TNC,MFGE8,RAB5A,ALB,HSP90B1,RAB8A,FGA,PSMD2,RAB1B,PSMC5,FBN1,P4HB,RAB11B,FGG,FN1,ITIH2,SERPINC1,APOA2,PSMA7,PSMB2,PSMB9,CKAP4,STT3A,PDIA6,TF,RAB1A,AHSG,C4A,PSMA1,SERPINA1,PSMD6,CALU,CAND1,PRKCSH,PSMC3,PSMB3
GO:0051493	Regulation of cytoskeleton organization	71	0.45	1.11e-11	9606.ENSP00000215832,9606.ENSP00000219150,9606.ENSP00000225655,9606.ENSP00000228825,9606.ENSP00000228945,9606.ENSP00000232003,9606.ENSP00000236850,9606.ENSP00000238738,9606.ENSP00000239940,9606.ENSP00000243077,9606.ENSP00000246069,9606.ENSP00000256001,9606.ENSP00000259365,9606.ENSP00000262428,9606.ENSP00000263025,9606.ENSP00000263168,9606.ENSP00000263238,9606.ENSP00000263867,9606.ENSP00000264758,…	MAPK1,CORO1A,PFN1,ARPC3,ARHGDIB,HRG,APOA1,RHOQ,PFN2,LRP1,DSTN,ACTR3B,TMOD1,COTL1,MAPK3,CAPZA1,ACTR3,CAPG,ADD1,ICAM1,BST1,IQGAP1,CAPN2,ARPC2,MAP1B,NPM1,CFL2,JAM3,SNCA,CAV3,GNAI1,CTNNB1,ADD3,RAC1,DYNC1H1,SPTBN1,TPM1,MYO1C,CAPZA2,CD47,F11R,SPTA1,S100A8,S100A9,S100A10,FLNA,SPTAN1,GSN,CLIC4,HSPA1B,ACTR2,FSCN1,MYADM,CORO1B,ILK,PAFAH1B1,CDC42,RDX,ARHGAP35,ARPC4,ARPC1B,RHOA,CAPZB,PDCD6IP,WDR1,SPTBN2,CFL1…
GO:0030048	Actin filament-based movement	32	0.76	1.16e-11	9606.ENSP00000216181,9606.ENSP00000228841,9606.ENSP00000245503,9606.ENSP00000252699,9606.ENSP00000255381,9606.ENSP00000259365,9606.ENSP00000290378,9606.ENSP00000307280,9606.ENSP00000324527,9606.ENSP00000338343,9606.ENSP00000339740,9606.ENSP00000341940,9606.ENSP00000345230,9606.ENSP00000347055,9606.ENSP00000347507,9606.ENSP00000351022,9606.ENSP00000352834,9606.ENSP00000353590,9606.ENSP00000355645,…	MYH9,MYL2,MYH2,ACTN4,MYH4,TMOD1,ACTC1,MYL1,MYO1D,SGCD,CAMK2D,CAV3,TPM4,MYL4,MYH7,TPM1,MYO1C,MYH10,ACTA1,TPM3,DES,TPM2,MYL3,MYH8,ACTN3,ACTN2,ATP1A1,VIM,MYL6,MYL6B,MYH3,MYH14
GO:0043254	Regulation of protein-containing complex assembly	63	0.48	1.65e-11	9606.ENSP00000219150,9606.ENSP00000225655,9606.ENSP00000228825,9606.ENSP00000232003,9606.ENSP00000239940,9606.ENSP00000250559,9606.ENSP00000252486,9606.ENSP00000254301,9606.ENSP00000254810,9606.ENSP00000256001,9606.ENSP00000259365,9606.ENSP00000262428,9606.ENSP00000263168,9606.ENSP00000263238,9606.ENSP00000263867,9606.ENSP00000264758,9606.ENSP00000264832,9606.ENSP00000272519,9606.ENSP00000295685,…	CORO1A,PFN1,ARPC3,HRG,PFN2,RAP1B,APOE,LGALS3,H3F3B,ACTR3B,TMOD1,COTL1,CAPZA1,ACTR3,CAPG,ADD1,ICAM1,RALB,ARPC2,MAP1B,JAM3,VPS35,PSMC5,CLU,HSPA5,HSP90AA1,SNCA,CAV3,ADD3,RAC1,SPTBN1,VCP,MYO1C,MSN,CAPZA2,SPTA1,VDAC2,SPTAN1,GSN,HSPA1B,ACTR2,FSCN1,MYADM,CORO1B,LCP1,CDC42,RDX,SAR1B,ARPC4,ARPC1B,CD36,RHOA,CAPZB,PARK7,GNB2L1,HSPA8,SPTBN2,CRYAB,ARF1,CAND1,SPTB,GFAP,PSMC3
GO:0032482	Rab protein signal transduction	25	0.89	1.69e-11	9606.ENSP00000222120,9606.ENSP00000262646,9606.ENSP00000264710,9606.ENSP00000265062,9606.ENSP00000267512,9606.ENSP00000273047,9606.ENSP00000282878,9606.ENSP00000300935,9606.ENSP00000306496,9606.ENSP00000310226,9606.ENSP00000312734,9606.ENSP00000319781,9606.ENSP00000333547,9606.ENSP00000349560,9606.ENSP00000353444,9606.ENSP00000355651,9606.ENSP00000358466,9606.ENSP00000362946,9606.ENSP00000376390,…	RAB3D,RAB2A,RAB10,RAB7A,RAB15,RAB5A,RAB3C,RAB8A,RAB33B,RAB1B,RAB8B,RAB43,RAB11B,RAB4B,RAB5B,RAB4A,RAB39B,RAB14,RAB37,RAB2B,RAB1A,GDI1,RAB30,RAB5C,RAB31
GO:0002697	Regulation of immune effector process	60	0.49	2.20e-11	9606.ENSP00000009530,9606.ENSP00000217407,9606.ENSP00000223642,9606.ENSP00000224181,9606.ENSP00000225698,9606.ENSP00000226218,9606.ENSP00000236850,9606.ENSP00000245907,9606.ENSP00000248598,9606.ENSP00000254301,9606.ENSP00000263025,9606.ENSP00000263408,9606.ENSP00000263413,9606.ENSP00000263645,9606.ENSP00000264832,9606.ENSP00000265983,9606.ENSP00000278407,9606.ENSP00000308541,9606.ENSP00000313967,…	CD74,LBP,C5,C8G,C1QBP,VTN,APOA1,C3,FGL2,LGALS3,MAPK3,C9,C6,CD81,ICAM1,HPX,SERPING1,F2,C1QB,CFHR1,CLU,C7,A2M,LAMP1,RTN4,PGLYRP2,PCBP2,C8A,CD47,CD55,C4BPA,FHR2,CFH,APOA2,CD5L,HTRA1,RAP1A,C8B,RBP4,C1QC,C1QA,HLA-E,ANXA1,HSPD1,PROS1,CD59,HLA-A,ITGB2,C1S,C4A,HLA-B,CD36,GPI,C4B,CFB,IGLL5,C1R,ITGAM,B2M,PHB
GO:0055114	Oxidation-reduction process	99	0.36	2.32e-11	9606.ENSP00000203407,9606.ENSP00000216254,9606.ENSP00000216962,9606.ENSP00000220764,9606.ENSP00000222286,9606.ENSP00000225275,9606.ENSP00000226253,9606.ENSP00000229239,9606.ENSP00000229270,9606.ENSP00000234590,9606.ENSP00000235835,9606.ENSP00000236850,9606.ENSP00000241052,9606.ENSP00000241337,9606.ENSP00000246024,9606.ENSP00000261733,9606.ENSP00000262746,9606.ENSP00000263368,9606.ENSP00000264613,…	UQCRC1,ACO2,PYGB,DECR1,GAPDHS,MPO,ALDOC,GAPDH,TPI1,ENO1,AKR7A2,APOA1,CAT,GSTM2,TMX4,ALDH2,PRDX1,BLVRB,CP,PRDX5,ACAT1,UQCRC2,PFKL,SOD1,PGD,GLUD1,HSD17B12,ACAA2,AKR1B1,PDIA4,CBR1,CBR3,CALM3,ADH5,BDH2,ALDH1A1,PRDX3,PDIA3,PRDX2,CYB5B,AOC3,GRHPR,UGDH,PKM,TALDO1,ENO3,MDH2,GLUD2,P4HB,LEPR,IDH2,ALDH1A3,DLST,SNCA,PKLR,PPP1CC,PRDX6,ALDH9A1,VAT1,CYB5R3,MGST3,APOA2,ECHS1,GSTO1,PGAM1,PGM1,GNAS,AKR1A1,PGK1,TXN…
GO:0009636	Response to toxic substance	42	0.62	2.53e-11	9606.ENSP00000222381,9606.ENSP00000225275,9606.ENSP00000241052,9606.ENSP00000241337,9606.ENSP00000251595,9606.ENSP00000252486,9606.ENSP00000256594,9606.ENSP00000262746,9606.ENSP00000263025,9606.ENSP00000265462,9606.ENSP00000270142,9606.ENSP00000295897,9606.ENSP00000296412,9606.ENSP00000296755,9606.ENSP00000298510,9606.ENSP00000301522,9606.ENSP00000311469,9606.ENSP00000327431,9606.ENSP00000333994,…	PON1,MPO,CAT,GSTM2,HBA2,APOE,GSTM3,PRDX1,MAPK3,PRDX5,SOD1,ALB,ADH5,MAP1B,PRDX3,PRDX2,GSTM1,HBG1,HBB,PRDX6,HP,APOA4,MGST3,S100A9,GSTO1,AKR1A1,ASS1,LCN2,TXN,ESD,PRDX4,HBE1,HBG2,HBD,SOD3,GPX3,GSTP1,ALAD,UBA52,PARK7,SOD2,EPHX1
GO:0044092	Negative regulation of molecular function	114	0.33	2.69e-11	9606.ENSP00000168148,9606.ENSP00000215727,9606.ENSP00000223642,9606.ENSP00000226218,9606.ENSP00000227667,9606.ENSP00000229239,9606.ENSP00000231751,9606.ENSP00000232003,9606.ENSP00000232461,9606.ENSP00000236850,9606.ENSP00000241052,9606.ENSP00000241337,9606.ENSP00000243077,9606.ENSP00000245907,9606.ENSP00000248553,9606.ENSP00000252486,9606.ENSP00000254301,9606.ENSP00000254722,9606.ENSP00000255040,…	SPP2,SERPIND1,C5,VTN,APOC3,GAPDH,LTF,HRG,GNAT1,APOA1,CAT,GSTM2,LRP1,C3,HSPB1,APOE,LGALS3,SERPINF1,APCS,FABP4,THBS1,PEBP1,PZP,C14orf166,TMED2,SLC4A1,MAPK3,CNRIP1,YWHAE,ANXA3,KNG1,AMBP,PRDX5,ITIH4,TIMP3,IQGAP1,RALB,ITIH1,SFRP2,SERPING1,THY1,UCHL1,GNAQ,CALM3,CSTB,COL6A3,ANXA5,NPM1,PRDX3,PRDX2,YWHAG,AQP1,AOC3,GNAI2,CFHR1,CPNE1,CRMP1,A2M,MYO1D,PPP2R1A,EIF4A2,LEPR,SNCA,RPS7,CAV1,CAMK2D,PTN,CAV3,SLPI,AN…
GO:0044087	Regulation of cellular component biogenesis	101	0.35	2.73e-11	9606.ENSP00000005257,9606.ENSP00000211998,9606.ENSP00000219150,9606.ENSP00000225655,9606.ENSP00000228825,9606.ENSP00000232003,9606.ENSP00000236850,9606.ENSP00000238738,9606.ENSP00000239940,9606.ENSP00000243077,9606.ENSP00000250559,9606.ENSP00000252486,9606.ENSP00000254301,9606.ENSP00000254810,9606.ENSP00000256001,9606.ENSP00000259365,9606.ENSP00000260130,9606.ENSP00000260356,9606.ENSP00000262428,…	RALA,VCL,CORO1A,PFN1,ARPC3,HRG,APOA1,RHOQ,PFN2,LRP1,RAP1B,APOE,LGALS3,H3F3B,ACTR3B,TMOD1,SDCBP,THBS1,COTL1,CAPZA1,ACTR3,CAPG,ADD1,ICAM1,RAB7A,IQGAP1,RALB,RAB5A,THY1,ARPC2,MAP1B,NPM1,JAM3,VPS35,RAB1B,PSMC5,CLU,HSPA5,HSP90AA1,SNCA,CAV1,CAV3,DPYSL3,APOD,ADD3,RAC1,DYNC1H1,SPTBN1,TPM1,VCP,MYO1C,MAP4,MSN,CAPZA2,CD47,AGT,THBS2,EZR,F11R,SPTA1,S100A10,RAP1A,FLNA,VDAC2,SPTAN1,GSN,HSPA1B,GPC6,ACTR2,EMILIN1,…
GO:0007275	Multicellular organism development	333	0.16	2.99e-11	9606.ENSP00000005257,9606.ENSP00000009530,9606.ENSP00000052754,9606.ENSP00000078429,9606.ENSP00000167586,9606.ENSP00000168148,9606.ENSP00000211998,9606.ENSP00000215832,9606.ENSP00000215909,9606.ENSP00000216181,9606.ENSP00000216254,9606.ENSP00000222271,9606.ENSP00000223061,9606.ENSP00000225655,9606.ENSP00000225899,9606.ENSP00000225964,9606.ENSP00000226218,9606.ENSP00000228841,9606.ENSP00000228945,…	RALA,CD74,DCN,GNA11,KRT14,SPP2,VCL,MAPK1,LGALS1,MYH9,ACO2,COMP,PCOLCE,PFN1,KRT32,COL1A1,VTN,MYL2,ARHGDIB,TPI1,LTF,HRG,GNAT1,GNB4,APOB,AZU1,PRTN3,APOA1,ATIC,CAT,LRP1,GOT2,C3,CAPNS1,KRT13,KRT38,KRT9,RRAS,YWHAH,CMA1,GNAT2,KRT12,KRT33B,KRT5,KRT1,KRT75,KRT6B,APOE,KRT15,SERPINF1,H3F3B,GSTM3,KRT85,KRT84,TMOD1,THBS1,ITGAV,ATP5B,TMED2,SLC4A1,PRDX1,MAPK3,C6,CD81,CAPG,YWHAE,KRT24,RAB10,ADD1,ICAM1,SCARB2,ANX…
GO:0006165	Nucleoside diphosphate phosphorylation	23	0.93	3.24e-11	9606.ENSP00000222286,9606.ENSP00000226253,9606.ENSP00000229239,9606.ENSP00000229270,9606.ENSP00000234590,9606.ENSP00000269848,9606.ENSP00000305995,9606.ENSP00000320171,9606.ENSP00000324105,9606.ENSP00000337060,9606.ENSP00000339933,9606.ENSP00000359991,9606.ENSP00000360124,9606.ENSP00000360939,9606.ENSP00000362271,9606.ENSP00000362413,9606.ENSP00000376840,9606.ENSP00000376886,9606.ENSP00000378669,…	GAPDHS,ALDOC,GAPDH,TPI1,ENO1,PFKL,PGK2,PKM,ENO3,NME1,PKLR,PGAM1,PGM1,CMPK1,AK1,PGK1,BPGM,NME1-NME2,ALDOA,GPI,PGAM4,ENO2,LDHA
GO:0010810	Regulation of cell-substrate adhesion	41	0.62	3.71e-11	9606.ENSP00000211998,9606.ENSP00000215909,9606.ENSP00000225698,9606.ENSP00000225964,9606.ENSP00000226218,9606.ENSP00000232003,9606.ENSP00000236850,9606.ENSP00000243077,9606.ENSP00000246792,9606.ENSP00000252699,9606.ENSP00000260356,9606.ENSP00000265016,9606.ENSP00000268182,9606.ENSP00000278353,9606.ENSP00000284240,9606.ENSP00000284322,9606.ENSP00000295685,9606.ENSP00000306099,9606.ENSP00000306361,…	VCL,LGALS1,C1QBP,COL1A1,VTN,HRG,APOA1,LRP1,RRAS,ACTN4,THBS1,BST1,IQGAP1,HSD17B12,THY1,ABI3BP,ARPC2,FGB,FGA,PLG,CALR,LIMS2,P4HB,FBLN1,FGG,PTN,ECM2,APOD,FN1,RAC1,S100A10,FLNA,RSU1,VIT,EMILIN1,MYADM,ILK,CDC42,CD36,RHOA,LIMS1
GO:0051346	Negative regulation of hydrolase activity	62	0.47	4.17e-11	9606.ENSP00000168148,9606.ENSP00000215727,9606.ENSP00000223642,9606.ENSP00000226218,9606.ENSP00000227667,9606.ENSP00000229239,9606.ENSP00000231751,9606.ENSP00000232003,9606.ENSP00000232461,9606.ENSP00000236850,9606.ENSP00000243077,9606.ENSP00000245907,9606.ENSP00000254301,9606.ENSP00000254722,9606.ENSP00000255040,9606.ENSP00000260356,9606.ENSP00000261313,9606.ENSP00000261336,9606.ENSP00000262225,…	SPP2,SERPIND1,C5,VTN,APOC3,GAPDH,LTF,HRG,GNAT1,APOA1,LRP1,C3,LGALS3,SERPINF1,APCS,THBS1,PEBP1,PZP,TMED2,YWHAE,KNG1,AMBP,PRDX5,ITIH4,TIMP3,IQGAP1,ITIH1,SFRP2,SERPING1,CSTB,COL6A3,PRDX3,AQP1,GNAI2,A2M,MYO1D,LEPR,SNCA,PTN,SLPI,ANXA2,ITIH2,AGT,SERPINC1,APOA2,F11R,CNN3,SET,ANXA1,GIG25,PROS1,CAST,FKBP1A,RDX,AHSG,C4A,C4B,SERPINA1,PARK7,CRYAB,SERPINH1,SERPINA4
GO:0030855	Epithelial cell differentiation	79	0.4	5.27e-11	9606.ENSP00000167586,9606.ENSP00000225899,9606.ENSP00000226253,9606.ENSP00000246533,9606.ENSP00000246635,9606.ENSP00000246646,9606.ENSP00000246662,9606.ENSP00000250559,9606.ENSP00000251643,9606.ENSP00000251646,9606.ENSP00000252242,9606.ENSP00000252244,9606.ENSP00000252245,9606.ENSP00000252252,9606.ENSP00000254043,9606.ENSP00000254301,9606.ENSP00000256594,9606.ENSP00000257901,9606.ENSP00000257951,…	KRT14,KRT32,ALDOC,CAPNS1,KRT13,KRT38,KRT9,RAP1B,KRT12,KRT33B,KRT5,KRT1,KRT75,KRT6B,KRT15,LGALS3,GSTM3,KRT85,KRT84,TMOD1,KRT24,RAB10,ICAM1,VDAC1,IQGAP1,KRT10,SOD1,AKR1B1,CBR1,KRT72,BDH2,KRT16,KRT27,KRT28,KRT78,KRT73,KRT74,KRT17,CD34,KRT2,BASP1,KRT79,KRT7,KRT76,RTN4,PTN,KRT77,CTNNB1,MSN,KRT19,EZR,F11R,TAGLN2,RAP1A,FLNA,CNN3,ANXA7,PGK1,CLIC4,ANXA1,KRT18,MYADM,KRT35,ANXA4,PAFAH1B1,CDC42,RDX,RHOA,KRT3…
GO:0035567	Non-canonical wnt signaling pathway	32	0.73	5.59e-11	9606.ENSP00000044462,9606.ENSP00000216455,9606.ENSP00000216802,9606.ENSP00000223321,9606.ENSP00000225655,9606.ENSP00000251337,9606.ENSP00000261479,9606.ENSP00000261712,9606.ENSP00000262193,9606.ENSP00000262494,9606.ENSP00000274063,9606.ENSP00000291295,9606.ENSP00000292807,9606.ENSP00000310129,9606.ENSP00000310572,9606.ENSP00000327694,9606.ENSP00000344456,9606.ENSP00000348461,9606.ENSP00000351926,…	PSMA4,PSMA3,PSME2,PSMA2,PFN1,GNAT2,PSMA6,PSMD11,PSMB1,GNAO1,SFRP2,CALM3,AP2M1,PSMD2,PSMC5,AP2A2,CTNNB1,RAC1,AP2A1,PSMA7,PSMB2,PSMB9,GPC6,CDC42,RHOA,PSMA1,PSMD6,CLTC,PSMC3,GNB1,AP2B1,PSMB3
GO:0002460	Adaptive immune response based on somatic recombination of immune receptors built from immunoglobulin superfamily domains	34	0.7	5.74e-11	9606.ENSP00000009530,9606.ENSP00000223642,9606.ENSP00000224181,9606.ENSP00000225698,9606.ENSP00000245907,9606.ENSP00000248598,9606.ENSP00000255040,9606.ENSP00000263408,9606.ENSP00000263413,9606.ENSP00000263645,9606.ENSP00000264832,9606.ENSP00000278407,9606.ENSP00000313967,9606.ENSP00000315130,9606.ENSP00000322061,9606.ENSP00000329471,9606.ENSP00000334153,9606.ENSP00000353099,9606.ENSP00000354458,…	CD74,C5,C8G,C1QBP,C3,FGL2,APCS,C9,C6,CD81,ICAM1,SERPING1,C1QB,CLU,C7,KDELR1,RFTN1,HLA-DRB1,C8A,CD55,C4BPA,C8B,C1QC,C1QA,HSPD1,HLA-A,C1S,C4A,C4B,IGLL5,C1R,PHB,IGHV3-15,IGHV3-43D
GO:0050794	Regulation of cellular process	612	0.08	7.27e-11	9606.ENSP00000005257,9606.ENSP00000009530,9606.ENSP00000014930,9606.ENSP00000044462,9606.ENSP00000052754,9606.ENSP00000078429,9606.ENSP00000157600,9606.ENSP00000168148,9606.ENSP00000205948,9606.ENSP00000211998,9606.ENSP00000215727,9606.ENSP00000215832,9606.ENSP00000215909,9606.ENSP00000216181,9606.ENSP00000216218,9606.ENSP00000216455,9606.ENSP00000216802,9606.ENSP00000217182,9606.ENSP00000217407,…	RALA,CD74,HEBP1,PSMA4,DCN,GNA11,LMCD1,SPP2,APOH,VCL,SERPIND1,MAPK1,LGALS1,MYH9,ST13,PSMA3,PSME2,EEF1A2,LBP,CORO1A,NUTF2,RAB3D,COMP,GAPDHS,PCOLCE,PSMA2,AEBP1,C5,MPO,PFN1,C1QBP,COL1A1,VTN,TMEM109,APOC3,ARPC3,MYL2,ARHGDIB,GAPDH,GNB3,USP5,SKP1,LTF,HRG,GNAT1,GNB4,APOB,HSPE1,AZU1,PRTN3,ENO1,CTSD,APOA1,TTR,RHOQ,PFN2,CAT,GSTM2,LRP1,HIST1H4F,SSR1,MYH2,C3,TMX4,DSTN,CAPNS1,RRAS,TRAP1,CANX,TUBA4A,HSPB1,FGL2,…
GO:0070527	Platelet aggregation	20	1.01	7.31e-11	9606.ENSP00000211998,9606.ENSP00000216181,9606.ENSP00000217652,9606.ENSP00000222271,9606.ENSP00000248553,9606.ENSP00000262407,9606.ENSP00000279022,9606.ENSP00000279227,9606.ENSP00000306099,9606.ENSP00000306361,9606.ENSP00000316029,9606.ENSP00000333994,9606.ENSP00000336829,9606.ENSP00000349960,9606.ENSP00000356275,9606.ENSP00000358866,9606.ENSP00000360141,9606.ENSP00000364935,9606.ENSP00000379975,…	VCL,MYH9,MYL12A,COMP,HSPB1,ITGA2B,MYL9,FERMT3,FGB,FGA,TLN1,HBB,FGG,ACTB,CSRP1,FLNA,GNAS,CLIC1,ILK,ITGB3
GO:0008152	Metabolic process	492	0.11	7.38e-11	9606.ENSP00000009530,9606.ENSP00000044462,9606.ENSP00000052754,9606.ENSP00000054950,9606.ENSP00000156109,9606.ENSP00000157600,9606.ENSP00000168148,9606.ENSP00000203407,9606.ENSP00000205948,9606.ENSP00000215727,9606.ENSP00000215832,9606.ENSP00000215909,9606.ENSP00000216181,9606.ENSP00000216254,9606.ENSP00000216336,9606.ENSP00000216455,9606.ENSP00000216802,9606.ENSP00000216962,9606.ENSP00000217182,…	CD74,PSMA4,DCN,RCN1,GPKOW,LMCD1,SPP2,UQCRC1,APOH,SERPIND1,MAPK1,LGALS1,MYH9,ACO2,CTSG,PSMA3,PSME2,PYGB,EEF1A2,AHCY,APMAP,PGRMC1,CDIPT,CPQ,DECR1,CKM,RAB3D,COMP,GAPDHS,PON1,PCOLCE,PSMA2,AEBP1,MPO,C1QBP,COL1A1,ALDOC,LAP3,APOC3,LTA4H,GAPDH,USP5,TPI1,RPS12,SKP1,LTF,APOB,AZU1,PRTN3,ENO1,AKR7A2,CTSD,APOA1,ATIC,TTR,RPN2,RHOQ,CAT,CPXM2,GSTM2,LRP1,HIST1H4F,GOT2,C3,TMX4,CAPNS1,FGL2,YWHAH,CMA1,RPS16,HBA2,KRT…
GO:0046364	Monosaccharide biosynthetic process	22	0.94	8.61e-11	9606.ENSP00000222286,9606.ENSP00000226253,9606.ENSP00000229239,9606.ENSP00000229270,9606.ENSP00000234590,9606.ENSP00000245206,9606.ENSP00000270776,9606.ENSP00000285930,9606.ENSP00000305995,9606.ENSP00000321259,9606.ENSP00000324105,9606.ENSP00000327070,9606.ENSP00000359991,9606.ENSP00000360124,9606.ENSP00000360522,9606.ENSP00000361140,9606.ENSP00000362413,9606.ENSP00000378669,9606.ENSP00000391481,…	GAPDHS,ALDOC,GAPDH,TPI1,ENO1,GOT2,PGD,AKR1B1,PGK2,TALDO1,ENO3,MDH2,PGAM1,PGM1,RBP4,AKR1A1,PGK1,ALDOA,TKT,GPI,ENO2,MDH1
GO:0010811	Positive regulation of cell-substrate adhesion	31	0.73	8.73e-11	9606.ENSP00000225698,9606.ENSP00000226218,9606.ENSP00000232003,9606.ENSP00000236850,9606.ENSP00000246792,9606.ENSP00000268182,9606.ENSP00000278353,9606.ENSP00000284240,9606.ENSP00000284322,9606.ENSP00000295685,9606.ENSP00000306099,9606.ENSP00000306361,9606.ENSP00000320866,9606.ENSP00000326888,9606.ENSP00000327801,9606.ENSP00000331544,9606.ENSP00000336829,9606.ENSP00000341170,9606.ENSP00000344758,…	C1QBP,VTN,HRG,APOA1,RRAS,IQGAP1,HSD17B12,THY1,ABI3BP,ARPC2,FGB,FGA,CALR,LIMS2,P4HB,FBLN1,FGG,PTN,ECM2,FN1,RAC1,S100A10,FLNA,RSU1,VIT,EMILIN1,MYADM,ILK,CDC42,CD36,LIMS1
GO:0048583	Regulation of response to stimulus	283	0.17	9.46e-11	9606.ENSP00000009530,9606.ENSP00000044462,9606.ENSP00000052754,9606.ENSP00000157600,9606.ENSP00000205948,9606.ENSP00000215832,9606.ENSP00000215909,9606.ENSP00000216181,9606.ENSP00000216336,9606.ENSP00000216455,9606.ENSP00000216802,9606.ENSP00000217407,9606.ENSP00000223321,9606.ENSP00000223642,9606.ENSP00000224181,9606.ENSP00000225698,9606.ENSP00000225964,9606.ENSP00000226218,9606.ENSP00000227667,…	CD74,PSMA4,DCN,LMCD1,APOH,MAPK1,LGALS1,MYH9,CTSG,PSMA3,PSME2,LBP,PSMA2,C5,C8G,C1QBP,COL1A1,VTN,APOC3,ARPC3,ARHGDIB,SKP1,LTF,HRG,GNAT1,AZU1,ENO1,APOA1,RHOQ,CAT,GSTM2,LRP1,MYH2,C3,RRAS,TRAP1,HSPB1,FGL2,YWHAH,CMA1,RAP1B,KRT1,APOE,ACTN4,LGALS3,SERPINF1,APCS,FABP4,NT5E,SDCBP,THBS1,ITGAV,PEBP1,PSMA6,PSMD11,ERP29,PSMB1,PRDX1,MAPK3,ACTR3,C9,C6,CD81,CNRIP1,YWHAE,KLKB1,ICAM1,PDCD6,BST1,KNG1,RAB7A,AMBP,HPX,…
GO:0007265	Ras protein signal transduction	42	0.6	9.49e-11	9606.ENSP00000005257,9606.ENSP00000222120,9606.ENSP00000228945,9606.ENSP00000246792,9606.ENSP00000250559,9606.ENSP00000262646,9606.ENSP00000264710,9606.ENSP00000265062,9606.ENSP00000267512,9606.ENSP00000272519,9606.ENSP00000273047,9606.ENSP00000275364,9606.ENSP00000282878,9606.ENSP00000290158,9606.ENSP00000297268,9606.ENSP00000300935,9606.ENSP00000306496,9606.ENSP00000310226,9606.ENSP00000312734,…	RALA,RAB3D,ARHGDIB,RRAS,RAP1B,RAB2A,RAB10,RAB7A,RAB15,RALB,RAB5A,GNA12,RAB3C,KPNB1,COL1A2,RAB8A,RAB33B,RAB1B,RAB8B,RAB43,RAB11B,RAC1,RAB4B,RAB5B,RAB4A,RAB39B,RAP1A,RAB14,RAB37,RAB2B,CDC42,RAB1A,GDI1,RHOA,GNA13,PARK7,CFL1,RAB30,RAB5C,PECAM1,RAB31,GNB1
GO:0010941	Regulation of cell death	146	0.27	1.03e-10	9606.ENSP00000009530,9606.ENSP00000205948,9606.ENSP00000215909,9606.ENSP00000217182,9606.ENSP00000219150,9606.ENSP00000222271,9606.ENSP00000225275,9606.ENSP00000225698,9606.ENSP00000227525,9606.ENSP00000229239,9606.ENSP00000231751,9606.ENSP00000232003,9606.ENSP00000233893,9606.ENSP00000233997,9606.ENSP00000234590,9606.ENSP00000236671,9606.ENSP00000241052,9606.ENSP00000243077,9606.ENSP00000246957,…	CD74,APOH,LGALS1,EEF1A2,CORO1A,COMP,MPO,C1QBP,TMEM109,GAPDH,LTF,HRG,HSPE1,AZU1,ENO1,CTSD,CAT,LRP1,TRAP1,HSPB1,YWHAH,HBA2,APOE,ACTN4,LGALS3,SERPINF1,THBS1,ITGAV,ERP29,YWHAE,ICAM1,PDCD6,KNG1,PRDX5,TIMP3,SOD1,SFRP2,SLC25A4,ITGA1,ACAA2,AKR1B1,ACTC1,CAPN2,ALB,PF4,ANXA5,NPM1,HSPA9,PRDX3,VPS35,HSP90B1,PDIA3,PRDX2,CTNNA1,ARF4,FGB,YWHAG,FGA,CD34,PSMC5,AQP1,PPP2R1B,GNAI2,CLU,TCP1,CALR,HSPA5,PPP2R1A,LIMS2,P…
GO:0019725	Cellular homeostasis	94	0.36	1.07e-10	9606.ENSP00000215832,9606.ENSP00000215909,9606.ENSP00000218548,9606.ENSP00000225275,9606.ENSP00000229264,9606.ENSP00000231487,9606.ENSP00000231751,9606.ENSP00000241337,9606.ENSP00000243077,9606.ENSP00000246024,9606.ENSP00000250378,9606.ENSP00000251337,9606.ENSP00000252486,9606.ENSP00000254722,9606.ENSP00000261023,9606.ENSP00000262030,9606.ENSP00000262418,9606.ENSP00000262455,9606.ENSP00000262623,…	MAPK1,LGALS1,ATP12A,MPO,GNB3,SKP1,LTF,GSTM2,LRP1,TMX4,CMA1,GNAT2,APOE,SERPINF1,ITGAV,ATP5B,SLC4A1,ERP44,ATP4A,PRDX1,MAPK3,YWHAE,CP,ADD1,ICAM1,KNG1,RAB7A,PRDX5,HPX,SOD1,ATP6V1A,THY1,CA2,PDIA4,ATP1B3,CALM3,CFL2,PRDX3,CKB,HSP90B1,PDIA3,PRDX2,F2,PLG,AQP1,CALR,C7,P4HB,RAB11B,NME1,RTN4,SNCA,CAV1,CAMK2D,CAV3,PRDX6,ANXA6,ATP2A1,ATP2B4,ATP1A2,TGM2,AGT,CD55,ATP1B1,ATP1A4,S100A8,S100A9,GSTO1,RHAG,ANXA7,LCN2…
GO:0030155	Regulation of cell adhesion	81	0.39	1.08e-10	9606.ENSP00000009530,9606.ENSP00000211998,9606.ENSP00000215909,9606.ENSP00000219150,9606.ENSP00000225698,9606.ENSP00000225964,9606.ENSP00000226218,9606.ENSP00000228945,9606.ENSP00000232003,9606.ENSP00000233997,9606.ENSP00000236850,9606.ENSP00000243077,9606.ENSP00000246792,9606.ENSP00000248598,9606.ENSP00000252699,9606.ENSP00000254301,9606.ENSP00000260356,9606.ENSP00000261023,9606.ENSP00000262030,…	CD74,VCL,LGALS1,CORO1A,C1QBP,COL1A1,VTN,ARHGDIB,HRG,AZU1,APOA1,LRP1,RRAS,FGL2,ACTN4,LGALS3,THBS1,ITGAV,ATP5B,CD81,ICAM1,BST1,KNG1,TNC,IQGAP1,SFRP2,HSD17B12,FERMT3,THY1,ABI3BP,ARPC2,JAM3,PRDX2,FGB,FGA,PLG,CALR,PPP2R1A,LIMS2,P4HB,FBLN1,FGG,CAV1,PTN,ECM2,APOD,FN1,RAC1,TPM1,HLA-DRB1,PNP,TGM2,CD47,CD55,F11R,SPTA1,S100A10,FLNA,ASS1,GSN,HLA-E,ANXA1,RSU1,VIT,EMILIN1,CD9,HSPD1,MYADM,PPP1CB,HLA-A,ILK,ITGB2…
GO:0009628	Response to abiotic stimulus	111	0.32	1.09e-10	9606.ENSP00000044462,9606.ENSP00000052754,9606.ENSP00000078429,9606.ENSP00000167586,9606.ENSP00000216455,9606.ENSP00000216802,9606.ENSP00000217182,9606.ENSP00000217426,9606.ENSP00000223321,9606.ENSP00000225275,9606.ENSP00000225964,9606.ENSP00000227525,9606.ENSP00000232461,9606.ENSP00000241052,9606.ENSP00000251337,9606.ENSP00000252699,9606.ENSP00000254722,9606.ENSP00000260356,9606.ENSP00000261479,…	PSMA4,DCN,GNA11,KRT14,PSMA3,PSME2,EEF1A2,AHCY,PSMA2,MPO,COL1A1,TMEM109,GNAT1,CAT,GNAT2,ACTN4,SERPINF1,THBS1,PSMA6,PSMD11,PSMB1,MAPK3,CNN2,YWHAE,ICAM1,PDCD6,TNC,SOD1,ATP6V1A,SFRP2,ACAA2,CA2,AKR1B1,GNAQ,CAPN2,MAP1B,NPM1,HSP90B1,CD14,COL3A1,PSMD2,HSPA6,PSMC5,AQP1,HP1BP3,HNRNPD,PKM,HSPA5,P4HB,RAB11B,HSP90AA1,ANG,RTN4,CAV1,PKLR,PTN,PPP1CC,CAV3,RAC1,ATP2B4,VCP,MYOF,XRCC6,ATP1A2,AGT,ACTA1,ATP1B1,F11R,LM…
GO:0048523	Negative regulation of cellular process	322	0.15	1.40e-10	9606.ENSP00000009530,9606.ENSP00000044462,9606.ENSP00000052754,9606.ENSP00000157600,9606.ENSP00000168148,9606.ENSP00000205948,9606.ENSP00000211998,9606.ENSP00000215727,9606.ENSP00000215832,9606.ENSP00000215909,9606.ENSP00000216181,9606.ENSP00000216218,9606.ENSP00000216455,9606.ENSP00000216802,9606.ENSP00000219150,9606.ENSP00000222271,9606.ENSP00000223321,9606.ENSP00000223357,9606.ENSP00000223642,…	CD74,PSMA4,DCN,LMCD1,SPP2,APOH,VCL,SERPIND1,MAPK1,LGALS1,MYH9,ST13,PSMA3,PSME2,CORO1A,COMP,PSMA2,AEBP1,C5,MPO,PFN1,C1QBP,COL1A1,VTN,TMEM109,APOC3,MYL2,ARHGDIB,GAPDH,SKP1,LTF,HRG,AZU1,PRTN3,ENO1,APOA1,RHOQ,PFN2,CAT,GSTM2,LRP1,HIST1H4F,C3,RRAS,TRAP1,HSPB1,FGL2,YWHAH,RAP1B,APOE,ACTN4,LGALS3,SERPINF1,H3F3B,APCS,FABP4,TMOD1,SDCBP,THBS1,ITGAV,PEBP1,PZP,PSMA6,C14orf166,PSMD11,ERP29,ATP5B,PSMB1,SLC4A1,OG…
GO:1903827	Regulation of cellular protein localization	70	0.43	1.40e-10	9606.ENSP00000215832,9606.ENSP00000219169,9606.ENSP00000238738,9606.ENSP00000243077,9606.ENSP00000248975,9606.ENSP00000254301,9606.ENSP00000258091,9606.ENSP00000263645,9606.ENSP00000264335,9606.ENSP00000268182,9606.ENSP00000272519,9606.ENSP00000275603,9606.ENSP00000280326,9606.ENSP00000286713,9606.ENSP00000286788,9606.ENSP00000292807,9606.ENSP00000299138,9606.ENSP00000299300,9606.ENSP00000306330,…	MAPK1,NUTF2,RHOQ,LRP1,YWHAH,LGALS3,CCT7,CD81,YWHAE,IQGAP1,RALB,CCT6A,CCT5,STOM,CCT8,AP2M1,VPS35,CCT2,YWHAG,KIF5B,F2,TCP1,RAB11B,HSP90AA1,PLS1,RTN4,EPB41L2,PTN,CAV3,GNAI1,CTNNB1,APOD,EPB41,SPTBN1,ACTB,ATP2B4,MYO1C,MSN,EZR,LMNA,RAP1A,FLNA,HSP90AB1,YWHAB,GSN,TXN,GPC6,ASPH,YWHAQ,CCT4,YWHAZ,ITGB1,ITGB2,LCP1,CDC42,RDX,SAR1B,BCAP31,GDI1,CD36,UBE2L3,PARK7,H2AFY,GNB2L1,ITGAM,ACTN2,RAN,ITGB3,CLTC,AP2B1
GO:0010466	Negative regulation of peptidase activity	44	0.57	1.63e-10	9606.ENSP00000168148,9606.ENSP00000215727,9606.ENSP00000223642,9606.ENSP00000226218,9606.ENSP00000229239,9606.ENSP00000231751,9606.ENSP00000232003,9606.ENSP00000243077,9606.ENSP00000245907,9606.ENSP00000254722,9606.ENSP00000260356,9606.ENSP00000261313,9606.ENSP00000261336,9606.ENSP00000264335,9606.ENSP00000265023,9606.ENSP00000265132,9606.ENSP00000265462,9606.ENSP00000266041,9606.ENSP00000266085,…	SPP2,SERPIND1,C5,VTN,GAPDH,LTF,HRG,LRP1,C3,SERPINF1,THBS1,PEBP1,PZP,YWHAE,KNG1,AMBP,PRDX5,ITIH4,TIMP3,ITIH1,SFRP2,SERPING1,CSTB,COL6A3,PRDX3,AQP1,A2M,SNCA,SLPI,ANXA2,ITIH2,AGT,SERPINC1,GIG25,PROS1,CAST,AHSG,C4A,C4B,SERPINA1,PARK7,CRYAB,SERPINH1,SERPINA4
GO:0052548	Regulation of endopeptidase activity	58	0.48	1.67e-10	9606.ENSP00000168148,9606.ENSP00000215727,9606.ENSP00000216455,9606.ENSP00000216802,9606.ENSP00000223642,9606.ENSP00000226218,9606.ENSP00000229239,9606.ENSP00000231751,9606.ENSP00000232003,9606.ENSP00000233893,9606.ENSP00000236671,9606.ENSP00000245907,9606.ENSP00000254722,9606.ENSP00000260356,9606.ENSP00000261313,9606.ENSP00000261336,9606.ENSP00000264335,9606.ENSP00000264933,9606.ENSP00000265023,…	SPP2,SERPIND1,PSMA3,PSME2,C5,VTN,GAPDH,LTF,HRG,HSPE1,CTSD,C3,SERPINF1,THBS1,PEBP1,PZP,YWHAE,PDCD6,KNG1,AMBP,PRDX5,ITIH4,TIMP3,ITIH1,SFRP2,SERPING1,CSTB,COL6A3,PRDX3,AQP1,A2M,SNCA,SLPI,ANXA2,ITIH2,VCP,AGT,SERPINC1,S100A8,S100A9,GSN,PSMB9,ASPH,HSPD1,GIG25,PROS1,CAST,BCAP31,AHSG,C4A,RHOA,C4B,SERPINA1,PARK7,GNB2L1,CRYAB,SERPINH1,SERPINA4
GO:0030162	Regulation of proteolysis	83	0.38	1.68e-10	9606.ENSP00000168148,9606.ENSP00000215727,9606.ENSP00000216181,9606.ENSP00000216455,9606.ENSP00000216802,9606.ENSP00000223061,9606.ENSP00000223642,9606.ENSP00000226218,9606.ENSP00000229239,9606.ENSP00000229268,9606.ENSP00000231751,9606.ENSP00000232003,9606.ENSP00000233893,9606.ENSP00000234590,9606.ENSP00000236671,9606.ENSP00000243077,9606.ENSP00000245907,9606.ENSP00000252486,9606.ENSP00000254722,…	SPP2,SERPIND1,MYH9,PSMA3,PSME2,PCOLCE,C5,VTN,GAPDH,USP5,LTF,HRG,HSPE1,ENO1,CTSD,LRP1,C3,APOE,SERPINF1,SDCBP,THBS1,PEBP1,PZP,MAPK3,YWHAE,KLKB1,PDCD6,KNG1,AMBP,PRDX5,ITIH4,TIMP3,RCN3,ITIH1,SFRP2,GNA12,SERPING1,CSTB,COL6A3,CLEC3B,PRDX3,F2,AQP1,CLU,A2M,FBLN1,SNCA,RPS7,CAV1,CAV3,SLPI,ANXA2,FN1,RAD23B,ITIH2,VCP,AGT,SERPINC1,S100A8,S100A9,RPL5,HSP90AB1,GSN,PSMB9,HSPA1B,ASPH,HSPD1,GIG25,PROS1,CAST,ALAD,B…
GO:0010951	Negative regulation of endopeptidase activity	43	0.57	2.22e-10	9606.ENSP00000168148,9606.ENSP00000215727,9606.ENSP00000223642,9606.ENSP00000226218,9606.ENSP00000229239,9606.ENSP00000231751,9606.ENSP00000232003,9606.ENSP00000245907,9606.ENSP00000254722,9606.ENSP00000260356,9606.ENSP00000261313,9606.ENSP00000261336,9606.ENSP00000264335,9606.ENSP00000265023,9606.ENSP00000265132,9606.ENSP00000265462,9606.ENSP00000266041,9606.ENSP00000266085,9606.ENSP00000273283,…	SPP2,SERPIND1,C5,VTN,GAPDH,LTF,HRG,C3,SERPINF1,THBS1,PEBP1,PZP,YWHAE,KNG1,AMBP,PRDX5,ITIH4,TIMP3,ITIH1,SFRP2,SERPING1,CSTB,COL6A3,PRDX3,AQP1,A2M,SNCA,SLPI,ANXA2,ITIH2,AGT,SERPINC1,GIG25,PROS1,CAST,AHSG,C4A,C4B,SERPINA1,PARK7,CRYAB,SERPINH1,SERPINA4
GO:0019886	Antigen processing and presentation of exogenous peptide antigen via mhc class ii	27	0.78	2.30e-10	9606.ENSP00000009530,9606.ENSP00000236671,9606.ENSP00000247461,9606.ENSP00000263168,9606.ENSP00000265062,9606.ENSP00000289228,9606.ENSP00000292807,9606.ENSP00000327694,9606.ENSP00000348965,9606.ENSP00000350199,9606.ENSP00000351926,9606.ENSP00000353099,9606.ENSP00000354947,9606.ENSP00000358921,9606.ENSP00000364076,9606.ENSP00000364114,9606.ENSP00000378786,9606.ENSP00000385432,9606.ENSP00000393566,…	CD74,CTSD,CANX,CAPZA1,RAB7A,ACTR1B,AP2M1,AP2A2,DYNC1H1,AP1B1,AP2A1,HLA-DRB1,CAPZA2,ACTR1A,HLA-DQA2,HLA-DRB5,HLA-DRA,SAR1B,HLA-DPA1,CAPZB,HLA-DPB1,DCTN2,KIF5A,SPTBN2,ARF1,CLTC,AP2B1
GO:0044281	Small molecule metabolic process	144	0.27	2.30e-10	9606.ENSP00000009530,9606.ENSP00000052754,9606.ENSP00000215832,9606.ENSP00000216254,9606.ENSP00000217426,9606.ENSP00000220764,9606.ENSP00000221476,9606.ENSP00000222286,9606.ENSP00000222381,9606.ENSP00000225275,9606.ENSP00000226253,9606.ENSP00000228740,9606.ENSP00000229239,9606.ENSP00000229270,9606.ENSP00000233242,9606.ENSP00000234590,9606.ENSP00000235835,9606.ENSP00000236850,9606.ENSP00000236959,…	CD74,DCN,MAPK1,ACO2,AHCY,DECR1,CKM,GAPDHS,PON1,MPO,ALDOC,LTA4H,GAPDH,TPI1,APOB,ENO1,AKR7A2,APOA1,ATIC,TTR,RHOQ,CAT,GSTM2,GOT2,C3,APOE,ACLY,NT5E,ALDH2,ATP5B,OGN,MAPK3,VCAN,VDAC1,ACAT1,ITIH4,LUM,PFKL,PGD,ITIH1,ABHD10,ERLIN2,GLUD1,HSD17B12,DDAH1,ACAA2,CA2,CA3,AKR1B1,ADK,ATP5O,CBR1,CBR3,CALM3,PDXK,ADH5,BDH2,ALDH1A1,FOLR2,CKB,PGK2,GSTM1,GRHPR,UGDH,PKM,TALDO1,ENO3,FBN1,MDH2,BGN,GLUD2,LEPR,IDH2,ALDH1A3,…
GO:0060071	Wnt signaling pathway, planar cell polarity pathway	27	0.78	2.30e-10	9606.ENSP00000044462,9606.ENSP00000216455,9606.ENSP00000216802,9606.ENSP00000223321,9606.ENSP00000225655,9606.ENSP00000261479,9606.ENSP00000261712,9606.ENSP00000262193,9606.ENSP00000274063,9606.ENSP00000292807,9606.ENSP00000310129,9606.ENSP00000310572,9606.ENSP00000327694,9606.ENSP00000348461,9606.ENSP00000351926,9606.ENSP00000359910,9606.ENSP00000362334,9606.ENSP00000363993,9606.ENSP00000366246,…	PSMA4,PSMA3,PSME2,PSMA2,PFN1,PSMA6,PSMD11,PSMB1,SFRP2,AP2M1,PSMD2,PSMC5,AP2A2,RAC1,AP2A1,PSMA7,PSMB2,PSMB9,GPC6,CDC42,RHOA,PSMA1,PSMD6,CLTC,PSMC3,AP2B1,PSMB3
GO:0032101	Regulation of response to external stimulus	101	0.33	2.38e-10	9606.ENSP00000009530,9606.ENSP00000044462,9606.ENSP00000205948,9606.ENSP00000215832,9606.ENSP00000216455,9606.ENSP00000216802,9606.ENSP00000217407,9606.ENSP00000223321,9606.ENSP00000223642,9606.ENSP00000225698,9606.ENSP00000226218,9606.ENSP00000231487,9606.ENSP00000231751,9606.ENSP00000232003,9606.ENSP00000232461,9606.ENSP00000233997,9606.ENSP00000236850,9606.ENSP00000243077,9606.ENSP00000245907,…	CD74,PSMA4,APOH,MAPK1,PSMA3,PSME2,LBP,PSMA2,C5,C1QBP,VTN,SKP1,LTF,HRG,GNAT1,AZU1,APOA1,LRP1,C3,HSPB1,FGL2,CMA1,KRT1,APOE,SERPINF1,APCS,FABP4,NT5E,THBS1,PSMA6,PSMD11,PSMB1,MAPK3,CD81,KLKB1,BST1,KNG1,HPX,SOD1,SERPING1,CALM3,ERAP1,JAM3,VPS35,PRDX2,FGB,FGA,F2,PLG,CD34,PSMD2,PSMC5,CALR,A2M,LAMP1,FGG,SNCA,CAV1,THBS4,PTN,APOD,PGLYRP2,ANXA2,RAC1,XRCC6,PCBP2,HLA-DRB1,TGM2,CD47,AGT,NENF,CD55,SERPINC1,F11R,…
GO:0006096	Glycolytic process	19	1.01	2.52e-10	9606.ENSP00000222286,9606.ENSP00000226253,9606.ENSP00000229239,9606.ENSP00000229270,9606.ENSP00000234590,9606.ENSP00000269848,9606.ENSP00000305995,9606.ENSP00000320171,9606.ENSP00000324105,9606.ENSP00000339933,9606.ENSP00000359991,9606.ENSP00000360124,9606.ENSP00000362413,9606.ENSP00000376840,9606.ENSP00000378669,9606.ENSP00000405573,9606.ENSP00000412189,9606.ENSP00000437402,9606.ENSP00000445175	GAPDHS,ALDOC,GAPDH,TPI1,ENO1,PFKL,PGK2,PKM,ENO3,PKLR,PGAM1,PGM1,PGK1,BPGM,ALDOA,GPI,PGAM4,ENO2,LDHA
GO:0002250	Adaptive immune response	49	0.52	2.77e-10	9606.ENSP00000009530,9606.ENSP00000223642,9606.ENSP00000224181,9606.ENSP00000225698,9606.ENSP00000245907,9606.ENSP00000248598,9606.ENSP00000254801,9606.ENSP00000255040,9606.ENSP00000263408,9606.ENSP00000263413,9606.ENSP00000263645,9606.ENSP00000264832,9606.ENSP00000278407,9606.ENSP00000296754,9606.ENSP00000299106,9606.ENSP00000305988,9606.ENSP00000306099,9606.ENSP00000306361,9606.ENSP00000313967,…	CD74,C5,C8G,C1QBP,C3,FGL2,IGJ,APCS,C9,C6,CD81,ICAM1,SERPING1,ERAP1,JAM3,ALCAM,FGB,FGA,C1QB,CLU,C7,KDELR1,RFTN1,HLA-DRB1,C8A,CD55,C4BPA,C8B,C1QC,C1QA,HLA-DQA2,HLA-DRB5,HLA-C,HLA-E,ANXA1,HSPD1,HLA-DRA,HLA-A,C1S,HLA-DPA1,C4A,HLA-B,HLA-DPB1,C4B,IGLL5,C1R,PHB,IGHV3-15,IGHV3-43D
GO:0110053	Regulation of actin filament organization	45	0.55	3.09e-10	9606.ENSP00000219150,9606.ENSP00000225655,9606.ENSP00000228825,9606.ENSP00000236850,9606.ENSP00000239940,9606.ENSP00000246069,9606.ENSP00000256001,9606.ENSP00000259365,9606.ENSP00000262428,9606.ENSP00000263168,9606.ENSP00000263238,9606.ENSP00000263867,9606.ENSP00000264758,9606.ENSP00000264832,9606.ENSP00000295685,9606.ENSP00000298159,9606.ENSP00000348381,9606.ENSP00000348461,9606.ENSP00000349259,…	CORO1A,PFN1,ARPC3,APOA1,PFN2,DSTN,ACTR3B,TMOD1,COTL1,CAPZA1,ACTR3,CAPG,ADD1,ICAM1,ARPC2,CFL2,ADD3,RAC1,SPTBN1,TPM1,MYO1C,CAPZA2,CD47,F11R,SPTA1,S100A10,FLNA,SPTAN1,GSN,ACTR2,MYADM,CORO1B,CDC42,RDX,ARHGAP35,ARPC4,ARPC1B,RHOA,CAPZB,WDR1,SPTBN2,CFL1,ARF1,ACTN2,SPTB
GO:0008064	Regulation of actin polymerization or depolymerization	37	0.63	3.19e-10	9606.ENSP00000219150,9606.ENSP00000225655,9606.ENSP00000228825,9606.ENSP00000239940,9606.ENSP00000246069,9606.ENSP00000256001,9606.ENSP00000259365,9606.ENSP00000262428,9606.ENSP00000263168,9606.ENSP00000263238,9606.ENSP00000263867,9606.ENSP00000264758,9606.ENSP00000264832,9606.ENSP00000295685,9606.ENSP00000298159,9606.ENSP00000348381,9606.ENSP00000349259,9606.ENSP00000352834,9606.ENSP00000354947,…	CORO1A,PFN1,ARPC3,PFN2,DSTN,ACTR3B,TMOD1,COTL1,CAPZA1,ACTR3,CAPG,ADD1,ICAM1,ARPC2,CFL2,ADD3,SPTBN1,MYO1C,CAPZA2,SPTA1,SPTAN1,GSN,ACTR2,MYADM,CORO1B,RDX,ARHGAP35,ARPC4,ARPC1B,RHOA,CAPZB,WDR1,SPTBN2,CFL1,ARF1,ACTN2,SPTB
GO:0070252	Actin-mediated cell contraction	26	0.8	3.32e-10	9606.ENSP00000228841,9606.ENSP00000245503,9606.ENSP00000255381,9606.ENSP00000259365,9606.ENSP00000290378,9606.ENSP00000307280,9606.ENSP00000338343,9606.ENSP00000339740,9606.ENSP00000341940,9606.ENSP00000345230,9606.ENSP00000347055,9606.ENSP00000347507,9606.ENSP00000351022,9606.ENSP00000355645,9606.ENSP00000357516,9606.ENSP00000363071,9606.ENSP00000367542,9606.ENSP00000379210,9606.ENSP00000384330,…	MYL2,MYH2,MYH4,TMOD1,ACTC1,MYL1,SGCD,CAMK2D,CAV3,TPM4,MYL4,MYH7,TPM1,ACTA1,TPM3,DES,TPM2,MYL3,MYH8,ACTN3,ACTN2,ATP1A1,VIM,MYL6,MYL6B,MYH3
GO:0050818	Regulation of coagulation	25	0.81	4.87e-10	9606.ENSP00000205948,9606.ENSP00000216968,9606.ENSP00000226218,9606.ENSP00000232003,9606.ENSP00000252244,9606.ENSP00000252486,9606.ENSP00000260356,9606.ENSP00000264690,9606.ENSP00000265023,9606.ENSP00000278407,9606.ENSP00000296511,9606.ENSP00000301522,9606.ENSP00000306099,9606.ENSP00000306361,9606.ENSP00000308541,9606.ENSP00000308938,9606.ENSP00000310036,9606.ENSP00000336829,9606.ENSP00000339191,…	APOH,PROCR,VTN,HRG,KRT1,APOE,THBS1,KLKB1,KNG1,SERPING1,ANXA5,PRDX2,FGB,FGA,F2,PLG,CD34,FGG,CAV1,ANXA2,SERPINC1,F11R,CD9,PROS1,CD36
GO:0046031	ADP metabolic process	20	0.95	5.88e-10	9606.ENSP00000222286,9606.ENSP00000226253,9606.ENSP00000229239,9606.ENSP00000229270,9606.ENSP00000234590,9606.ENSP00000269848,9606.ENSP00000305995,9606.ENSP00000320171,9606.ENSP00000324105,9606.ENSP00000339933,9606.ENSP00000359991,9606.ENSP00000360124,9606.ENSP00000362271,9606.ENSP00000362413,9606.ENSP00000376840,9606.ENSP00000378669,9606.ENSP00000405573,9606.ENSP00000412189,9606.ENSP00000437402,…	GAPDHS,ALDOC,GAPDH,TPI1,ENO1,PFKL,PGK2,PKM,ENO3,PKLR,PGAM1,PGM1,AK1,PGK1,BPGM,ALDOA,GPI,PGAM4,ENO2,LDHA
GO:0022604	Regulation of cell morphogenesis	63	0.44	6.23e-10	9606.ENSP00000216181,9606.ENSP00000219150,9606.ENSP00000225698,9606.ENSP00000236850,9606.ENSP00000238738,9606.ENSP00000243077,9606.ENSP00000248975,9606.ENSP00000252486,9606.ENSP00000252699,9606.ENSP00000264832,9606.ENSP00000275364,9606.ENSP00000284240,9606.ENSP00000295685,9606.ENSP00000296755,9606.ENSP00000300215,9606.ENSP00000306099,9606.ENSP00000306361,9606.ENSP00000308541,9606.ENSP00000309539,…	MYH9,CORO1A,C1QBP,APOA1,RHOQ,LRP1,YWHAH,APOE,ACTN4,ICAM1,GNA12,THY1,ARPC2,MAP1B,EPB42,FGB,FGA,F2,DPYSL2,CALR,LIMS2,P4HB,FBLN1,FGG,RTN4,PTN,EPB41,FN1,RAC1,TPM1,MSN,MYH10,EZR,F11R,SPTA1,S100A13,S100A10,FLNA,ANXA7,ANXA1,ACTR2,CPNE9,MYADM,CORO1B,ALDOA,ILK,PAFAH1B1,ITGB2,SEPT7,CDC42,RDX,ARHGAP35,GDI1,RHOA,GNA13,CAPZB,WDR1,CFL1,CPNE6,LIMS1,MYH14,PDLIM5,NEFL
GO:0006734	NADH metabolic process	18	1.02	6.43e-10	9606.ENSP00000222286,9606.ENSP00000226253,9606.ENSP00000229239,9606.ENSP00000229270,9606.ENSP00000234590,9606.ENSP00000269848,9606.ENSP00000320171,9606.ENSP00000324105,9606.ENSP00000327070,9606.ENSP00000339933,9606.ENSP00000351777,9606.ENSP00000359991,9606.ENSP00000362413,9606.ENSP00000376840,9606.ENSP00000378669,9606.ENSP00000405573,9606.ENSP00000437402,9606.ENSP00000438144	GAPDHS,ALDOC,GAPDH,TPI1,ENO1,PFKL,PKM,ENO3,MDH2,PKLR,VCP,PGAM1,PGK1,BPGM,ALDOA,GPI,ENO2,MDH1
GO:0009653	Anatomical structure morphogenesis	171	0.23	6.58e-10	9606.ENSP00000005257,9606.ENSP00000052754,9606.ENSP00000211998,9606.ENSP00000215832,9606.ENSP00000216181,9606.ENSP00000222271,9606.ENSP00000225655,9606.ENSP00000225964,9606.ENSP00000226218,9606.ENSP00000228841,9606.ENSP00000231751,9606.ENSP00000232003,9606.ENSP00000232461,9606.ENSP00000233242,9606.ENSP00000243077,9606.ENSP00000246792,9606.ENSP00000251337,9606.ENSP00000252486,9606.ENSP00000259365,…	RALA,DCN,VCL,MAPK1,MYH9,COMP,PFN1,COL1A1,VTN,MYL2,LTF,HRG,GNAT1,APOB,LRP1,RRAS,GNAT2,APOE,TMOD1,THBS1,ITGAV,SNX1,ATP5B,TMED2,MAPK3,CD81,RAB10,ADD1,PDCD6,TNC,MFGE8,IQGAP1,CDH11,SOD1,SFRP2,GNA12,FERMT3,ITGA1,THY1,UCHL1,CA2,ACTC1,CAPN2,COL6A3,ITGB5,ERAP1,MAP1B,COL1A2,COL14A1,CFL2,JAM3,ANPEP,EPB42,COL6A2,RAB8A,KRT16,KRT27,COL3A1,CTNNA1,ALCAM,RAB33B,KIF5B,KRT17,DPYSL2,CD34,AQP1,PPP2R1B,UGT8,NEFH,CLU,C…
GO:0080134	Regulation of response to stress	127	0.28	6.61e-10	9606.ENSP00000009530,9606.ENSP00000044462,9606.ENSP00000205948,9606.ENSP00000215832,9606.ENSP00000216181,9606.ENSP00000216455,9606.ENSP00000216802,9606.ENSP00000217407,9606.ENSP00000223321,9606.ENSP00000225698,9606.ENSP00000226218,9606.ENSP00000231487,9606.ENSP00000232003,9606.ENSP00000234590,9606.ENSP00000236850,9606.ENSP00000243077,9606.ENSP00000245907,9606.ENSP00000246957,9606.ENSP00000248553,…	CD74,PSMA4,APOH,MAPK1,MYH9,PSMA3,PSME2,LBP,PSMA2,C1QBP,VTN,SKP1,HRG,ENO1,APOA1,LRP1,C3,TRAP1,HSPB1,FGL2,CMA1,KRT1,APOE,SERPINF1,APCS,FABP4,NT5E,SDCBP,THBS1,PSMA6,PSMD11,ERP29,PSMB1,PRDX1,MAPK3,CD81,YWHAE,KLKB1,BST1,KNG1,AMBP,HPX,SOD1,SFRP2,SERPING1,DDAH1,THY1,ERAP1,NPM1,VPS35,PRDX2,FGB,FGA,F2,PLG,CD34,PSMD2,PSMC5,CLU,A2M,HSPA5,P4HB,LAMP1,HSP90AA1,FGG,SNCA,CAV1,CAMK2D,PTN,CAV3,CTNNB1,APOD,PGLYRP2,…
GO:0040011	Locomotion	115	0.3	7.59e-10	9606.ENSP00000005257,9606.ENSP00000009530,9606.ENSP00000215727,9606.ENSP00000215832,9606.ENSP00000216181,9606.ENSP00000217407,9606.ENSP00000219150,9606.ENSP00000222286,9606.ENSP00000223642,9606.ENSP00000225964,9606.ENSP00000226218,9606.ENSP00000228825,9606.ENSP00000232003,9606.ENSP00000233242,9606.ENSP00000233997,9606.ENSP00000234347,9606.ENSP00000236850,9606.ENSP00000238738,9606.ENSP00000243077,…	RALA,CD74,SERPIND1,MAPK1,MYH9,LBP,CORO1A,GAPDHS,C5,COL1A1,VTN,ARPC3,HRG,APOB,AZU1,PRTN3,APOA1,RHOQ,LRP1,DSTN,LGALS3,IGJ,GYPC,SDCBP,THBS1,ITGAV,ATP5B,MAPK3,ACTR3,YWHAE,ICAM1,VCAN,IQGAP1,ITGA1,ATP1B3,ARPC2,PPBP,PF4,ITGB5,MAP1B,COL1A2,CFL2,JAM3,KRT16,ALCAM,PGK2,ARF4,KIF5B,F2,PLG,DPYSL2,CD34,KRT2,TUBB3,CRMP1,ANG,RTN4,CAV1,THBS4,PTN,CTNNB1,ANXA6,FN1,PDLIM7,RAC1,SPTBN1,ACTB,ATP2B4,MSN,MYH10,GYPA,ATP1A2…
GO:0009185	Ribonucleoside diphosphate metabolic process	22	0.87	8.32e-10	9606.ENSP00000222286,9606.ENSP00000226253,9606.ENSP00000229239,9606.ENSP00000229270,9606.ENSP00000234590,9606.ENSP00000269848,9606.ENSP00000305995,9606.ENSP00000320171,9606.ENSP00000324105,9606.ENSP00000339933,9606.ENSP00000358547,9606.ENSP00000359991,9606.ENSP00000360124,9606.ENSP00000360939,9606.ENSP00000362271,9606.ENSP00000362413,9606.ENSP00000376840,9606.ENSP00000378669,9606.ENSP00000405573,…	GAPDHS,ALDOC,GAPDH,TPI1,ENO1,PFKL,PGK2,PKM,ENO3,PKLR,MPP1,PGAM1,PGM1,CMPK1,AK1,PGK1,BPGM,ALDOA,GPI,PGAM4,ENO2,LDHA
GO:0001666	Response to hypoxia	50	0.5	9.43e-10	9606.ENSP00000044462,9606.ENSP00000216455,9606.ENSP00000216802,9606.ENSP00000217426,9606.ENSP00000223321,9606.ENSP00000241052,9606.ENSP00000252699,9606.ENSP00000260356,9606.ENSP00000261479,9606.ENSP00000261712,9606.ENSP00000262193,9606.ENSP00000264832,9606.ENSP00000285093,9606.ENSP00000295006,9606.ENSP00000299767,9606.ENSP00000310129,9606.ENSP00000310572,9606.ENSP00000311165,9606.ENSP00000312625,…	PSMA4,PSMA3,PSME2,AHCY,PSMA2,CAT,ACTN4,THBS1,PSMA6,PSMD11,PSMB1,ICAM1,ACAA2,CAPN2,HSP90B1,PSMD2,PSMC5,AQP1,HP1BP3,PKM,P4HB,ANG,RTN4,CAV1,PKLR,PTN,ATP1B1,LMNA,PSMA7,PSMB2,PGK1,PSMB9,CYBB,SOD3,HSPD1,MB,ALAD,UBA52,RHOA,NDRG1,PSMA1,SLC2A1,PSMD6,CRYAB,PHB2,LDHA,HYOU1,PSMC3,GNB1,PSMB3
GO:0060341	Regulation of cellular localization	100	0.32	9.89e-10	9606.ENSP00000215832,9606.ENSP00000219150,9606.ENSP00000219169,9606.ENSP00000238738,9606.ENSP00000239940,9606.ENSP00000241337,9606.ENSP00000243077,9606.ENSP00000248975,9606.ENSP00000250559,9606.ENSP00000254301,9606.ENSP00000258091,9606.ENSP00000263025,9606.ENSP00000263277,9606.ENSP00000263645,9606.ENSP00000264335,9606.ENSP00000268182,9606.ENSP00000272519,9606.ENSP00000273047,9606.ENSP00000275603,…	MAPK1,CORO1A,NUTF2,RHOQ,PFN2,GSTM2,LRP1,YWHAH,RAP1B,LGALS3,CCT7,MAPK3,EHD2,CD81,YWHAE,IQGAP1,RALB,RAB5A,CCT6A,CCT5,THY1,STOM,CCT8,CALM3,AP2M1,MAP1B,VPS35,CCT2,YWHAG,KIF5B,F2,NEFH,TCP1,LAMP1,RAB11B,HSP90AA1,PLS1,RTN4,SNCA,EPB41L2,CAV1,CAMK2D,PTN,PPP1CC,CAV3,GNAI1,CTNNB1,APOD,EPB41,ANXA2,ANXA6,RAC1,DYNC1H1,SPTBN1,ATP2A1,ACTB,ATP2B4,MYO1C,HLA-DRB1,MSN,ATP1A2,EZR,LMNA,RAP1A,GSTO1,FLNA,HSP90AB1,YWHAB,…
GO:0009132	Nucleoside diphosphate metabolic process	24	0.81	1.06e-09	9606.ENSP00000222286,9606.ENSP00000226253,9606.ENSP00000229239,9606.ENSP00000229270,9606.ENSP00000234590,9606.ENSP00000269848,9606.ENSP00000305995,9606.ENSP00000320171,9606.ENSP00000324105,9606.ENSP00000337060,9606.ENSP00000339933,9606.ENSP00000358547,9606.ENSP00000359991,9606.ENSP00000360124,9606.ENSP00000360939,9606.ENSP00000362271,9606.ENSP00000362413,9606.ENSP00000376840,9606.ENSP00000376886,…	GAPDHS,ALDOC,GAPDH,TPI1,ENO1,PFKL,PGK2,PKM,ENO3,NME1,PKLR,MPP1,PGAM1,PGM1,CMPK1,AK1,PGK1,BPGM,NME1-NME2,ALDOA,GPI,PGAM4,ENO2,LDHA
GO:0051246	Regulation of protein metabolic process	208	0.2	1.07e-09	9606.ENSP00000009530,9606.ENSP00000168148,9606.ENSP00000215727,9606.ENSP00000215832,9606.ENSP00000216181,9606.ENSP00000216455,9606.ENSP00000216802,9606.ENSP00000217182,9606.ENSP00000223061,9606.ENSP00000223642,9606.ENSP00000225698,9606.ENSP00000226218,9606.ENSP00000229239,9606.ENSP00000229268,9606.ENSP00000231487,9606.ENSP00000231751,9606.ENSP00000232003,9606.ENSP00000233893,9606.ENSP00000233997,…	CD74,SPP2,SERPIND1,MAPK1,MYH9,PSMA3,PSME2,EEF1A2,PCOLCE,C5,C1QBP,VTN,GAPDH,USP5,SKP1,LTF,HRG,HSPE1,AZU1,ENO1,CTSD,APOA1,PFN2,LRP1,C3,RRAS,TRAP1,HSPB1,RAP1B,APOE,LGALS3,SERPINF1,APCS,FABP4,SDCBP,THBS1,ITGAV,PEBP1,PZP,C14orf166,ERP29,SNX1,PRDX1,MAPK3,CD81,YWHAE,KLKB1,ICAM1,PDCD6,BST1,KNG1,RAB7A,AMBP,PRDX5,HPX,ITIH4,TIMP3,IQGAP1,SOD1,RCN3,RALB,ITIH1,CNPY2,SFRP2,GNA12,SERPING1,ITGA1,THY1,UCHL1,GNAQ,C…
GO:0006091	Generation of precursor metabolites and energy	55	0.47	1.15e-09	9606.ENSP00000203407,9606.ENSP00000216254,9606.ENSP00000216962,9606.ENSP00000222286,9606.ENSP00000226253,9606.ENSP00000229239,9606.ENSP00000229270,9606.ENSP00000234590,9606.ENSP00000235835,9606.ENSP00000241052,9606.ENSP00000261733,9606.ENSP00000262030,9606.ENSP00000265838,9606.ENSP00000268379,9606.ENSP00000269848,9606.ENSP00000270776,9606.ENSP00000281456,9606.ENSP00000285930,9606.ENSP00000290299,…	UQCRC1,ACO2,PYGB,GAPDHS,ALDOC,GAPDH,TPI1,ENO1,AKR7A2,CAT,ALDH2,ATP5B,ACAT1,UQCRC2,PFKL,PGD,SLC25A4,AKR1B1,ATP5O,CALM3,ADH5,BDH2,ALDH1A1,PGK2,CYB5B,PKM,TALDO1,ENO3,MDH2,LEPR,IDH2,DLST,PKLR,PPP1CC,PGAM1,PGM1,GNAS,AKR1A1,PGK1,ALDH1B1,CYBB,ASPH,BPGM,ALDOA,PPP1CB,ATP5A1,IDH1,TKT,GPI,PGAM4,ENO2,MDH1,ACADVL,LDHA,ETFA
GO:0019674	NAD metabolic process	19	0.96	1.15e-09	9606.ENSP00000222286,9606.ENSP00000226253,9606.ENSP00000229239,9606.ENSP00000229270,9606.ENSP00000234590,9606.ENSP00000257770,9606.ENSP00000265016,9606.ENSP00000269848,9606.ENSP00000320171,9606.ENSP00000324105,9606.ENSP00000339933,9606.ENSP00000359991,9606.ENSP00000362413,9606.ENSP00000376840,9606.ENSP00000378669,9606.ENSP00000405573,9606.ENSP00000437402,9606.ENSP00000438144,9606.ENSP00000445175	GAPDHS,ALDOC,GAPDH,TPI1,ENO1,NT5E,BST1,PFKL,PKM,ENO3,PKLR,PGAM1,PGK1,BPGM,ALDOA,GPI,ENO2,MDH1,LDHA
GO:0042743	Hydrogen peroxide metabolic process	18	1.0	1.21e-09	9606.ENSP00000225275,9606.ENSP00000241052,9606.ENSP00000251595,9606.ENSP00000262746,9606.ENSP00000265462,9606.ENSP00000270142,9606.ENSP00000298510,9606.ENSP00000301522,9606.ENSP00000327431,9606.ENSP00000333994,9606.ENSP00000342026,9606.ENSP00000350425,9606.ENSP00000367851,9606.ENSP00000369586,9606.ENSP00000369609,9606.ENSP00000369654,9606.ENSP00000373477,9606.ENSP00000418770	MPO,CAT,HBA2,PRDX1,PRDX5,SOD1,PRDX3,PRDX2,HBG1,HBB,PRDX6,APOA4,CYBB,HBE1,HBG2,HBD,GPX3,PARK7
GO:0072657	Protein localization to membrane	62	0.43	1.25e-09	9606.ENSP00000222120,9606.ENSP00000230050,9606.ENSP00000244763,9606.ENSP00000251453,9606.ENSP00000252486,9606.ENSP00000260130,9606.ENSP00000262225,9606.ENSP00000262418,9606.ENSP00000263277,9606.ENSP00000263645,9606.ENSP00000264710,9606.ENSP00000265709,9606.ENSP00000267512,9606.ENSP00000282878,9606.ENSP00000284240,9606.ENSP00000286371,9606.ENSP00000291295,9606.ENSP00000299138,9606.ENSP00000300935,…	RAB3D,RPS12,SSR1,RPS16,APOE,SDCBP,TMED2,SLC4A1,EHD2,CD81,RAB10,ANK1,RAB15,RAB3C,THY1,ATP1B3,CALM3,VPS35,RAB8A,HSPA4,RPL15,RPL4,RAB8B,RPLP2,HSPA5,RAB11B,RFTN1,HSP90AA1,RPS7,CAV1,PTN,CAV3,ANXA2,RPLP1,RPSA,SPTBN1,MYO1C,RPL12,EZR,ATP1B1,F11R,S100A10,RAP1A,FLNA,RPL5,RPL7A,RPS4X,KRT18,MYADM,RPL14,ITGB2,RDX,UBA52,RPL9,RPL6,RPL30,ACTN2,RPL18,RPLP0,RAB31,ASNA1,EHD1
GO:1900046	Regulation of hemostasis	24	0.81	1.28e-09	9606.ENSP00000205948,9606.ENSP00000222271,9606.ENSP00000226218,9606.ENSP00000232003,9606.ENSP00000252244,9606.ENSP00000252486,9606.ENSP00000260356,9606.ENSP00000264690,9606.ENSP00000265023,9606.ENSP00000278407,9606.ENSP00000301522,9606.ENSP00000306099,9606.ENSP00000306361,9606.ENSP00000308541,9606.ENSP00000308938,9606.ENSP00000310036,9606.ENSP00000336829,9606.ENSP00000339191,9606.ENSP00000346032,…	APOH,COMP,VTN,HRG,KRT1,APOE,THBS1,KLKB1,KNG1,SERPING1,PRDX2,FGB,FGA,F2,PLG,CD34,FGG,CAV1,ANXA2,SERPINC1,F11R,CD9,PROS1,CD36
GO:0010638	Positive regulation of organelle organization	72	0.39	1.69e-09	9606.ENSP00000052754,9606.ENSP00000215832,9606.ENSP00000225655,9606.ENSP00000228825,9606.ENSP00000236850,9606.ENSP00000239940,9606.ENSP00000246069,9606.ENSP00000248975,9606.ENSP00000256001,9606.ENSP00000258091,9606.ENSP00000260130,9606.ENSP00000263025,9606.ENSP00000263238,9606.ENSP00000264335,9606.ENSP00000264832,9606.ENSP00000265709,9606.ENSP00000272519,9606.ENSP00000275603,9606.ENSP00000280326,…	DCN,MAPK1,PFN1,ARPC3,APOA1,PFN2,DSTN,YWHAH,ACTR3B,CCT7,SDCBP,MAPK3,ACTR3,YWHAE,ICAM1,ANK1,RALB,CCT6A,CCT5,CCT8,ARPC2,MAP1B,CFL2,VPS35,CCT2,YWHAG,KIF5B,HNRNPD,TCP1,TMED9,SNCA,CAV3,CTNNB1,ANXA2,HNRNPA2B1,RAC1,DYNC1H1,TPM1,MYO1C,MSN,CD47,LMNA,S100A10,FLNA,SURF4,YWHAB,GSN,HSPA1B,ANXA1,ACTR2,YWHAQ,FSCN1,XRCC5,CCT4,YWHAZ,LCP1,ATL3,SEPT7,CDC42,ARHGAP35,ARPC4,ARPC1B,SEPT9,RHOA,UBE2L3,PDCD6IP,PARK7,H2AFY,…
GO:0031329	Regulation of cellular catabolic process	89	0.34	1.74e-09	9606.ENSP00000044462,9606.ENSP00000052754,9606.ENSP00000216455,9606.ENSP00000216802,9606.ENSP00000217182,9606.ENSP00000222286,9606.ENSP00000223321,9606.ENSP00000227667,9606.ENSP00000229239,9606.ENSP00000229268,9606.ENSP00000236850,9606.ENSP00000243077,9606.ENSP00000246533,9606.ENSP00000248553,9606.ENSP00000252486,9606.ENSP00000260130,9606.ENSP00000261479,9606.ENSP00000261712,9606.ENSP00000262193,…	PSMA4,DCN,PSMA3,PSME2,EEF1A2,GAPDHS,PSMA2,APOC3,GAPDH,USP5,APOA1,LRP1,CAPNS1,HSPB1,APOE,SDCBP,PSMA6,PSMD11,PSMB1,MAPK3,CD81,SCARB2,VDAC1,TIMP3,RALB,RAB5A,ATP6V1A,GNA12,UCHL1,NPM1,VPS35,RAB8A,PSMD2,RAB1B,PSMC5,HNRNPD,CLU,LEPR,HSP90AA1,SNCA,RPS7,CAV1,CAV3,ANXA2,HP,ATP2B4,METTL20,APOA4,RAD23B,VCP,MSN,EZR,RAB39B,SYNCRIP,GNAI3,RPL5,PSMA7,PGAM1,HSP90AB1,SET,YWHAB,PSMB2,HNRNPR,PSMB9,HSPA1B,SNX5,PPP1CB,Y…
GO:0045785	Positive regulation of cell adhesion	56	0.46	1.77e-09	9606.ENSP00000009530,9606.ENSP00000215909,9606.ENSP00000219150,9606.ENSP00000225698,9606.ENSP00000226218,9606.ENSP00000232003,9606.ENSP00000233997,9606.ENSP00000236850,9606.ENSP00000246792,9606.ENSP00000261023,9606.ENSP00000263645,9606.ENSP00000264832,9606.ENSP00000268182,9606.ENSP00000274063,9606.ENSP00000278353,9606.ENSP00000284240,9606.ENSP00000284322,9606.ENSP00000295685,9606.ENSP00000306099,…	CD74,LGALS1,CORO1A,C1QBP,VTN,HRG,AZU1,APOA1,RRAS,ITGAV,CD81,ICAM1,IQGAP1,SFRP2,HSD17B12,THY1,ABI3BP,ARPC2,FGB,FGA,CALR,LIMS2,P4HB,FBLN1,FGG,CAV1,PTN,ECM2,FN1,RAC1,TPM1,PNP,TGM2,CD47,CD55,F11R,SPTA1,S100A10,FLNA,HLA-E,ANXA1,RSU1,VIT,EMILIN1,HSPD1,MYADM,HLA-A,ILK,ITGB2,CDC42,HLA-DPA1,CD36,RHOA,HLA-DPB1,LIMS1,ELANE
GO:0007165	Signal transduction	316	0.15	2.16e-09	9606.ENSP00000005257,9606.ENSP00000009530,9606.ENSP00000014930,9606.ENSP00000044462,9606.ENSP00000078429,9606.ENSP00000215832,9606.ENSP00000216181,9606.ENSP00000216455,9606.ENSP00000216802,9606.ENSP00000217407,9606.ENSP00000219150,9606.ENSP00000222120,9606.ENSP00000222271,9606.ENSP00000223321,9606.ENSP00000223642,9606.ENSP00000225655,9606.ENSP00000225698,9606.ENSP00000225964,9606.ENSP00000227525,…	RALA,CD74,HEBP1,PSMA4,GNA11,MAPK1,MYH9,PSMA3,PSME2,LBP,CORO1A,RAB3D,COMP,PSMA2,C5,PFN1,C1QBP,COL1A1,TMEM109,APOC3,ARPC3,ARHGDIB,GNB3,SKP1,GNAT1,GNB4,APOB,AZU1,PRTN3,APOA1,TTR,RHOQ,GSTM2,LRP1,SSR1,MYH2,C3,RRAS,CANX,HSPB1,YWHAH,CLEC11A,RAP1B,GNAT2,APOE,ACTN4,LGALS3,PI4KA,SDCBP,ITGAV,PEBP1,LMNB1,PSMA6,PSMD11,LTBP2,PIK3C3,PSMB1,ITGA2B,GNAO1,OGN,RAB2A,LGALS3BP,MAPK3,CNN2,CAPZA1,ACTR3,YWHAE,RAB10,ADD1,…
GO:0050900	Leukocyte migration	47	0.51	2.17e-09	9606.ENSP00000009530,9606.ENSP00000216181,9606.ENSP00000217407,9606.ENSP00000219150,9606.ENSP00000225964,9606.ENSP00000233242,9606.ENSP00000233997,9606.ENSP00000234347,9606.ENSP00000254301,9606.ENSP00000254801,9606.ENSP00000259254,9606.ENSP00000261023,9606.ENSP00000264832,9606.ENSP00000282588,9606.ENSP00000286371,9606.ENSP00000296028,9606.ENSP00000296029,9606.ENSP00000297268,9606.ENSP00000299106,…	CD74,MYH9,LBP,CORO1A,COL1A1,APOB,AZU1,PRTN3,LGALS3,IGJ,GYPC,ITGAV,ICAM1,ITGA1,ATP1B3,PPBP,PF4,COL1A2,JAM3,F2,PLG,CD34,RTN4,CAV1,PTN,FN1,RAC1,MSN,GYPA,CD47,ATP1B1,F11R,S100A8,S100A9,ANXA1,DEFA1B,PROS1,ITGB1,ITGB2,CDC42,PPIA,WDR1,IGLL5,ITGAM,ITGB3,PECAM1,ELANE
GO:0009179	Purine ribonucleoside diphosphate metabolic process	21	0.87	2.21e-09	9606.ENSP00000222286,9606.ENSP00000226253,9606.ENSP00000229239,9606.ENSP00000229270,9606.ENSP00000234590,9606.ENSP00000269848,9606.ENSP00000305995,9606.ENSP00000320171,9606.ENSP00000324105,9606.ENSP00000339933,9606.ENSP00000358547,9606.ENSP00000359991,9606.ENSP00000360124,9606.ENSP00000362271,9606.ENSP00000362413,9606.ENSP00000376840,9606.ENSP00000378669,9606.ENSP00000405573,9606.ENSP00000412189,…	GAPDHS,ALDOC,GAPDH,TPI1,ENO1,PFKL,PGK2,PKM,ENO3,PKLR,MPP1,PGAM1,PGM1,AK1,PGK1,BPGM,ALDOA,GPI,PGAM4,ENO2,LDHA
GO:0007160	Cell-matrix adhesion	29	0.69	2.40e-09	9606.ENSP00000211998,9606.ENSP00000226218,9606.ENSP00000261023,9606.ENSP00000262407,9606.ENSP00000279227,9606.ENSP00000282588,9606.ENSP00000284240,9606.ENSP00000296181,9606.ENSP00000299106,9606.ENSP00000304408,9606.ENSP00000306099,9606.ENSP00000306361,9606.ENSP00000310036,9606.ENSP00000336829,9606.ENSP00000344456,9606.ENSP00000344758,9606.ENSP00000346839,9606.ENSP00000348461,9606.ENSP00000357362,…	VCL,VTN,ITGAV,ITGA2B,FERMT3,ITGA1,THY1,ITGB5,JAM3,COL3A1,FGB,FGA,CD34,FGG,CTNNB1,ECM2,FN1,RAC1,THBS3,EMILIN1,ACTN1,ITGB1,ILK,ITGB2,RHOA,ACTN3,ACTN2,ITGB3,PECAM1
GO:0014070	Response to organic cyclic compound	91	0.33	2.40e-09	9606.ENSP00000078429,9606.ENSP00000215832,9606.ENSP00000215909,9606.ENSP00000225964,9606.ENSP00000233242,9606.ENSP00000241052,9606.ENSP00000241337,9606.ENSP00000245206,9606.ENSP00000248975,9606.ENSP00000250559,9606.ENSP00000254722,9606.ENSP00000260356,9606.ENSP00000262494,9606.ENSP00000263025,9606.ENSP00000264832,9606.ENSP00000264908,9606.ENSP00000265131,9606.ENSP00000265838,9606.ENSP00000266718,…	GNA11,MAPK1,LGALS1,COL1A1,APOB,CAT,GSTM2,GOT2,YWHAH,RAP1B,SERPINF1,THBS1,GNAO1,MAPK3,ICAM1,ANXA3,TNC,ACAT1,LUM,SOD1,RALB,CA2,GNAQ,CALM3,MAP1B,NPM1,FOLR2,HSP90B1,CTNNA1,EEF2,AQP1,HNRNPD,CALR,HSPA5,GNAL,RFTN1,NME1,SNCA,CAV1,PKLR,PTN,GNAI1,CTNNB1,ACTB,ATP2B4,APOA4,MSN,ATP1A2,COMT,AGT,ACTA1,EZR,APOA2,PEA15,RAP1A,FLNA,GNAI3,GNAS,HSP90AB1,ASS1,ANXA7,PSMB2,GSN,GNA14,ANXA1,ACTR2,CYBB,ASPH,HBE1,DEFA1B,HSP…
GO:0006090	Pyruvate metabolic process	22	0.84	2.57e-09	9606.ENSP00000222286,9606.ENSP00000226253,9606.ENSP00000229239,9606.ENSP00000229270,9606.ENSP00000234590,9606.ENSP00000265333,9606.ENSP00000269848,9606.ENSP00000305995,9606.ENSP00000320171,9606.ENSP00000324105,9606.ENSP00000339933,9606.ENSP00000359991,9606.ENSP00000360124,9606.ENSP00000362413,9606.ENSP00000362463,9606.ENSP00000376840,9606.ENSP00000378669,9606.ENSP00000379386,9606.ENSP00000405573,…	GAPDHS,ALDOC,GAPDH,TPI1,ENO1,VDAC1,PFKL,PGK2,PKM,ENO3,PKLR,PGAM1,PGM1,PGK1,GLO1,BPGM,ALDOA,LDHB,GPI,PGAM4,ENO2,LDHA
GO:0048585	Negative regulation of response to stimulus	137	0.26	2.74e-09	9606.ENSP00000009530,9606.ENSP00000044462,9606.ENSP00000052754,9606.ENSP00000205948,9606.ENSP00000216455,9606.ENSP00000216802,9606.ENSP00000223321,9606.ENSP00000223642,9606.ENSP00000225698,9606.ENSP00000226218,9606.ENSP00000231751,9606.ENSP00000232003,9606.ENSP00000234590,9606.ENSP00000236850,9606.ENSP00000241337,9606.ENSP00000243077,9606.ENSP00000246957,9606.ENSP00000248553,9606.ENSP00000248598,…	CD74,PSMA4,DCN,APOH,PSMA3,PSME2,PSMA2,C5,C1QBP,VTN,LTF,HRG,ENO1,APOA1,GSTM2,LRP1,TRAP1,HSPB1,FGL2,KRT1,APOE,LGALS3,SERPINF1,APCS,NT5E,THBS1,ITGAV,PEBP1,PSMA6,PSMD11,PSMB1,KLKB1,ICAM1,PDCD6,KNG1,RAB7A,AMBP,TIMP3,SOD1,SFRP2,SERPING1,ITGA1,DDAH1,THY1,UCHL1,ACAA2,CALM3,PF4,VPS35,PRDX2,CD14,COL3A1,CTNNA1,FGB,FGA,F2,PLG,CD34,PSMD2,PSMC5,GNAI2,CLU,CPNE1,CALR,A2M,HSPA5,PPP2R1A,FBN1,FBLN1,FGG,SNCA,CAV1,CA…
GO:0051702	Interaction with symbiont	25	0.76	2.74e-09	9606.ENSP00000216336,9606.ENSP00000229239,9606.ENSP00000231751,9606.ENSP00000232003,9606.ENSP00000233997,9606.ENSP00000252486,9606.ENSP00000255040,9606.ENSP00000286713,9606.ENSP00000296029,9606.ENSP00000296435,9606.ENSP00000300026,9606.ENSP00000308541,9606.ENSP00000308938,9606.ENSP00000311165,9606.ENSP00000314299,9606.ENSP00000346032,9606.ENSP00000346839,9606.ENSP00000356385,9606.ENSP00000372136,…	CTSG,GAPDH,LTF,HRG,AZU1,APOE,APCS,STOM,PF4,CAMP,PPIB,F2,PLG,AQP1,CFHR1,ANXA2,FN1,FHR2,DEFA1B,HSPD1,HSPA8,CFL1,ELANE,PHB,PSMC3
GO:0070482	Response to oxygen levels	52	0.47	2.74e-09	9606.ENSP00000044462,9606.ENSP00000216455,9606.ENSP00000216802,9606.ENSP00000217426,9606.ENSP00000223321,9606.ENSP00000225964,9606.ENSP00000241052,9606.ENSP00000252699,9606.ENSP00000260356,9606.ENSP00000261479,9606.ENSP00000261712,9606.ENSP00000262193,9606.ENSP00000264832,9606.ENSP00000273398,9606.ENSP00000285093,9606.ENSP00000295006,9606.ENSP00000299767,9606.ENSP00000310129,9606.ENSP00000310572,…	PSMA4,PSMA3,PSME2,AHCY,PSMA2,COL1A1,CAT,ACTN4,THBS1,PSMA6,PSMD11,PSMB1,ICAM1,ATP6V1A,ACAA2,CAPN2,HSP90B1,PSMD2,PSMC5,AQP1,HP1BP3,PKM,P4HB,ANG,RTN4,CAV1,PKLR,PTN,ATP1B1,LMNA,PSMA7,PSMB2,PGK1,PSMB9,CYBB,SOD3,HSPD1,MB,ALAD,UBA52,RHOA,NDRG1,PSMA1,SLC2A1,PSMD6,CRYAB,PHB2,LDHA,HYOU1,PSMC3,GNB1,PSMB3
GO:0010038	Response to metal ion	51	0.48	2.77e-09	9606.ENSP00000167586,9606.ENSP00000215832,9606.ENSP00000241052,9606.ENSP00000254722,9606.ENSP00000256104,9606.ENSP00000260356,9606.ENSP00000263025,9606.ENSP00000264758,9606.ENSP00000264832,9606.ENSP00000264933,9606.ENSP00000268182,9606.ENSP00000270142,9606.ENSP00000285379,9606.ENSP00000290776,9606.ENSP00000291295,9606.ENSP00000304236,9606.ENSP00000306099,9606.ENSP00000306361,9606.ENSP00000311165,…	KRT14,MAPK1,CAT,SERPINF1,FABP4,THBS1,MAPK3,ADD1,ICAM1,PDCD6,IQGAP1,SOD1,CA2,CPNE2,CALM3,CD14,FGB,FGA,AQP1,HNRNPD,CPNE1,CALR,HSPA5,CPNE8,FGG,SNCA,CAV1,CAMK2D,PKLR,ACTA1,S100A13,S100A8,ASS1,ANXA7,GSN,CLIC4,C1QA,CYBB,ASPH,SOD3,CPNE9,TF,ALAD,GDI1,ANXA11,NDRG1,PARK7,CPNE6,B2M,CPNE3,CPNE4
GO:0007154	Cell communication	338	0.14	2.79e-09	9606.ENSP00000005257,9606.ENSP00000009530,9606.ENSP00000014930,9606.ENSP00000044462,9606.ENSP00000078429,9606.ENSP00000215832,9606.ENSP00000216181,9606.ENSP00000216455,9606.ENSP00000216802,9606.ENSP00000217407,9606.ENSP00000219150,9606.ENSP00000222120,9606.ENSP00000222271,9606.ENSP00000223321,9606.ENSP00000223642,9606.ENSP00000225655,9606.ENSP00000225698,9606.ENSP00000225964,9606.ENSP00000227525,…	RALA,CD74,HEBP1,PSMA4,GNA11,MAPK1,MYH9,PSMA3,PSME2,LBP,CORO1A,RAB3D,COMP,PSMA2,C5,PFN1,C1QBP,COL1A1,TMEM109,APOC3,ARPC3,ARHGDIB,GNB3,SKP1,GNAT1,GNB4,APOB,AZU1,PRTN3,APOA1,TTR,RHOQ,GSTM2,LRP1,SSR1,MYH2,C3,RRAS,CANX,HSPB1,YWHAH,CLEC11A,RAP1B,GNAT2,APOE,ACTN4,LGALS3,PI4KA,SDCBP,ITGAV,PEBP1,LMNB1,PSMA6,PSMD11,LTBP2,PIK3C3,PSMB1,ITGA2B,GNAO1,OGN,RAB2A,LGALS3BP,MAPK3,CNN2,CAPZA1,ACTR3,YWHAE,RAB10,ADD1,…
GO:0038093	Fc receptor signaling pathway	34	0.62	3.05e-09	9606.ENSP00000044462,9606.ENSP00000215832,9606.ENSP00000216455,9606.ENSP00000216802,9606.ENSP00000223321,9606.ENSP00000228825,9606.ENSP00000231487,9606.ENSP00000245503,9606.ENSP00000261479,9606.ENSP00000261712,9606.ENSP00000262193,9606.ENSP00000263025,9606.ENSP00000263238,9606.ENSP00000291295,9606.ENSP00000295685,9606.ENSP00000310129,9606.ENSP00000310572,9606.ENSP00000335153,9606.ENSP00000348461,…	PSMA4,MAPK1,PSMA3,PSME2,PSMA2,ARPC3,SKP1,MYH2,PSMA6,PSMD11,PSMB1,MAPK3,ACTR3,CALM3,ARPC2,PSMD2,PSMC5,HSP90AA1,RAC1,ACTB,MYO1C,PSMA7,HSP90AB1,PSMB2,PSMB9,ACTR2,CDC42,ARPC4,ARPC1B,PSMA1,PSMD6,IGLL5,PSMC3,PSMB3
GO:0045861	Negative regulation of proteolysis	50	0.48	3.05e-09	9606.ENSP00000168148,9606.ENSP00000215727,9606.ENSP00000223642,9606.ENSP00000226218,9606.ENSP00000229239,9606.ENSP00000231751,9606.ENSP00000232003,9606.ENSP00000243077,9606.ENSP00000245907,9606.ENSP00000254722,9606.ENSP00000260130,9606.ENSP00000260356,9606.ENSP00000261313,9606.ENSP00000261336,9606.ENSP00000264335,9606.ENSP00000265023,9606.ENSP00000265132,9606.ENSP00000265462,9606.ENSP00000266041,…	SPP2,SERPIND1,C5,VTN,GAPDH,LTF,HRG,LRP1,C3,SERPINF1,SDCBP,THBS1,PEBP1,PZP,YWHAE,KNG1,AMBP,PRDX5,ITIH4,TIMP3,ITIH1,SFRP2,SERPING1,CSTB,COL6A3,PRDX3,F2,AQP1,A2M,SNCA,RPS7,SLPI,ANXA2,ITIH2,AGT,SERPINC1,RPL5,HSP90AB1,GIG25,PROS1,CAST,ALAD,AHSG,C4A,C4B,SERPINA1,PARK7,CRYAB,SERPINH1,SERPINA4
GO:0009719	Response to endogenous stimulus	125	0.27	3.44e-09	9606.ENSP00000078429,9606.ENSP00000215832,9606.ENSP00000219150,9606.ENSP00000222271,9606.ENSP00000225964,9606.ENSP00000228825,9606.ENSP00000233242,9606.ENSP00000236850,9606.ENSP00000238738,9606.ENSP00000241052,9606.ENSP00000241337,9606.ENSP00000243077,9606.ENSP00000245206,9606.ENSP00000248975,9606.ENSP00000250559,9606.ENSP00000254722,9606.ENSP00000256594,9606.ENSP00000260356,9606.ENSP00000261978,…	GNA11,MAPK1,CORO1A,COMP,COL1A1,ARPC3,APOB,APOA1,RHOQ,CAT,GSTM2,LRP1,GOT2,YWHAH,RAP1B,SERPINF1,GSTM3,THBS1,LTBP2,GNAO1,MAPK3,CD81,RAB10,ICAM1,ANXA3,TNC,ACAT1,TIMP3,IQGAP1,SOD1,ATP6V1A,CA2,AKR1B1,GNAQ,CALM3,CAPN2,CLEC3B,ITGB5,MAP1B,COL1A2,FOLR2,HSP90B1,RAB8A,COL3A1,CTNNA1,FGB,YWHAG,EEF2,AQP1,RAB8B,HNRNPD,NCL,PKM,CALR,HSPA5,FBN1,LEPR,GNAL,ANG,SNCA,CAV1,PKLR,PTN,CAV3,GNAI1,CTNNB1,ANXA2,FMOD,HNRNPH1,P…
GO:1901698	Response to nitrogen compound	101	0.31	3.51e-09	9606.ENSP00000078429,9606.ENSP00000203407,9606.ENSP00000215832,9606.ENSP00000225964,9606.ENSP00000238738,9606.ENSP00000241052,9606.ENSP00000241337,9606.ENSP00000243077,9606.ENSP00000245206,9606.ENSP00000250559,9606.ENSP00000256594,9606.ENSP00000262039,9606.ENSP00000262494,9606.ENSP00000263025,9606.ENSP00000263645,9606.ENSP00000264710,9606.ENSP00000264832,9606.ENSP00000268182,9606.ENSP00000270142,…	GNA11,UQCRC1,MAPK1,COL1A1,RHOQ,CAT,GSTM2,LRP1,GOT2,RAP1B,GSTM3,PIK3C3,GNAO1,MAPK3,CD81,RAB10,ICAM1,IQGAP1,SOD1,RCN3,RALB,ATP6V1A,ERLIN2,CA2,AKR1B1,GNAQ,CALM3,CAPN2,MAP1B,NPM1,COL1A2,FOLR2,HSP90B1,RAB8A,TMED10,COL3A1,CTNNA1,YWHAG,EEF2,AQP1,GSTM1,RAB8B,GNAI2,HNRNPD,PKM,HSPA5,FBN1,GNAL,RFTN1,NME1,SNCA,CAV1,PKLR,PTN,CAV3,GNAI1,CTNNB1,ACTB,ATP2B4,VCP,COL6A1,AGT,ACTA1,EZR,MGST3,PEA15,RAP1A,FLNA,GNAI3,G…
GO:0048468	Cell development	136	0.26	3.80e-09	9606.ENSP00000211998,9606.ENSP00000215832,9606.ENSP00000216181,9606.ENSP00000222271,9606.ENSP00000228841,9606.ENSP00000232461,9606.ENSP00000236850,9606.ENSP00000243077,9606.ENSP00000245907,9606.ENSP00000250559,9606.ENSP00000251337,9606.ENSP00000252486,9606.ENSP00000254810,9606.ENSP00000256594,9606.ENSP00000259365,9606.ENSP00000261023,9606.ENSP00000262418,9606.ENSP00000263025,9606.ENSP00000264710,…	VCL,MAPK1,MYH9,COMP,MYL2,GNAT1,APOA1,LRP1,C3,RAP1B,GNAT2,APOE,H3F3B,GSTM3,TMOD1,ITGAV,SLC4A1,MAPK3,RAB10,ICAM1,PDCD6,TNC,IQGAP1,CDH11,SOD1,SFRP2,FERMT3,ITGA1,THY1,UCHL1,AKR1B1,ACTC1,COL6A3,MAP1B,COL14A1,CFL2,JAM3,EPB42,COL6A2,RAB8A,CTNNA1,ALCAM,ARF4,KIF5B,DPYSL2,KRT2,UGT8,NEFH,CLU,CPNE1,TUBB3,CRMP1,COL12A1,FLNC,HSP90AA1,ANG,FGG,RTN4,SGCD,PTN,CAV3,DPYSL3,CTNNB1,APOD,ANXA2,ANXA6,FN1,PDLIM7,RAC1,SPT…
GO:0050819	Negative regulation of coagulation	19	0.91	4.44e-09	9606.ENSP00000205948,9606.ENSP00000216968,9606.ENSP00000226218,9606.ENSP00000232003,9606.ENSP00000252244,9606.ENSP00000252486,9606.ENSP00000264690,9606.ENSP00000265023,9606.ENSP00000278407,9606.ENSP00000296511,9606.ENSP00000306099,9606.ENSP00000306361,9606.ENSP00000308541,9606.ENSP00000308938,9606.ENSP00000310036,9606.ENSP00000336829,9606.ENSP00000346032,9606.ENSP00000371958,9606.ENSP00000377783	APOH,PROCR,VTN,HRG,KRT1,APOE,KLKB1,KNG1,SERPING1,ANXA5,FGB,FGA,F2,PLG,CD34,FGG,ANXA2,CD9,PROS1
GO:0032787	Monocarboxylic acid metabolic process	62	0.42	4.89e-09	9606.ENSP00000009530,9606.ENSP00000052754,9606.ENSP00000220764,9606.ENSP00000221476,9606.ENSP00000222286,9606.ENSP00000222381,9606.ENSP00000226253,9606.ENSP00000228740,9606.ENSP00000229239,9606.ENSP00000229270,9606.ENSP00000234590,9606.ENSP00000241337,9606.ENSP00000245206,9606.ENSP00000245907,9606.ENSP00000253792,9606.ENSP00000263025,9606.ENSP00000265077,9606.ENSP00000265333,9606.ENSP00000265838,…	CD74,DCN,DECR1,CKM,GAPDHS,PON1,ALDOC,LTA4H,GAPDH,TPI1,ENO1,GSTM2,GOT2,C3,ACLY,MAPK3,VCAN,VDAC1,ACAT1,PFKL,PGD,ABHD10,HSD17B12,ACAA2,CBR1,ADH5,BDH2,CKB,PGK2,GSTM1,GRHPR,PKM,ENO3,BGN,IDH2,ALDH1A3,PKLR,ECHS1,GSTM4,PGAM1,PGM1,AKR1A1,PGK1,GLO1,HADHA,BPGM,ALDOA,LDHB,GGT5,GSTP1,PTGR1,IDH1,CD36,GPI,PGAM4,PARK7,ENO2,ACADVL,LDHA,ETFA,EPHX1,PTGES3
GO:0030193	Regulation of blood coagulation	23	0.79	4.96e-09	9606.ENSP00000205948,9606.ENSP00000226218,9606.ENSP00000232003,9606.ENSP00000252244,9606.ENSP00000252486,9606.ENSP00000260356,9606.ENSP00000264690,9606.ENSP00000265023,9606.ENSP00000278407,9606.ENSP00000301522,9606.ENSP00000306099,9606.ENSP00000306361,9606.ENSP00000308541,9606.ENSP00000308938,9606.ENSP00000310036,9606.ENSP00000336829,9606.ENSP00000339191,9606.ENSP00000346032,9606.ENSP00000356671,…	APOH,VTN,HRG,KRT1,APOE,THBS1,KLKB1,KNG1,SERPING1,PRDX2,FGB,FGA,F2,PLG,CD34,FGG,CAV1,ANXA2,SERPINC1,F11R,CD9,PROS1,CD36
GO:0030834	Regulation of actin filament depolymerization	19	0.91	5.75e-09	9606.ENSP00000246069,9606.ENSP00000259365,9606.ENSP00000263168,9606.ENSP00000263867,9606.ENSP00000264758,9606.ENSP00000298159,9606.ENSP00000348381,9606.ENSP00000349259,9606.ENSP00000354947,9606.ENSP00000357129,9606.ENSP00000361824,9606.ENSP00000362924,9606.ENSP00000384136,9606.ENSP00000401010,9606.ENSP00000427687,9606.ENSP00000432568,9606.ENSP00000432660,9606.ENSP00000443495,9606.ENSP00000451752	DSTN,TMOD1,CAPZA1,CAPG,ADD1,CFL2,ADD3,SPTBN1,CAPZA2,SPTA1,SPTAN1,GSN,RDX,CAPZB,WDR1,SPTBN2,CFL1,ACTN2,SPTB
GO:0007264	Small gtpase mediated signal transduction	46	0.5	6.04e-09	9606.ENSP00000005257,9606.ENSP00000222120,9606.ENSP00000228945,9606.ENSP00000238738,9606.ENSP00000246792,9606.ENSP00000250559,9606.ENSP00000262646,9606.ENSP00000264710,9606.ENSP00000265062,9606.ENSP00000267512,9606.ENSP00000272519,9606.ENSP00000273047,9606.ENSP00000275364,9606.ENSP00000282878,9606.ENSP00000290158,9606.ENSP00000297268,9606.ENSP00000300935,9606.ENSP00000306496,9606.ENSP00000310226,…	RALA,RAB3D,ARHGDIB,RHOQ,RRAS,RAP1B,RAB2A,RAB10,RAB7A,RAB15,RALB,RAB5A,GNA12,RAB3C,KPNB1,COL1A2,RAB8A,RAB33B,RAB1B,RAB8B,RAB43,RAB11B,RAC1,RAB4B,RAB5B,RAB4A,RAB39B,RAP1A,RAB14,GDI2,YWHAQ,RAB37,RAB2B,CDC42,RAB1A,GDI1,RHOA,GNA13,PARK7,CFL1,RAB30,NUCB2,RAB5C,PECAM1,RAB31,GNB1
GO:0031647	Regulation of protein stability	44	0.51	6.33e-09	9606.ENSP00000215832,9606.ENSP00000225655,9606.ENSP00000226355,9606.ENSP00000229239,9606.ENSP00000236850,9606.ENSP00000239940,9606.ENSP00000258091,9606.ENSP00000263645,9606.ENSP00000275603,9606.ENSP00000280326,9606.ENSP00000286371,9606.ENSP00000286548,9606.ENSP00000286788,9606.ENSP00000299138,9606.ENSP00000299300,9606.ENSP00000300026,9606.ENSP00000315130,9606.ENSP00000317334,9606.ENSP00000320866,…	MAPK1,PFN1,AFM,GAPDH,APOA1,PFN2,CCT7,CD81,CCT6A,CCT5,ATP1B3,GNAQ,CCT8,VPS35,CCT2,PPIB,CLU,TCP1,CALR,LAMP1,HSP90AA1,RTN4,SNCA,RPS7,ATP1B1,APOA2,LMNA,FLNA,RPL5,HSP90AB1,GSN,HSPA1B,ASPH,HSPD1,CCT4,TF,DDOST,PARK7,HSPA8,CRYAB,PHB2,RAD23A,PHB,PTGES3
GO:0009894	Regulation of catabolic process	98	0.31	6.63e-09	9606.ENSP00000044462,9606.ENSP00000052754,9606.ENSP00000216455,9606.ENSP00000216802,9606.ENSP00000217182,9606.ENSP00000222286,9606.ENSP00000223321,9606.ENSP00000227667,9606.ENSP00000229239,9606.ENSP00000229268,9606.ENSP00000236850,9606.ENSP00000243077,9606.ENSP00000246533,9606.ENSP00000248553,9606.ENSP00000252486,9606.ENSP00000260130,9606.ENSP00000261479,9606.ENSP00000261712,9606.ENSP00000261889,…	PSMA4,DCN,PSMA3,PSME2,EEF1A2,GAPDHS,PSMA2,APOC3,GAPDH,USP5,APOA1,LRP1,CAPNS1,HSPB1,APOE,SDCBP,PSMA6,PSMD11,SNX1,PSMB1,SLC4A1,MAPK3,CD81,SCARB2,RAB7A,VDAC1,TIMP3,RALB,RAB5A,ATP6V1A,GNA12,UCHL1,NPM1,VPS35,RAB8A,PSMD2,RAB1B,PSMC5,HNRNPD,CLU,LEPR,HSP90AA1,SNCA,RPS7,CAV1,CAV3,ANXA2,HP,ATP2B4,METTL20,APOA4,RAD23B,VCP,MSN,C4BPA,EZR,APOA2,RAB39B,SYNCRIP,FLNA,GNAI3,RPL5,PSMA7,PGAM1,HSP90AB1,SET,YWHAB,PSMB…
GO:0061621	Canonical glycolysis	15	1.08	6.81e-09	9606.ENSP00000222286,9606.ENSP00000226253,9606.ENSP00000229239,9606.ENSP00000229270,9606.ENSP00000234590,9606.ENSP00000269848,9606.ENSP00000320171,9606.ENSP00000324105,9606.ENSP00000339933,9606.ENSP00000359991,9606.ENSP00000362413,9606.ENSP00000376840,9606.ENSP00000378669,9606.ENSP00000405573,9606.ENSP00000437402	GAPDHS,ALDOC,GAPDH,TPI1,ENO1,PFKL,PKM,ENO3,PKLR,PGAM1,PGK1,BPGM,ALDOA,GPI,ENO2
GO:0051270	Regulation of cellular component movement	96	0.31	6.99e-09	9606.ENSP00000009530,9606.ENSP00000052754,9606.ENSP00000205948,9606.ENSP00000211998,9606.ENSP00000215832,9606.ENSP00000217407,9606.ENSP00000219150,9606.ENSP00000223642,9606.ENSP00000225655,9606.ENSP00000225698,9606.ENSP00000225964,9606.ENSP00000226218,9606.ENSP00000228945,9606.ENSP00000232003,9606.ENSP00000239940,9606.ENSP00000243077,9606.ENSP00000246792,9606.ENSP00000248553,9606.ENSP00000252486,…	CD74,DCN,APOH,VCL,MAPK1,LBP,CORO1A,C5,PFN1,C1QBP,COL1A1,VTN,ARHGDIB,HRG,PFN2,LRP1,RRAS,HSPB1,APOE,ACTN4,LGALS3,SERPINF1,SDCBP,THBS1,ITGAV,ATP5B,ITGA2B,MAPK3,CD81,ICAM1,ANXA3,PDCD6,BST1,IQGAP1,S100A11,SFRP2,GNA12,FERMT3,THY1,JAM3,KRT16,COL3A1,CTNNA1,PLG,NEFH,GNAI2,CALR,HSPA5,FBLN1,IDH2,LAMP1,RTN4,CAV1,THBS4,CAMK2D,PTN,CAV3,DPYSL3,APOD,FN1,RAC1,PTRF,ATP2B4,TPM1,MYO1C,MSN,ATP1A2,AGT,LMNA,MPP1,FLNA,C…
GO:1903829	Positive regulation of cellular protein localization	48	0.48	7.04e-09	9606.ENSP00000215832,9606.ENSP00000219169,9606.ENSP00000243077,9606.ENSP00000248975,9606.ENSP00000254301,9606.ENSP00000258091,9606.ENSP00000263645,9606.ENSP00000264335,9606.ENSP00000268182,9606.ENSP00000275603,9606.ENSP00000280326,9606.ENSP00000286713,9606.ENSP00000286788,9606.ENSP00000299300,9606.ENSP00000306330,9606.ENSP00000307078,9606.ENSP00000308541,9606.ENSP00000317334,9606.ENSP00000336831,…	MAPK1,NUTF2,LRP1,YWHAH,LGALS3,CCT7,CD81,YWHAE,IQGAP1,CCT6A,CCT5,STOM,CCT8,CCT2,YWHAG,KIF5B,F2,TCP1,PLS1,RTN4,EPB41L2,PTN,GNAI1,EPB41,SPTBN1,ATP2B4,MYO1C,MSN,EZR,FLNA,HSP90AB1,YWHAB,ASPH,YWHAQ,CCT4,YWHAZ,ITGB1,ITGB2,CDC42,RDX,SAR1B,BCAP31,UBE2L3,PARK7,GNB2L1,ITGAM,RAN,AP2B1
GO:0006082	Organic acid metabolic process	93	0.32	7.10e-09	9606.ENSP00000009530,9606.ENSP00000052754,9606.ENSP00000216254,9606.ENSP00000217426,9606.ENSP00000220764,9606.ENSP00000221476,9606.ENSP00000222286,9606.ENSP00000222381,9606.ENSP00000225275,9606.ENSP00000226253,9606.ENSP00000228740,9606.ENSP00000229239,9606.ENSP00000229270,9606.ENSP00000234590,9606.ENSP00000236959,9606.ENSP00000241337,9606.ENSP00000245206,9606.ENSP00000245907,9606.ENSP00000253792,…	CD74,DCN,ACO2,AHCY,DECR1,CKM,GAPDHS,PON1,MPO,ALDOC,LTA4H,GAPDH,TPI1,ENO1,ATIC,GSTM2,GOT2,C3,ACLY,OGN,MAPK3,VCAN,VDAC1,ACAT1,ITIH4,LUM,PFKL,PGD,ITIH1,ABHD10,GLUD1,HSD17B12,DDAH1,ACAA2,CBR1,ADH5,BDH2,FOLR2,CKB,PGK2,GSTM1,GRHPR,UGDH,PKM,ENO3,MDH2,BGN,GLUD2,IDH2,ALDH1A3,DLST,PKLR,PRELP,FMOD,ITIH2,CYB5R3,PNP,MGST3,ECHS1,GSTO1,GSTM4,PGAM1,PGM1,AKR1A1,ASS1,PRPS1,PGK1,GLO1,OMD,DDAH2,HADHA,BPGM,ALDOA,LDHB…
GO:0043067	Regulation of programmed cell death	131	0.26	8.48e-09	9606.ENSP00000009530,9606.ENSP00000205948,9606.ENSP00000215909,9606.ENSP00000217182,9606.ENSP00000219150,9606.ENSP00000222271,9606.ENSP00000225275,9606.ENSP00000225698,9606.ENSP00000229239,9606.ENSP00000231751,9606.ENSP00000232003,9606.ENSP00000233893,9606.ENSP00000233997,9606.ENSP00000234590,9606.ENSP00000236671,9606.ENSP00000241052,9606.ENSP00000243077,9606.ENSP00000246957,9606.ENSP00000248553,…	CD74,APOH,LGALS1,EEF1A2,CORO1A,COMP,MPO,C1QBP,GAPDH,LTF,HRG,HSPE1,AZU1,ENO1,CTSD,CAT,LRP1,TRAP1,HSPB1,YWHAH,APOE,ACTN4,LGALS3,THBS1,ITGAV,ERP29,YWHAE,ICAM1,PDCD6,KNG1,PRDX5,TIMP3,SOD1,SFRP2,SLC25A4,ITGA1,ACAA2,AKR1B1,ACTC1,CAPN2,ALB,PF4,ANXA5,NPM1,HSPA9,PRDX3,HSP90B1,PDIA3,PRDX2,CTNNA1,ARF4,FGB,YWHAG,FGA,PSMC5,AQP1,PPP2R1B,GNAI2,CLU,TCP1,CALR,HSPA5,PPP2R1A,LIMS2,P4HB,ALDH1A3,FGG,NME1,RTN4,SNCA,RP…
GO:0042744	Hydrogen peroxide catabolic process	15	1.06	9.77e-09	9606.ENSP00000225275,9606.ENSP00000241052,9606.ENSP00000251595,9606.ENSP00000262746,9606.ENSP00000265462,9606.ENSP00000298510,9606.ENSP00000301522,9606.ENSP00000327431,9606.ENSP00000333994,9606.ENSP00000342026,9606.ENSP00000350425,9606.ENSP00000369586,9606.ENSP00000369609,9606.ENSP00000369654,9606.ENSP00000373477	MPO,CAT,HBA2,PRDX1,PRDX5,PRDX3,PRDX2,HBG1,HBB,PRDX6,APOA4,HBE1,HBG2,HBD,GPX3
GO:0010243	Response to organonitrogen compound	94	0.31	1.03e-08	9606.ENSP00000078429,9606.ENSP00000203407,9606.ENSP00000215832,9606.ENSP00000225964,9606.ENSP00000238738,9606.ENSP00000241052,9606.ENSP00000241337,9606.ENSP00000243077,9606.ENSP00000245206,9606.ENSP00000250559,9606.ENSP00000262039,9606.ENSP00000262494,9606.ENSP00000263025,9606.ENSP00000263645,9606.ENSP00000264710,9606.ENSP00000264832,9606.ENSP00000268182,9606.ENSP00000270142,9606.ENSP00000270645,…	GNA11,UQCRC1,MAPK1,COL1A1,RHOQ,CAT,GSTM2,LRP1,GOT2,RAP1B,PIK3C3,GNAO1,MAPK3,CD81,RAB10,ICAM1,IQGAP1,SOD1,RCN3,ATP6V1A,ERLIN2,CA2,AKR1B1,GNAQ,CALM3,CAPN2,MAP1B,COL1A2,FOLR2,HSP90B1,RAB8A,TMED10,COL3A1,CTNNA1,YWHAG,EEF2,AQP1,RAB8B,HNRNPD,PKM,HSPA5,FBN1,GNAL,NME1,SNCA,CAV1,PKLR,PTN,CAV3,GNAI1,CTNNB1,ACTB,ATP2B4,VCP,COL6A1,AGT,ACTA1,EZR,MGST3,PEA15,RAP1A,FLNA,GNAI3,GNAS,HSP90AB1,ASS1,PSMB2,GSN,GNA14,…
GO:2000377	Regulation of reactive oxygen species metabolic process	34	0.59	1.14e-08	9606.ENSP00000246957,9606.ENSP00000260356,9606.ENSP00000264832,9606.ENSP00000265016,9606.ENSP00000265333,9606.ENSP00000270142,9606.ENSP00000284031,9606.ENSP00000301522,9606.ENSP00000306010,9606.ENSP00000308541,9606.ENSP00000310036,9606.ENSP00000312999,9606.ENSP00000315130,9606.ENSP00000333994,9606.ENSP00000335153,9606.ENSP00000338345,9606.ENSP00000339191,9606.ENSP00000348170,9606.ENSP00000348461,…	TRAP1,THBS1,ICAM1,BST1,VDAC1,SOD1,DDAH1,PRDX2,ARF4,F2,CD34,GNAI2,CLU,HBB,HSP90AA1,SNCA,CAV1,HP,RAC1,ATP2B4,CD47,AGT,GNAI3,HSP90AB1,ASS1,DDAH2,HSPD1,ITGB2,GSTP1,CD36,RHOA,PARK7,CRYAB,ITGAM
GO:0043436	Oxoacid metabolic process	91	0.32	1.15e-08	9606.ENSP00000009530,9606.ENSP00000052754,9606.ENSP00000216254,9606.ENSP00000217426,9606.ENSP00000220764,9606.ENSP00000221476,9606.ENSP00000222286,9606.ENSP00000222381,9606.ENSP00000225275,9606.ENSP00000226253,9606.ENSP00000228740,9606.ENSP00000229239,9606.ENSP00000229270,9606.ENSP00000234590,9606.ENSP00000236959,9606.ENSP00000241337,9606.ENSP00000245206,9606.ENSP00000245907,9606.ENSP00000253792,…	CD74,DCN,ACO2,AHCY,DECR1,CKM,GAPDHS,PON1,MPO,ALDOC,LTA4H,GAPDH,TPI1,ENO1,ATIC,GSTM2,GOT2,C3,ACLY,OGN,MAPK3,VCAN,VDAC1,ACAT1,ITIH4,LUM,PFKL,PGD,ITIH1,ABHD10,GLUD1,HSD17B12,DDAH1,ACAA2,CBR1,ADH5,BDH2,FOLR2,CKB,PGK2,GSTM1,GRHPR,UGDH,PKM,ENO3,MDH2,BGN,GLUD2,IDH2,ALDH1A3,DLST,PKLR,PRELP,FMOD,ITIH2,CYB5R3,MGST3,ECHS1,GSTO1,GSTM4,PGAM1,PGM1,AKR1A1,ASS1,PGK1,GLO1,OMD,DDAH2,HADHA,BPGM,ALDOA,LDHB,GGT5,GSTP…
GO:0032271	Regulation of protein polymerization	38	0.55	1.25e-08	9606.ENSP00000219150,9606.ENSP00000225655,9606.ENSP00000228825,9606.ENSP00000239940,9606.ENSP00000256001,9606.ENSP00000259365,9606.ENSP00000262428,9606.ENSP00000263168,9606.ENSP00000263238,9606.ENSP00000263867,9606.ENSP00000264758,9606.ENSP00000264832,9606.ENSP00000295685,9606.ENSP00000296755,9606.ENSP00000335153,9606.ENSP00000338345,9606.ENSP00000341940,9606.ENSP00000348381,9606.ENSP00000348461,…	CORO1A,PFN1,ARPC3,PFN2,ACTR3B,TMOD1,COTL1,CAPZA1,ACTR3,CAPG,ADD1,ICAM1,ARPC2,MAP1B,HSP90AA1,SNCA,CAV3,ADD3,RAC1,SPTBN1,MYO1C,CAPZA2,SPTA1,VDAC2,SPTAN1,GSN,HSPA1B,ACTR2,MYADM,CORO1B,RDX,ARPC4,ARPC1B,RHOA,CAPZB,SPTBN2,ARF1,SPTB
GO:0023052	Signaling	330	0.13	1.41e-08	9606.ENSP00000005257,9606.ENSP00000009530,9606.ENSP00000014930,9606.ENSP00000044462,9606.ENSP00000078429,9606.ENSP00000215832,9606.ENSP00000216181,9606.ENSP00000216455,9606.ENSP00000216802,9606.ENSP00000217407,9606.ENSP00000219150,9606.ENSP00000222120,9606.ENSP00000222271,9606.ENSP00000223321,9606.ENSP00000223642,9606.ENSP00000225655,9606.ENSP00000225698,9606.ENSP00000225964,9606.ENSP00000227525,…	RALA,CD74,HEBP1,PSMA4,GNA11,MAPK1,MYH9,PSMA3,PSME2,LBP,CORO1A,RAB3D,COMP,PSMA2,C5,PFN1,C1QBP,COL1A1,TMEM109,APOC3,ARPC3,ARHGDIB,GNB3,SKP1,GNAT1,GNB4,APOB,AZU1,PRTN3,APOA1,TTR,RHOQ,GSTM2,LRP1,SSR1,MYH2,C3,RRAS,CANX,HSPB1,YWHAH,CLEC11A,RAP1B,GNAT2,APOE,ACTN4,LGALS3,PI4KA,SDCBP,ITGAV,PEBP1,LMNB1,PSMA6,PSMD11,LTBP2,PIK3C3,PSMB1,ITGA2B,GNAO1,OGN,RAB2A,LGALS3BP,MAPK3,CNN2,CAPZA1,ACTR3,YWHAE,RAB10,ADD1,…
GO:0042981	Regulation of apoptotic process	129	0.26	1.41e-08	9606.ENSP00000009530,9606.ENSP00000205948,9606.ENSP00000215909,9606.ENSP00000217182,9606.ENSP00000219150,9606.ENSP00000222271,9606.ENSP00000225275,9606.ENSP00000225698,9606.ENSP00000229239,9606.ENSP00000231751,9606.ENSP00000232003,9606.ENSP00000233893,9606.ENSP00000233997,9606.ENSP00000234590,9606.ENSP00000236671,9606.ENSP00000241052,9606.ENSP00000243077,9606.ENSP00000246957,9606.ENSP00000248553,…	CD74,APOH,LGALS1,EEF1A2,CORO1A,COMP,MPO,C1QBP,GAPDH,LTF,HRG,HSPE1,AZU1,ENO1,CTSD,CAT,LRP1,TRAP1,HSPB1,YWHAH,APOE,ACTN4,LGALS3,THBS1,ITGAV,ERP29,YWHAE,ICAM1,PDCD6,KNG1,PRDX5,TIMP3,SOD1,SFRP2,ITGA1,ACAA2,AKR1B1,ACTC1,CAPN2,ALB,PF4,ANXA5,NPM1,HSPA9,PRDX3,HSP90B1,PDIA3,PRDX2,CTNNA1,ARF4,FGB,YWHAG,FGA,AQP1,PPP2R1B,GNAI2,CLU,TCP1,CALR,HSPA5,PPP2R1A,LIMS2,P4HB,ALDH1A3,FGG,NME1,RTN4,SNCA,RPS7,CAV1,CAMK2D…
GO:1900047	Negative regulation of hemostasis	18	0.91	1.51e-08	9606.ENSP00000205948,9606.ENSP00000222271,9606.ENSP00000226218,9606.ENSP00000232003,9606.ENSP00000252244,9606.ENSP00000252486,9606.ENSP00000264690,9606.ENSP00000265023,9606.ENSP00000278407,9606.ENSP00000306099,9606.ENSP00000306361,9606.ENSP00000308541,9606.ENSP00000308938,9606.ENSP00000310036,9606.ENSP00000336829,9606.ENSP00000346032,9606.ENSP00000371958,9606.ENSP00000377783	APOH,COMP,VTN,HRG,KRT1,APOE,KLKB1,KNG1,SERPING1,FGB,FGA,F2,PLG,CD34,FGG,ANXA2,CD9,PROS1
GO:0030216	Keratinocyte differentiation	41	0.52	1.54e-08	9606.ENSP00000167586,9606.ENSP00000225899,9606.ENSP00000246533,9606.ENSP00000246635,9606.ENSP00000246646,9606.ENSP00000246662,9606.ENSP00000251643,9606.ENSP00000251646,9606.ENSP00000252242,9606.ENSP00000252244,9606.ENSP00000252245,9606.ENSP00000252252,9606.ENSP00000254043,9606.ENSP00000257901,9606.ENSP00000257951,9606.ENSP00000264651,9606.ENSP00000269576,9606.ENSP00000293745,9606.ENSP00000301653,…	KRT14,KRT32,CAPNS1,KRT13,KRT38,KRT9,KRT12,KRT33B,KRT5,KRT1,KRT75,KRT6B,KRT15,KRT85,KRT84,KRT24,KRT10,KRT72,KRT16,KRT27,KRT28,KRT78,KRT73,KRT74,KRT17,KRT2,KRT79,KRT7,KRT76,KRT77,KRT19,CLIC4,ANXA1,KRT18,KRT35,KRT3,FLNB,CAPN1,KRT86,KRT4,KRT8
GO:2000026	Regulation of multicellular organismal development	161	0.22	1.70e-08	9606.ENSP00000009530,9606.ENSP00000044462,9606.ENSP00000052754,9606.ENSP00000205948,9606.ENSP00000211998,9606.ENSP00000215832,9606.ENSP00000215909,9606.ENSP00000216455,9606.ENSP00000216802,9606.ENSP00000222271,9606.ENSP00000223321,9606.ENSP00000225655,9606.ENSP00000225698,9606.ENSP00000225964,9606.ENSP00000228945,9606.ENSP00000231751,9606.ENSP00000232003,9606.ENSP00000236850,9606.ENSP00000243077,…	CD74,PSMA4,DCN,APOH,VCL,MAPK1,LGALS1,PSMA3,PSME2,COMP,PSMA2,PFN1,C1QBP,COL1A1,ARHGDIB,LTF,HRG,APOA1,LRP1,HIST1H4F,C3,RRAS,HSPB1,FGL2,YWHAH,CMA1,KRT1,APOE,LGALS3,SERPINF1,H3F3B,APCS,KRT84,SDCBP,THBS1,PSMA6,PSMD11,PSMB1,ITGA2B,C6,ADD1,SCARB2,ANXA3,PDCD6,IQGAP1,SOD1,SFRP2,MYL9,DDAH1,THY1,CA2,AP2M1,PF4,ERAP1,MAP1B,HSPA9,VPS35,NUDT21,PRDX2,COL3A1,CTNNA1,YWHAG,KRT17,F2,DPYSL2,CD34,PSMD2,PSMC5,AQP1,CPNE…
GO:0019319	Hexose biosynthetic process	18	0.9	1.95e-08	9606.ENSP00000222286,9606.ENSP00000226253,9606.ENSP00000229239,9606.ENSP00000229270,9606.ENSP00000234590,9606.ENSP00000245206,9606.ENSP00000285930,9606.ENSP00000305995,9606.ENSP00000324105,9606.ENSP00000327070,9606.ENSP00000359991,9606.ENSP00000360124,9606.ENSP00000360522,9606.ENSP00000362413,9606.ENSP00000378669,9606.ENSP00000405573,9606.ENSP00000437402,9606.ENSP00000438144	GAPDHS,ALDOC,GAPDH,TPI1,ENO1,GOT2,AKR1B1,PGK2,ENO3,MDH2,PGAM1,PGM1,RBP4,PGK1,ALDOA,GPI,ENO2,MDH1
GO:0045104	Intermediate filament cytoskeleton organization	18	0.9	1.95e-08	9606.ENSP00000167586,9606.ENSP00000221166,9606.ENSP00000246662,9606.ENSP00000257860,9606.ENSP00000270142,9606.ENSP00000301653,9606.ENSP00000307240,9606.ENSP00000308452,9606.ENSP00000310861,9606.ENSP00000311997,9606.ENSP00000323856,9606.ENSP00000358865,9606.ENSP00000363071,9606.ENSP00000373487,9606.ENSP00000413479,9606.ENSP00000446007,9606.ENSP00000468500,9606.ENSP00000482169	KRT14,NEFM,KRT9,PRPH,SOD1,KRT16,KRT74,KRT17,KRT2,NEFH,PLEC,INA,DES,KRT18,KRT3,VIM,GFAP,NEFL
GO:0060429	Epithelium development	101	0.29	1.95e-08	9606.ENSP00000005257,9606.ENSP00000167586,9606.ENSP00000211998,9606.ENSP00000215832,9606.ENSP00000225655,9606.ENSP00000225899,9606.ENSP00000226253,9606.ENSP00000241052,9606.ENSP00000246533,9606.ENSP00000246635,9606.ENSP00000246646,9606.ENSP00000246662,9606.ENSP00000250559,9606.ENSP00000251643,9606.ENSP00000251646,9606.ENSP00000252242,9606.ENSP00000252244,9606.ENSP00000252245,9606.ENSP00000252252,…	RALA,KRT14,VCL,MAPK1,PFN1,KRT32,ALDOC,CAT,CAPNS1,KRT13,KRT38,KRT9,RAP1B,KRT12,KRT33B,KRT5,KRT1,KRT75,KRT6B,KRT15,LGALS3,GSTM3,KRT85,KRT84,TMOD1,TMED2,KRT24,RAB10,ICAM1,TNC,VDAC1,ACAT1,IQGAP1,KRT10,SOD1,RCN3,SFRP2,CA2,AKR1B1,CBR1,KRT72,BDH2,KRT16,KRT27,KRT28,KRT78,KRT73,KRT74,KRT17,CD34,KRT2,BASP1,KRT79,KRT7,KRT76,ALDH1A3,RTN4,RPS7,PTN,KRT77,CTNNB1,ACTB,MSN,KRT19,TGM2,EZR,F11R,TAGLN2,RAP1A,FLNA,CN…
GO:0046034	ATP metabolic process	35	0.57	2.08e-08	9606.ENSP00000203407,9606.ENSP00000222286,9606.ENSP00000226253,9606.ENSP00000229239,9606.ENSP00000229270,9606.ENSP00000234590,9606.ENSP00000255381,9606.ENSP00000262030,9606.ENSP00000268379,9606.ENSP00000269848,9606.ENSP00000273398,9606.ENSP00000290299,9606.ENSP00000305995,9606.ENSP00000320171,9606.ENSP00000324105,9606.ENSP00000339933,9606.ENSP00000347507,9606.ENSP00000351777,9606.ENSP00000354490,…	UQCRC1,GAPDHS,ALDOC,GAPDH,TPI1,ENO1,MYH4,ATP5B,UQCRC2,PFKL,ATP6V1A,ATP5O,PGK2,PKM,ENO3,PKLR,MYH7,VCP,ATP1A2,ATP1B1,PGAM1,PGM1,AK1,PGK1,HSPA1B,BPGM,ALDOA,ATP5A1,MYH8,GPI,PGAM4,HSPA8,ENO2,LDHA,MYH3
GO:1904951	Positive regulation of establishment of protein localization	49	0.46	2.12e-08	9606.ENSP00000215832,9606.ENSP00000219169,9606.ENSP00000229239,9606.ENSP00000243077,9606.ENSP00000248975,9606.ENSP00000258091,9606.ENSP00000263645,9606.ENSP00000264335,9606.ENSP00000275603,9606.ENSP00000277865,9606.ENSP00000280326,9606.ENSP00000286713,9606.ENSP00000286788,9606.ENSP00000299138,9606.ENSP00000299300,9606.ENSP00000304236,9606.ENSP00000306099,9606.ENSP00000306330,9606.ENSP00000306361,…	MAPK1,NUTF2,GAPDH,LRP1,YWHAH,CCT7,CD81,YWHAE,CCT6A,GLUD1,CCT5,STOM,CCT8,VPS35,CCT2,CD14,FGB,YWHAG,FGA,KIF5B,CD34,TCP1,ANG,FGG,RAC1,MYO1C,HLA-DRB1,MYH10,EZR,FLNA,RBP4,HSP90AB1,YWHAB,HLA-E,ASPH,YWHAQ,CCT4,YWHAZ,ITGB2,CDC42,SAR1B,BCAP31,UBE2L3,GPI,PPIA,GNB2L1,ARF1,ITGAM,RAN
GO:0051248	Negative regulation of protein metabolic process	100	0.3	2.15e-08	9606.ENSP00000168148,9606.ENSP00000215727,9606.ENSP00000223642,9606.ENSP00000226218,9606.ENSP00000229239,9606.ENSP00000231751,9606.ENSP00000232003,9606.ENSP00000243077,9606.ENSP00000245907,9606.ENSP00000248553,9606.ENSP00000252486,9606.ENSP00000254301,9606.ENSP00000254722,9606.ENSP00000255040,9606.ENSP00000256104,9606.ENSP00000260130,9606.ENSP00000260356,9606.ENSP00000261023,9606.ENSP00000261313,…	SPP2,SERPIND1,C5,VTN,GAPDH,LTF,HRG,LRP1,C3,HSPB1,APOE,LGALS3,SERPINF1,APCS,FABP4,SDCBP,THBS1,ITGAV,PEBP1,PZP,C14orf166,YWHAE,KNG1,AMBP,PRDX5,ITIH4,TIMP3,ITIH1,SFRP2,SERPING1,THY1,UCHL1,GNAQ,CALM3,CSTB,COL6A3,NPM1,PRDX3,VPS35,YWHAG,FGA,F2,AQP1,GNAI2,HNRNPD,CLU,NCL,CALR,A2M,PPP2R1A,FBLN1,PURA,ANG,SNCA,RPS7,CAV1,PTN,CAV3,SLPI,CTNNB1,APOD,ANXA2,ATP2B4,ITIH2,AGT,EZR,SERPINC1,SYNCRIP,FLNA,RPL5,HSP90AB1…
GO:0019752	Carboxylic acid metabolic process	84	0.33	2.23e-08	9606.ENSP00000009530,9606.ENSP00000052754,9606.ENSP00000216254,9606.ENSP00000217426,9606.ENSP00000220764,9606.ENSP00000221476,9606.ENSP00000222286,9606.ENSP00000222381,9606.ENSP00000226253,9606.ENSP00000228740,9606.ENSP00000229239,9606.ENSP00000229270,9606.ENSP00000234590,9606.ENSP00000236959,9606.ENSP00000241337,9606.ENSP00000245206,9606.ENSP00000245907,9606.ENSP00000253792,9606.ENSP00000263025,…	CD74,DCN,ACO2,AHCY,DECR1,CKM,GAPDHS,PON1,ALDOC,LTA4H,GAPDH,TPI1,ENO1,ATIC,GSTM2,GOT2,C3,ACLY,MAPK3,VCAN,VDAC1,ACAT1,ITIH4,PFKL,PGD,ITIH1,ABHD10,GLUD1,HSD17B12,DDAH1,ACAA2,CBR1,ADH5,BDH2,FOLR2,CKB,PGK2,GSTM1,GRHPR,UGDH,PKM,ENO3,MDH2,BGN,GLUD2,IDH2,ALDH1A3,DLST,PKLR,ITIH2,CYB5R3,MGST3,ECHS1,GSTO1,GSTM4,PGAM1,PGM1,AKR1A1,ASS1,PGK1,GLO1,DDAH2,HADHA,BPGM,ALDOA,LDHB,GGT5,GSTP1,PTGR1,ALDH7A1,PCYOX1,IDH1…
GO:1902904	Negative regulation of supramolecular fiber organization	29	0.64	2.26e-08	9606.ENSP00000219150,9606.ENSP00000225655,9606.ENSP00000239940,9606.ENSP00000252486,9606.ENSP00000259365,9606.ENSP00000263168,9606.ENSP00000263867,9606.ENSP00000264758,9606.ENSP00000296755,9606.ENSP00000315130,9606.ENSP00000338345,9606.ENSP00000341940,9606.ENSP00000348381,9606.ENSP00000349259,9606.ENSP00000354947,9606.ENSP00000357005,9606.ENSP00000357129,9606.ENSP00000361824,9606.ENSP00000362924,…	CORO1A,PFN1,PFN2,APOE,TMOD1,CAPZA1,CAPG,ADD1,MAP1B,CLU,SNCA,CAV3,ADD3,SPTBN1,CAPZA2,F11R,SPTA1,SPTAN1,GSN,HSPG2,EMILIN1,MYADM,CORO1B,RDX,CAPZB,HSPA8,SPTBN2,CRYAB,SPTB
GO:2001233	Regulation of apoptotic signaling pathway	52	0.44	2.65e-08	9606.ENSP00000009530,9606.ENSP00000234590,9606.ENSP00000246957,9606.ENSP00000248553,9606.ENSP00000248975,9606.ENSP00000254301,9606.ENSP00000260356,9606.ENSP00000261023,9606.ENSP00000261735,9606.ENSP00000264335,9606.ENSP00000264832,9606.ENSP00000266085,9606.ENSP00000270142,9606.ENSP00000274063,9606.ENSP00000285093,9606.ENSP00000296029,9606.ENSP00000300289,9606.ENSP00000301522,9606.ENSP00000304669,…	CD74,ENO1,TRAP1,HSPB1,YWHAH,LGALS3,THBS1,ITGAV,ERP29,YWHAE,ICAM1,TIMP3,SOD1,SFRP2,ACAA2,PF4,PDIA3,PRDX2,CTNNA1,FGB,YWHAG,FGA,PPP2R1B,GNAI2,CLU,PPP2R1A,P4HB,FGG,RPS7,CAV1,CTNNB1,AGT,PEA15,LMNA,S100A8,S100A9,GNAI3,VDAC2,YWHAB,GSN,HSPA1B,HNRNPK,SRPX,YWHAQ,YWHAZ,GSTP1,BCAP31,PARK7,GNB2L1,SOD2,TPT1,HYOU1
GO:0051240	Positive regulation of multicellular organismal process	141	0.24	2.77e-08	9606.ENSP00000009530,9606.ENSP00000205948,9606.ENSP00000215832,9606.ENSP00000217407,9606.ENSP00000220764,9606.ENSP00000223642,9606.ENSP00000225655,9606.ENSP00000225698,9606.ENSP00000225964,9606.ENSP00000229239,9606.ENSP00000231751,9606.ENSP00000232003,9606.ENSP00000233997,9606.ENSP00000234590,9606.ENSP00000243077,9606.ENSP00000245907,9606.ENSP00000246792,9606.ENSP00000248553,9606.ENSP00000250378,…	CD74,APOH,MAPK1,LBP,DECR1,C5,PFN1,C1QBP,COL1A1,GAPDH,LTF,HRG,AZU1,ENO1,LRP1,C3,RRAS,HSPB1,CMA1,APOE,SERPINF1,FABP4,ORM1,SDCBP,THBS1,ATP5B,MAPK3,C6,CD81,ICAM1,SCARB2,ANXA3,PDCD6,LUM,IQGAP1,SOD1,SFRP2,DDAH1,CA2,PF4,CAMP,ERAP1,MAP1B,PPIB,NUDT21,PRDX2,CD14,FGB,FGA,KRT17,F2,PLG,CD34,AQP1,RAB8B,GNAI2,CLU,CPNE1,BASP1,PKM,CALR,HSPA5,LEPR,FGG,PLS1,NME1,RTN4,CAV1,CAMK2D,PTN,PPP1CC,DPYSL3,CTNNB1,ANXA2,FN1,P…
GO:0044237	Cellular metabolic process	440	0.1	2.88e-08	9606.ENSP00000009530,9606.ENSP00000044462,9606.ENSP00000052754,9606.ENSP00000054950,9606.ENSP00000156109,9606.ENSP00000157600,9606.ENSP00000168148,9606.ENSP00000203407,9606.ENSP00000205948,9606.ENSP00000215727,9606.ENSP00000215832,9606.ENSP00000215909,9606.ENSP00000216254,9606.ENSP00000216336,9606.ENSP00000216455,9606.ENSP00000216802,9606.ENSP00000216962,9606.ENSP00000217182,9606.ENSP00000217426,…	CD74,PSMA4,DCN,RCN1,GPKOW,LMCD1,SPP2,UQCRC1,APOH,SERPIND1,MAPK1,LGALS1,ACO2,CTSG,PSMA3,PSME2,PYGB,EEF1A2,AHCY,PGRMC1,CDIPT,CPQ,DECR1,CKM,RAB3D,GAPDHS,PON1,PSMA2,AEBP1,MPO,C1QBP,ALDOC,APOC3,LTA4H,GAPDH,USP5,TPI1,RPS12,SKP1,LTF,APOB,ENO1,AKR7A2,APOA1,ATIC,TTR,RPN2,RHOQ,CAT,CPXM2,GSTM2,LRP1,HIST1H4F,GOT2,C3,CMA1,RPS16,HBA2,KRT1,APOE,ACLY,LGALS3,H3F3B,APCS,PI4KA,FABP4,GSTM3,NT5E,THBS1,ITGAV,LYZ,PEBP1…
GO:0050821	Protein stabilization	33	0.58	2.98e-08	9606.ENSP00000225655,9606.ENSP00000226355,9606.ENSP00000229239,9606.ENSP00000236850,9606.ENSP00000239940,9606.ENSP00000258091,9606.ENSP00000275603,9606.ENSP00000280326,9606.ENSP00000286371,9606.ENSP00000286548,9606.ENSP00000286788,9606.ENSP00000299300,9606.ENSP00000300026,9606.ENSP00000315130,9606.ENSP00000317334,9606.ENSP00000320866,9606.ENSP00000333298,9606.ENSP00000335153,9606.ENSP00000337838,…	PFN1,AFM,GAPDH,APOA1,PFN2,CCT7,CCT6A,CCT5,ATP1B3,GNAQ,CCT8,CCT2,PPIB,CLU,TCP1,CALR,LAMP1,HSP90AA1,RTN4,RPS7,ATP1B1,APOA2,FLNA,RPL5,HSP90AB1,HSPA1B,HSPD1,CCT4,PARK7,CRYAB,PHB2,PHB,PTGES3
GO:0002429	Immune response-activating cell surface receptor signaling pathway	44	0.49	2.99e-08	9606.ENSP00000044462,9606.ENSP00000215832,9606.ENSP00000216455,9606.ENSP00000216802,9606.ENSP00000223321,9606.ENSP00000228825,9606.ENSP00000231487,9606.ENSP00000245503,9606.ENSP00000261479,9606.ENSP00000261712,9606.ENSP00000262193,9606.ENSP00000263025,9606.ENSP00000263238,9606.ENSP00000284240,9606.ENSP00000295685,9606.ENSP00000310129,9606.ENSP00000310572,9606.ENSP00000334153,9606.ENSP00000335153,…	PSMA4,MAPK1,PSMA3,PSME2,PSMA2,ARPC3,SKP1,MYH2,PSMA6,PSMD11,PSMB1,MAPK3,ACTR3,THY1,ARPC2,PSMD2,PSMC5,RFTN1,HSP90AA1,RAC1,ACTB,MYO1C,HLA-DRB1,PSMA7,HSP90AB1,PSMB2,PSMB9,HLA-DQA2,HLA-DRB5,ACTR2,HLA-DRA,HLA-A,CDC42,ARPC4,ARPC1B,HLA-DPA1,HLA-DPB1,PSMA1,PSMD6,IGLL5,IGHV3-15,PSMC3,IGHV3-43D,PSMB3
GO:0007166	Cell surface receptor signaling pathway	173	0.21	3.00e-08	9606.ENSP00000005257,9606.ENSP00000009530,9606.ENSP00000044462,9606.ENSP00000215832,9606.ENSP00000216181,9606.ENSP00000216455,9606.ENSP00000216802,9606.ENSP00000217407,9606.ENSP00000219150,9606.ENSP00000222271,9606.ENSP00000223321,9606.ENSP00000223642,9606.ENSP00000225655,9606.ENSP00000225964,9606.ENSP00000228825,9606.ENSP00000231487,9606.ENSP00000234347,9606.ENSP00000236850,9606.ENSP00000238738,…	RALA,CD74,PSMA4,MAPK1,MYH9,PSMA3,PSME2,LBP,CORO1A,COMP,PSMA2,C5,PFN1,COL1A1,ARPC3,SKP1,PRTN3,APOA1,RHOQ,MYH2,C3,CANX,HSPB1,RAP1B,GNAT2,ACTN4,SDCBP,ITGAV,LMNB1,PSMA6,PSMD11,LTBP2,PSMB1,ITGA2B,GNAO1,MAPK3,CNN2,CAPZA1,ACTR3,ICAM1,F13A1,PDCD6,IQGAP1,SOD1,RAB5A,ATP6V1A,SFRP2,FERMT3,ITGA1,THY1,GNAQ,CALM3,AP2M1,ARPC2,PPBP,PF4,ITGB5,HSPA9,COL1A2,VPS35,HSP90B1,CD14,COL3A1,ARF4,F2,PSMD2,PSMC5,GNAI2,TLN1,TC…
GO:0070201	Regulation of establishment of protein localization	69	0.37	3.17e-08	9606.ENSP00000215832,9606.ENSP00000219169,9606.ENSP00000229239,9606.ENSP00000236671,9606.ENSP00000243077,9606.ENSP00000248975,9606.ENSP00000252486,9606.ENSP00000258091,9606.ENSP00000261735,9606.ENSP00000262039,9606.ENSP00000263645,9606.ENSP00000264335,9606.ENSP00000269848,9606.ENSP00000275603,9606.ENSP00000277865,9606.ENSP00000280326,9606.ENSP00000281456,9606.ENSP00000286713,9606.ENSP00000286788,…	MAPK1,NUTF2,GAPDH,CTSD,LRP1,YWHAH,APOE,CCT7,ERP29,PIK3C3,CD81,YWHAE,PFKL,CCT6A,GLUD1,CCT5,SLC25A4,STOM,CCT8,VPS35,CCT2,RAB8A,CD14,FGB,YWHAG,FGA,KIF5B,CD34,TCP1,IDH2,ANG,FGG,APOD,RAC1,MYO1C,HLA-DRB1,MYH10,EZR,RAP1A,FLNA,GNAS,RBP4,HSP90AB1,YWHAB,TXN,HLA-E,ASPH,SLC25A6,YWHAQ,CCT4,YWHAZ,ITGB2,LCP1,CDC42,SAR1B,BCAP31,GDI1,CD36,UBE2L3,GPI,SLC2A1,PARK7,PPIA,GNB2L1,HSPA8,ARF1,ITGAM,RAN,ITGB3
GO:0033238	Regulation of cellular amine metabolic process	22	0.76	3.27e-08	9606.ENSP00000044462,9606.ENSP00000216455,9606.ENSP00000216802,9606.ENSP00000223321,9606.ENSP00000261479,9606.ENSP00000261712,9606.ENSP00000262193,9606.ENSP00000299138,9606.ENSP00000310129,9606.ENSP00000310572,9606.ENSP00000350310,9606.ENSP00000354511,9606.ENSP00000359910,9606.ENSP00000362334,9606.ENSP00000363993,9606.ENSP00000380948,9606.ENSP00000414359,9606.ENSP00000418695,9606.ENSP00000418770,…	PSMA4,PSMA3,PSME2,PSMA2,PSMA6,PSMD11,PSMB1,VPS35,PSMD2,PSMC5,ATP2B4,COMT,PSMA7,PSMB2,PSMB9,ITGB2,PSMA1,PSMD6,PARK7,ITGAM,PSMC3,PSMB3
GO:0030334	Regulation of cell migration	84	0.32	3.95e-08	9606.ENSP00000009530,9606.ENSP00000052754,9606.ENSP00000205948,9606.ENSP00000211998,9606.ENSP00000215832,9606.ENSP00000217407,9606.ENSP00000219150,9606.ENSP00000223642,9606.ENSP00000225655,9606.ENSP00000225698,9606.ENSP00000225964,9606.ENSP00000226218,9606.ENSP00000228945,9606.ENSP00000232003,9606.ENSP00000239940,9606.ENSP00000243077,9606.ENSP00000246792,9606.ENSP00000248553,9606.ENSP00000252486,…	CD74,DCN,APOH,VCL,MAPK1,LBP,CORO1A,C5,PFN1,C1QBP,COL1A1,VTN,ARHGDIB,HRG,PFN2,LRP1,RRAS,HSPB1,APOE,ACTN4,LGALS3,SERPINF1,SDCBP,THBS1,ITGAV,ATP5B,ITGA2B,MAPK3,CD81,ICAM1,ANXA3,PDCD6,BST1,IQGAP1,S100A11,SFRP2,GNA12,FERMT3,THY1,JAM3,KRT16,COL3A1,PLG,GNAI2,CALR,HSPA5,FBLN1,IDH2,RTN4,CAV1,THBS4,PTN,DPYSL3,APOD,FN1,RAC1,ATP2B4,TPM1,MYO1C,MSN,AGT,LMNA,MPP1,FLNA,CLIC4,ANXA1,EMILIN1,CD9,MYADM,CORO1B,ITGB1,…
GO:0009913	Epidermal cell differentiation	44	0.48	4.18e-08	9606.ENSP00000167586,9606.ENSP00000225899,9606.ENSP00000246533,9606.ENSP00000246635,9606.ENSP00000246646,9606.ENSP00000246662,9606.ENSP00000251643,9606.ENSP00000251646,9606.ENSP00000252242,9606.ENSP00000252244,9606.ENSP00000252245,9606.ENSP00000252252,9606.ENSP00000254043,9606.ENSP00000257901,9606.ENSP00000257951,9606.ENSP00000264651,9606.ENSP00000269576,9606.ENSP00000270142,9606.ENSP00000293745,…	KRT14,KRT32,CAPNS1,KRT13,KRT38,KRT9,KRT12,KRT33B,KRT5,KRT1,KRT75,KRT6B,KRT15,KRT85,KRT84,KRT24,KRT10,SOD1,KRT72,KRT16,KRT27,KRT28,KRT78,KRT73,KRT74,KRT17,KRT2,KRT79,KRT7,KRT76,KRT77,CTNNB1,KRT19,CLIC4,ANXA1,KRT18,KRT35,PAFAH1B1,KRT3,FLNB,CAPN1,KRT86,KRT4,KRT8
GO:2000145	Regulation of cell motility	88	0.31	4.69e-08	9606.ENSP00000009530,9606.ENSP00000052754,9606.ENSP00000205948,9606.ENSP00000211998,9606.ENSP00000215832,9606.ENSP00000217407,9606.ENSP00000219150,9606.ENSP00000223642,9606.ENSP00000225655,9606.ENSP00000225698,9606.ENSP00000225964,9606.ENSP00000226218,9606.ENSP00000228945,9606.ENSP00000232003,9606.ENSP00000239940,9606.ENSP00000243077,9606.ENSP00000246792,9606.ENSP00000248553,9606.ENSP00000252486,…	CD74,DCN,APOH,VCL,MAPK1,LBP,CORO1A,C5,PFN1,C1QBP,COL1A1,VTN,ARHGDIB,HRG,PFN2,LRP1,RRAS,HSPB1,APOE,ACTN4,LGALS3,SERPINF1,SDCBP,THBS1,ITGAV,ATP5B,ITGA2B,MAPK3,CD81,ICAM1,ANXA3,PDCD6,BST1,IQGAP1,S100A11,SFRP2,GNA12,FERMT3,THY1,JAM3,KRT16,COL3A1,CTNNA1,PLG,GNAI2,CALR,HSPA5,FBLN1,IDH2,RTN4,CAV1,THBS4,PTN,DPYSL3,APOD,FN1,RAC1,PTRF,ATP2B4,TPM1,MYO1C,MSN,AGT,LMNA,MPP1,FLNA,CLIC4,ANXA1,EMILIN1,CD9,MYADM,C…
GO:0006094	Gluconeogenesis	17	0.9	5.14e-08	9606.ENSP00000222286,9606.ENSP00000226253,9606.ENSP00000229239,9606.ENSP00000229270,9606.ENSP00000234590,9606.ENSP00000245206,9606.ENSP00000305995,9606.ENSP00000324105,9606.ENSP00000327070,9606.ENSP00000359991,9606.ENSP00000360124,9606.ENSP00000360522,9606.ENSP00000362413,9606.ENSP00000378669,9606.ENSP00000405573,9606.ENSP00000437402,9606.ENSP00000438144	GAPDHS,ALDOC,GAPDH,TPI1,ENO1,GOT2,PGK2,ENO3,MDH2,PGAM1,PGM1,RBP4,PGK1,ALDOA,GPI,ENO2,MDH1
GO:0071704	Organic substance metabolic process	450	0.1	5.18e-08	9606.ENSP00000009530,9606.ENSP00000044462,9606.ENSP00000052754,9606.ENSP00000054950,9606.ENSP00000156109,9606.ENSP00000157600,9606.ENSP00000168148,9606.ENSP00000205948,9606.ENSP00000215727,9606.ENSP00000215832,9606.ENSP00000215909,9606.ENSP00000216181,9606.ENSP00000216254,9606.ENSP00000216336,9606.ENSP00000216455,9606.ENSP00000216802,9606.ENSP00000216962,9606.ENSP00000217182,9606.ENSP00000217426,…	CD74,PSMA4,DCN,RCN1,GPKOW,LMCD1,SPP2,APOH,SERPIND1,MAPK1,LGALS1,MYH9,ACO2,CTSG,PSMA3,PSME2,PYGB,EEF1A2,AHCY,PGRMC1,CDIPT,CPQ,DECR1,CKM,RAB3D,COMP,GAPDHS,PON1,PCOLCE,PSMA2,AEBP1,MPO,C1QBP,ALDOC,LAP3,APOC3,LTA4H,GAPDH,USP5,TPI1,RPS12,SKP1,LTF,APOB,AZU1,PRTN3,ENO1,AKR7A2,CTSD,APOA1,ATIC,TTR,RPN2,RHOQ,CAT,CPXM2,GSTM2,LRP1,HIST1H4F,GOT2,C3,CAPNS1,FGL2,YWHAH,CMA1,RPS16,KRT1,APOE,ACLY,LGALS3,H3F3B,APCS,…
GO:0031032	Actomyosin structure organization	25	0.69	5.21e-08	9606.ENSP00000216181,9606.ENSP00000228841,9606.ENSP00000259365,9606.ENSP00000263097,9606.ENSP00000290378,9606.ENSP00000296181,9606.ENSP00000298159,9606.ENSP00000338481,9606.ENSP00000345259,9606.ENSP00000351022,9606.ENSP00000353590,9606.ENSP00000355124,9606.ENSP00000355645,9606.ENSP00000356275,9606.ENSP00000357005,9606.ENSP00000359225,9606.ENSP00000379350,9606.ENSP00000379616,9606.ENSP00000400175,…	MYH9,MYL2,TMOD1,CNN2,ACTC1,ITGB5,CFL2,EPB41L2,EPB41,TPM1,MYH10,KRT19,ACTA1,CSRP1,F11R,CNN3,ITGB1,MYH11,RHOA,PDCD6IP,WDR1,ACTN2,KRT8,MYH3,MYH14
GO:0019730	Antimicrobial humoral response	30	0.61	5.47e-08	9606.ENSP00000216336,9606.ENSP00000229239,9606.ENSP00000231751,9606.ENSP00000232003,9606.ENSP00000233997,9606.ENSP00000234347,9606.ENSP00000254301,9606.ENSP00000254801,9606.ENSP00000261267,9606.ENSP00000265023,9606.ENSP00000296028,9606.ENSP00000296029,9606.ENSP00000296435,9606.ENSP00000306099,9606.ENSP00000306361,9606.ENSP00000308541,9606.ENSP00000315130,9606.ENSP00000336762,9606.ENSP00000342082,…	CTSG,GAPDH,LTF,HRG,AZU1,PRTN3,LGALS3,IGJ,LYZ,KNG1,PPBP,PF4,CAMP,FGB,FGA,F2,CLU,ANG,SLPI,PGLYRP2,S100A8,S100A9,HIST2H2BE,LCN2,HLA-E,DEFA1B,HLA-A,RPL30,B2M,ELANE
GO:0030195	Negative regulation of blood coagulation	17	0.89	6.62e-08	9606.ENSP00000205948,9606.ENSP00000226218,9606.ENSP00000232003,9606.ENSP00000252244,9606.ENSP00000252486,9606.ENSP00000264690,9606.ENSP00000265023,9606.ENSP00000278407,9606.ENSP00000306099,9606.ENSP00000306361,9606.ENSP00000308541,9606.ENSP00000308938,9606.ENSP00000310036,9606.ENSP00000336829,9606.ENSP00000346032,9606.ENSP00000371958,9606.ENSP00000377783	APOH,VTN,HRG,KRT1,APOE,KLKB1,KNG1,SERPING1,FGB,FGA,F2,PLG,CD34,FGG,ANXA2,CD9,PROS1
GO:0040012	Regulation of locomotion	90	0.3	7.19e-08	9606.ENSP00000009530,9606.ENSP00000052754,9606.ENSP00000205948,9606.ENSP00000211998,9606.ENSP00000215832,9606.ENSP00000217407,9606.ENSP00000219150,9606.ENSP00000223642,9606.ENSP00000225655,9606.ENSP00000225698,9606.ENSP00000225964,9606.ENSP00000226218,9606.ENSP00000228945,9606.ENSP00000232003,9606.ENSP00000233997,9606.ENSP00000239940,9606.ENSP00000243077,9606.ENSP00000246792,9606.ENSP00000248553,…	CD74,DCN,APOH,VCL,MAPK1,LBP,CORO1A,C5,PFN1,C1QBP,COL1A1,VTN,ARHGDIB,HRG,AZU1,PFN2,LRP1,RRAS,HSPB1,APOE,ACTN4,LGALS3,SERPINF1,SDCBP,THBS1,ITGAV,ATP5B,ITGA2B,MAPK3,CD81,ICAM1,ANXA3,PDCD6,BST1,IQGAP1,S100A11,SFRP2,GNA12,FERMT3,THY1,JAM3,VPS35,KRT16,COL3A1,CTNNA1,PLG,GNAI2,CALR,HSPA5,FBLN1,IDH2,RTN4,CAV1,THBS4,PTN,DPYSL3,APOD,FN1,RAC1,PTRF,ATP2B4,TPM1,MYO1C,MSN,AGT,LMNA,MPP1,FLNA,CLIC4,ANXA1,EMILIN1,…
GO:0030833	Regulation of actin filament polymerization	31	0.59	7.54e-08	9606.ENSP00000219150,9606.ENSP00000225655,9606.ENSP00000228825,9606.ENSP00000239940,9606.ENSP00000256001,9606.ENSP00000259365,9606.ENSP00000262428,9606.ENSP00000263168,9606.ENSP00000263238,9606.ENSP00000263867,9606.ENSP00000264758,9606.ENSP00000264832,9606.ENSP00000295685,9606.ENSP00000348381,9606.ENSP00000349259,9606.ENSP00000352834,9606.ENSP00000354947,9606.ENSP00000357129,9606.ENSP00000361824,…	CORO1A,PFN1,ARPC3,PFN2,ACTR3B,TMOD1,COTL1,CAPZA1,ACTR3,CAPG,ADD1,ICAM1,ARPC2,ADD3,SPTBN1,MYO1C,CAPZA2,SPTA1,SPTAN1,GSN,ACTR2,MYADM,CORO1B,RDX,ARPC4,ARPC1B,RHOA,CAPZB,SPTBN2,ARF1,SPTB
GO:0006081	Cellular aldehyde metabolic process	18	0.85	8.06e-08	9606.ENSP00000229270,9606.ENSP00000235835,9606.ENSP00000245206,9606.ENSP00000291565,9606.ENSP00000296412,9606.ENSP00000297785,9606.ENSP00000313432,9606.ENSP00000321259,9606.ENSP00000331897,9606.ENSP00000332256,9606.ENSP00000346827,9606.ENSP00000361140,9606.ENSP00000362463,9606.ENSP00000367992,9606.ENSP00000387123,9606.ENSP00000390265,9606.ENSP00000391481,9606.ENSP00000418770	TPI1,AKR7A2,GOT2,PDXK,ADH5,ALDH1A1,GRHPR,TALDO1,IDH2,ALDH1A3,ALDH9A1,AKR1A1,GLO1,ESD,ALDH7A1,IDH1,TKT,PARK7
GO:0048870	Cell motility	93	0.3	8.06e-08	9606.ENSP00000009530,9606.ENSP00000216181,9606.ENSP00000217407,9606.ENSP00000219150,9606.ENSP00000222286,9606.ENSP00000223642,9606.ENSP00000225964,9606.ENSP00000226218,9606.ENSP00000228825,9606.ENSP00000233242,9606.ENSP00000233997,9606.ENSP00000234347,9606.ENSP00000236850,9606.ENSP00000238738,9606.ENSP00000246069,9606.ENSP00000254301,9606.ENSP00000254801,9606.ENSP00000259254,9606.ENSP00000260130,…	CD74,MYH9,LBP,CORO1A,GAPDHS,C5,COL1A1,VTN,ARPC3,APOB,AZU1,PRTN3,APOA1,RHOQ,DSTN,LGALS3,IGJ,GYPC,SDCBP,THBS1,ITGAV,ATP5B,ACTR3,YWHAE,ICAM1,VCAN,IQGAP1,ITGA1,ATP1B3,ARPC2,PPBP,PF4,ITGB5,MAP1B,COL1A2,CFL2,JAM3,KRT16,PGK2,ARF4,F2,PLG,CD34,KRT2,ANG,RTN4,CAV1,THBS4,PTN,CTNNB1,ANXA6,FN1,RAC1,ACTB,ATP2B4,MSN,MYH10,GYPA,CD47,ATP1B1,F11R,ATP1A4,S100A8,S100A9,FLNA,CAP1,ANXA1,GPC6,EMILIN1,FSCN1,CD9,DEFA1B,CO…
GO:0008360	Regulation of cell shape	29	0.61	8.10e-08	9606.ENSP00000216181,9606.ENSP00000219150,9606.ENSP00000238738,9606.ENSP00000264832,9606.ENSP00000275364,9606.ENSP00000300215,9606.ENSP00000308541,9606.ENSP00000341170,9606.ENSP00000345259,9606.ENSP00000346839,9606.ENSP00000348461,9606.ENSP00000351022,9606.ENSP00000353408,9606.ENSP00000353590,9606.ENSP00000356042,9606.ENSP00000357005,9606.ENSP00000357129,9606.ENSP00000357688,9606.ENSP00000362010,…	MYH9,CORO1A,RHOQ,ICAM1,GNA12,EPB42,F2,PTN,EPB41,FN1,RAC1,TPM1,MSN,MYH10,EZR,F11R,SPTA1,S100A13,ANXA7,ANXA1,ALDOA,ITGB2,SEPT7,CDC42,RDX,ARHGAP35,GNA13,WDR1,MYH14
GO:0016052	Carbohydrate catabolic process	25	0.67	9.48e-08	9606.ENSP00000216962,9606.ENSP00000222286,9606.ENSP00000226253,9606.ENSP00000229239,9606.ENSP00000229270,9606.ENSP00000234590,9606.ENSP00000269848,9606.ENSP00000270776,9606.ENSP00000273359,9606.ENSP00000291295,9606.ENSP00000297785,9606.ENSP00000305995,9606.ENSP00000320171,9606.ENSP00000324105,9606.ENSP00000339933,9606.ENSP00000359991,9606.ENSP00000360124,9606.ENSP00000361140,9606.ENSP00000362413,…	PYGB,GAPDHS,ALDOC,GAPDH,TPI1,ENO1,PFKL,PGD,ABHD10,CALM3,ALDH1A1,PGK2,PKM,ENO3,PKLR,PGAM1,PGM1,AKR1A1,PGK1,BPGM,ALDOA,GPI,PGAM4,ENO2,LDHA
GO:0007163	Establishment or maintenance of cell polarity	33	0.56	9.99e-08	9606.ENSP00000216181,9606.ENSP00000238738,9606.ENSP00000263238,9606.ENSP00000264710,9606.ENSP00000265709,9606.ENSP00000289228,9606.ENSP00000296755,9606.ENSP00000299106,9606.ENSP00000304669,9606.ENSP00000306010,9606.ENSP00000311165,9606.ENSP00000335153,9606.ENSP00000348461,9606.ENSP00000349960,9606.ENSP00000353375,9606.ENSP00000353408,9606.ENSP00000356042,9606.ENSP00000357283,9606.ENSP00000358921,…	MYH9,RHOQ,ACTR3,RAB10,ANK1,ACTR1B,MAP1B,JAM3,CTNNA1,ARF4,AQP1,HSP90AA1,RAC1,ACTB,MAP4,MSN,EZR,LMNA,ACTR1A,HSP90AB1,CAP1,CLIC4,ACTR2,FSCN1,ITGB1,ILK,PAFAH1B1,CDC42,ARHGAP35,RHOA,PDCD6IP,WDR1,CFL1
GO:0009617	Response to bacterium	67	0.36	9.99e-08	9606.ENSP00000052754,9606.ENSP00000215832,9606.ENSP00000216218,9606.ENSP00000216336,9606.ENSP00000217407,9606.ENSP00000225275,9606.ENSP00000231751,9606.ENSP00000233242,9606.ENSP00000233997,9606.ENSP00000245907,9606.ENSP00000254801,9606.ENSP00000256104,9606.ENSP00000261267,9606.ENSP00000263025,9606.ENSP00000264832,9606.ENSP00000264908,9606.ENSP00000285381,9606.ENSP00000295006,9606.ENSP00000296028,…	DCN,MAPK1,ST13,CTSG,LBP,MPO,LTF,APOB,AZU1,C3,IGJ,FABP4,LYZ,MAPK3,ICAM1,ANXA3,CA3,CAPN2,PPBP,PF4,ADH5,CAMP,ERAP1,PRDX3,PRDX2,CD14,FGB,FGA,F2,ANG,SNCA,CAV1,SLPI,PGLYRP2,HP,HLA-DRB1,COMT,CD47,C4BPA,S100A8,S100A9,HIST2H2BE,GNG12,ASS1,LCN2,RAB14,HLA-E,DEFA1B,HSPD1,HLA-A,GGT5,GSTP1,TF,ALAD,RAB1A,HLA-B,CD36,RHOA,C4B,RPL30,IGLL5,ATP2A2,VIM,B2M,ELANE,IGHV3-15,IGHV3-43D
GO:0006521	Regulation of cellular amino acid metabolic process	19	0.81	1.09e-07	9606.ENSP00000044462,9606.ENSP00000216455,9606.ENSP00000216802,9606.ENSP00000223321,9606.ENSP00000261479,9606.ENSP00000261712,9606.ENSP00000262193,9606.ENSP00000310129,9606.ENSP00000310572,9606.ENSP00000350310,9606.ENSP00000354511,9606.ENSP00000359910,9606.ENSP00000362334,9606.ENSP00000363993,9606.ENSP00000414359,9606.ENSP00000418695,9606.ENSP00000418770,9606.ENSP00000481029,9606.ENSP00000483688	PSMA4,PSMA3,PSME2,PSMA2,PSMA6,PSMD11,PSMB1,PSMD2,PSMC5,ATP2B4,COMT,PSMA7,PSMB2,PSMB9,PSMA1,PSMD6,PARK7,PSMC3,PSMB3
GO:0005996	Monosaccharide metabolic process	33	0.56	1.10e-07	9606.ENSP00000222286,9606.ENSP00000226253,9606.ENSP00000229239,9606.ENSP00000229270,9606.ENSP00000234590,9606.ENSP00000245206,9606.ENSP00000269848,9606.ENSP00000270776,9606.ENSP00000273359,9606.ENSP00000285930,9606.ENSP00000297785,9606.ENSP00000305995,9606.ENSP00000320171,9606.ENSP00000321259,9606.ENSP00000324105,9606.ENSP00000325527,9606.ENSP00000327070,9606.ENSP00000339933,9606.ENSP00000345179,…	GAPDHS,ALDOC,GAPDH,TPI1,ENO1,GOT2,PFKL,PGD,ABHD10,AKR1B1,ALDH1A1,PGK2,PKM,TALDO1,ENO3,FBN1,MDH2,PKLR,APOD,CYB5R3,GSTO1,PGAM1,PGM1,RBP4,AKR1A1,PGK1,BPGM,ALDOA,TKT,GPI,SLC2A1,ENO2,MDH1
GO:0032268	Regulation of cellular protein metabolic process	191	0.19	1.10e-07	9606.ENSP00000009530,9606.ENSP00000168148,9606.ENSP00000215727,9606.ENSP00000215832,9606.ENSP00000216181,9606.ENSP00000216802,9606.ENSP00000217182,9606.ENSP00000223061,9606.ENSP00000223642,9606.ENSP00000225698,9606.ENSP00000226218,9606.ENSP00000229239,9606.ENSP00000229268,9606.ENSP00000231487,9606.ENSP00000231751,9606.ENSP00000232003,9606.ENSP00000233893,9606.ENSP00000233997,9606.ENSP00000234590,…	CD74,SPP2,SERPIND1,MAPK1,MYH9,PSME2,EEF1A2,PCOLCE,C5,C1QBP,VTN,GAPDH,USP5,SKP1,LTF,HRG,HSPE1,AZU1,ENO1,CTSD,APOA1,PFN2,LRP1,C3,RRAS,TRAP1,HSPB1,RAP1B,APOE,LGALS3,SERPINF1,FABP4,SDCBP,THBS1,PEBP1,PZP,C14orf166,ERP29,PRDX1,MAPK3,CD81,YWHAE,KLKB1,ICAM1,PDCD6,BST1,KNG1,AMBP,PRDX5,HPX,ITIH4,TIMP3,IQGAP1,SOD1,RCN3,RALB,ITIH1,SFRP2,GNA12,SERPING1,ITGA1,THY1,UCHL1,GNAQ,CALM3,CSTB,EIF4A1,COL6A3,CLEC3B,NPM…
GO:0060548	Negative regulation of cell death	91	0.29	1.35e-07	9606.ENSP00000009530,9606.ENSP00000205948,9606.ENSP00000219150,9606.ENSP00000222271,9606.ENSP00000225275,9606.ENSP00000227525,9606.ENSP00000231751,9606.ENSP00000233997,9606.ENSP00000234590,9606.ENSP00000241052,9606.ENSP00000243077,9606.ENSP00000246957,9606.ENSP00000248553,9606.ENSP00000252486,9606.ENSP00000254301,9606.ENSP00000254722,9606.ENSP00000260356,9606.ENSP00000261023,9606.ENSP00000264335,…	CD74,APOH,CORO1A,COMP,MPO,TMEM109,LTF,AZU1,ENO1,CAT,LRP1,TRAP1,HSPB1,APOE,LGALS3,SERPINF1,THBS1,ITGAV,YWHAE,ICAM1,PRDX5,SOD1,SFRP2,SLC25A4,ACAA2,AKR1B1,ACTC1,ALB,PF4,ANXA5,NPM1,HSPA9,PRDX3,VPS35,HSP90B1,PRDX2,CTNNA1,ARF4,FGB,FGA,CD34,PSMC5,AQP1,GNAI2,CLU,HSPA5,LIMS2,FGG,SNCA,CAV1,CTNNB1,PTMA,FN1,NENF,PEA15,LMNA,FLNA,GNAI3,HSP90AB1,VDAC2,SET,GLO1,TXN,HSPG2,HSPA1B,DDAH2,HNRNPK,ANXA1,TXNDC5,KRT18,HS…
GO:2000027	Regulation of animal organ morphogenesis	38	0.5	1.38e-07	9606.ENSP00000044462,9606.ENSP00000216455,9606.ENSP00000216802,9606.ENSP00000223321,9606.ENSP00000225655,9606.ENSP00000261479,9606.ENSP00000261712,9606.ENSP00000262193,9606.ENSP00000274063,9606.ENSP00000292807,9606.ENSP00000310036,9606.ENSP00000310129,9606.ENSP00000310572,9606.ENSP00000319281,9606.ENSP00000326888,9606.ENSP00000327694,9606.ENSP00000337838,9606.ENSP00000341170,9606.ENSP00000341940,…	PSMA4,PSMA3,PSME2,PSMA2,PFN1,PSMA6,PSMD11,PSMB1,SFRP2,AP2M1,CD34,PSMD2,PSMC5,BASP1,LIMS2,AP2A2,RTN4,PTN,CAV3,CTNNB1,RAC1,AP2A1,AGT,PSMA7,PSMB2,PSMB9,ASPN,GPC6,CDC42,RHOA,PSMA1,PSMD6,CHAD,PHB2,CLTC,PSMC3,AP2B1,PSMB3
GO:0051129	Negative regulation of cellular component organization	72	0.34	1.42e-07	9606.ENSP00000215909,9606.ENSP00000219150,9606.ENSP00000225655,9606.ENSP00000227667,9606.ENSP00000232003,9606.ENSP00000236850,9606.ENSP00000239940,9606.ENSP00000243077,9606.ENSP00000248975,9606.ENSP00000252486,9606.ENSP00000254301,9606.ENSP00000254810,9606.ENSP00000259365,9606.ENSP00000260130,9606.ENSP00000260356,9606.ENSP00000263168,9606.ENSP00000263867,9606.ENSP00000264758,9606.ENSP00000265062,…	LGALS1,CORO1A,PFN1,APOC3,HRG,APOA1,PFN2,LRP1,YWHAH,APOE,LGALS3,H3F3B,TMOD1,SDCBP,THBS1,CAPZA1,CAPG,ADD1,RAB7A,THY1,ACAA2,MAP1B,NPM1,JAM3,VPS35,CLU,CRMP1,HSPA5,RTN4,SNCA,CAV1,PTN,CAV3,DPYSL3,APOD,VAT1,ADD3,RAC1,SPTBN1,APOA4,MAP4,CAPZA2,APOA2,F11R,SPTA1,LMNA,VDAC2,SET,SPTAN1,GSN,HSPG2,HSPA1B,EMILIN1,MYADM,XRCC5,CORO1B,HSPA2,PAFAH1B1,CDC42,RDX,GDI1,RHOA,CAPZB,PARK7,H2AFY,HSPA8,SPTBN2,CRYAB,VIM,HNRNP…
GO:0044283	Small molecule biosynthetic process	62	0.37	1.64e-07	9606.ENSP00000009530,9606.ENSP00000052754,9606.ENSP00000222286,9606.ENSP00000225275,9606.ENSP00000226253,9606.ENSP00000228740,9606.ENSP00000229239,9606.ENSP00000229270,9606.ENSP00000234590,9606.ENSP00000236850,9606.ENSP00000236959,9606.ENSP00000241337,9606.ENSP00000245206,9606.ENSP00000253792,9606.ENSP00000257770,9606.ENSP00000265077,9606.ENSP00000265838,9606.ENSP00000270776,9606.ENSP00000277865,…	CD74,DCN,GAPDHS,MPO,ALDOC,LTA4H,GAPDH,TPI1,ENO1,APOA1,ATIC,GSTM2,GOT2,ACLY,NT5E,VCAN,ACAT1,PGD,GLUD1,HSD17B12,ACAA2,AKR1B1,ADK,CBR1,PDXK,BDH2,PGK2,GSTM1,UGDH,PKM,TALDO1,ENO3,MDH2,BGN,GLUD2,ALDH1A3,NME1,PKLR,APOA4,VCP,CYB5R3,PNP,MGST3,GSTM4,PGAM1,PGM1,RBP4,AKR1A1,ASS1,PRPS1,PGK1,NME1-NME2,ALDOA,GGT5,GSTP1,TKT,GPI,PLTP,PARK7,ENO2,MDH1,PTGES3
GO:1905330	Regulation of morphogenesis of an epithelium	31	0.57	1.66e-07	9606.ENSP00000044462,9606.ENSP00000216455,9606.ENSP00000216802,9606.ENSP00000223321,9606.ENSP00000225655,9606.ENSP00000261479,9606.ENSP00000261712,9606.ENSP00000262193,9606.ENSP00000274063,9606.ENSP00000292807,9606.ENSP00000310129,9606.ENSP00000310572,9606.ENSP00000327694,9606.ENSP00000341940,9606.ENSP00000344456,9606.ENSP00000348461,9606.ENSP00000351926,9606.ENSP00000355627,9606.ENSP00000359910,…	PSMA4,PSMA3,PSME2,PSMA2,PFN1,PSMA6,PSMD11,PSMB1,SFRP2,AP2M1,PSMD2,PSMC5,AP2A2,CAV3,CTNNB1,RAC1,AP2A1,AGT,PSMA7,PSMB2,PSMB9,GPC6,CDC42,RHOA,PSMA1,PSMD6,PHB2,CLTC,PSMC3,AP2B1,PSMB3
GO:0019058	Viral life cycle	33	0.55	1.68e-07	9606.ENSP00000252486,9606.ENSP00000255882,9606.ENSP00000261023,9606.ENSP00000263645,9606.ENSP00000264832,9606.ENSP00000264896,9606.ENSP00000265062,9606.ENSP00000273047,9606.ENSP00000290158,9606.ENSP00000296181,9606.ENSP00000300060,9606.ENSP00000305556,9606.ENSP00000310226,9606.ENSP00000319781,9606.ENSP00000333298,9606.ENSP00000339191,9606.ENSP00000346067,9606.ENSP00000351777,9606.ENSP00000352438,…	APOE,PI4KA,ITGAV,CD81,ICAM1,SCARB2,RAB7A,RAB5A,KPNB1,ITGB5,ANPEP,PCBP1,RAB1B,RAB43,LAMP1,CAV1,RPSA,VCP,PCBP2,GYPA,CD55,F11R,HSP90AB1,HSPA1B,ITGB1,CDC42,RAB1A,UBA52,PDCD6IP,PPIA,RAN,ITGB3,PHB
GO:0019320	Hexose catabolic process	17	0.86	1.72e-07	9606.ENSP00000222286,9606.ENSP00000226253,9606.ENSP00000229239,9606.ENSP00000229270,9606.ENSP00000234590,9606.ENSP00000269848,9606.ENSP00000297785,9606.ENSP00000320171,9606.ENSP00000324105,9606.ENSP00000339933,9606.ENSP00000359991,9606.ENSP00000360124,9606.ENSP00000362413,9606.ENSP00000376840,9606.ENSP00000378669,9606.ENSP00000405573,9606.ENSP00000437402	GAPDHS,ALDOC,GAPDH,TPI1,ENO1,PFKL,ALDH1A1,PKM,ENO3,PKLR,PGAM1,PGM1,PGK1,BPGM,ALDOA,GPI,ENO2
GO:0002768	Immune response-regulating cell surface receptor signaling pathway	45	0.45	1.83e-07	9606.ENSP00000044462,9606.ENSP00000215832,9606.ENSP00000216455,9606.ENSP00000216802,9606.ENSP00000223321,9606.ENSP00000228825,9606.ENSP00000231487,9606.ENSP00000245503,9606.ENSP00000261479,9606.ENSP00000261712,9606.ENSP00000262193,9606.ENSP00000263025,9606.ENSP00000263238,9606.ENSP00000284240,9606.ENSP00000291295,9606.ENSP00000295685,9606.ENSP00000310129,9606.ENSP00000310572,9606.ENSP00000334153,…	PSMA4,MAPK1,PSMA3,PSME2,PSMA2,ARPC3,SKP1,MYH2,PSMA6,PSMD11,PSMB1,MAPK3,ACTR3,THY1,CALM3,ARPC2,PSMD2,PSMC5,RFTN1,HSP90AA1,RAC1,ACTB,MYO1C,HLA-DRB1,PSMA7,HSP90AB1,PSMB2,PSMB9,HLA-DQA2,HLA-DRB5,ACTR2,HLA-DRA,HLA-A,CDC42,ARPC4,ARPC1B,HLA-DPA1,HLA-DPB1,PSMA1,PSMD6,IGLL5,IGHV3-15,PSMC3,IGHV3-43D,PSMB3
GO:0010608	Posttranscriptional regulation of gene expression	62	0.37	1.83e-07	9606.ENSP00000044462,9606.ENSP00000215832,9606.ENSP00000216455,9606.ENSP00000216802,9606.ENSP00000217182,9606.ENSP00000223321,9606.ENSP00000225698,9606.ENSP00000229239,9606.ENSP00000246957,9606.ENSP00000248553,9606.ENSP00000260356,9606.ENSP00000261479,9606.ENSP00000261712,9606.ENSP00000262193,9606.ENSP00000263025,9606.ENSP00000293831,9606.ENSP00000296930,9606.ENSP00000300291,9606.ENSP00000307940,…	PSMA4,MAPK1,PSMA3,PSME2,EEF1A2,PSMA2,C1QBP,GAPDH,TRAP1,HSPB1,THBS1,PSMA6,PSMD11,PSMB1,MAPK3,EIF4A1,NPM1,NUDT21,EEF2,KRT17,GLE1,PSMD2,PSMC5,HNRNPD,NCL,CALR,TUFM,EIF4A2,EEF1G,PURA,EIF5A,ANG,CAV1,RPLP1,HNRNPA2B1,PTBP1,SYNCRIP,RPL5,PSMA7,SET,YWHAB,PSMB2,RPS4X,HNRNPR,PSMB9,EEF1B2,YWHAZ,UBA52,RHOA,EEF1D,PSMA1,ANP32A,PSMD6,GNB2L1,RPL30,HSPA8,VIM,RAN,HNRNPC,CIRBP,PSMC3,PSMB3
GO:1901701	Cellular response to oxygen-containing compound	94	0.28	1.96e-07	9606.ENSP00000078429,9606.ENSP00000215832,9606.ENSP00000215909,9606.ENSP00000216336,9606.ENSP00000217407,9606.ENSP00000225275,9606.ENSP00000225964,9606.ENSP00000233242,9606.ENSP00000238738,9606.ENSP00000243077,9606.ENSP00000250378,9606.ENSP00000250559,9606.ENSP00000254722,9606.ENSP00000262494,9606.ENSP00000262746,9606.ENSP00000263025,9606.ENSP00000264710,9606.ENSP00000264832,9606.ENSP00000265131,…	GNA11,MAPK1,LGALS1,CTSG,LBP,MPO,COL1A1,APOB,RHOQ,LRP1,CMA1,RAP1B,SERPINF1,GNAO1,PRDX1,MAPK3,RAB10,ICAM1,TNC,PRDX5,SOD1,ATP6V1A,CA2,AKR1B1,GNAQ,CAPN2,PPBP,PF4,ADH5,MAP1B,COL1A2,FOLR2,PRDX3,HSP90B1,RAB8A,PRDX2,CD14,COL3A1,CTNNA1,YWHAG,AQP1,RAB8B,GNAI2,HNRNPD,PKM,HSPA5,FBN1,RAB11B,GNAL,NME1,SNCA,CAV1,PKLR,PTN,GNAI1,CTNNB1,ACTB,ATP2B4,APOA4,TPM1,VCP,MSN,COL6A1,AGT,EZR,RAP1A,FLNA,GNAI3,GNAS,AKR1A1,ASS…
GO:0061041	Regulation of wound healing	27	0.62	2.00e-07	9606.ENSP00000205948,9606.ENSP00000216181,9606.ENSP00000226218,9606.ENSP00000232003,9606.ENSP00000252244,9606.ENSP00000252486,9606.ENSP00000255040,9606.ENSP00000260356,9606.ENSP00000264690,9606.ENSP00000265023,9606.ENSP00000278407,9606.ENSP00000301522,9606.ENSP00000306099,9606.ENSP00000306361,9606.ENSP00000308541,9606.ENSP00000308938,9606.ENSP00000310036,9606.ENSP00000336829,9606.ENSP00000339191,…	APOH,MYH9,VTN,HRG,KRT1,APOE,APCS,THBS1,KLKB1,KNG1,SERPING1,PRDX2,FGB,FGA,F2,PLG,CD34,FGG,CAV1,ANXA2,SERPINC1,F11R,ANXA1,CD9,PROS1,ITGB1,CD36
GO:0031589	Cell-substrate adhesion	31	0.57	2.04e-07	9606.ENSP00000211998,9606.ENSP00000219150,9606.ENSP00000226218,9606.ENSP00000261023,9606.ENSP00000262407,9606.ENSP00000279227,9606.ENSP00000282588,9606.ENSP00000284240,9606.ENSP00000296181,9606.ENSP00000299106,9606.ENSP00000304408,9606.ENSP00000306099,9606.ENSP00000306361,9606.ENSP00000310036,9606.ENSP00000336829,9606.ENSP00000344456,9606.ENSP00000344758,9606.ENSP00000346839,9606.ENSP00000348461,…	VCL,CORO1A,VTN,ITGAV,ITGA2B,FERMT3,ITGA1,THY1,ITGB5,JAM3,COL3A1,FGB,FGA,CD34,FGG,CTNNB1,ECM2,FN1,RAC1,THBS3,EMILIN1,ACTN1,ITGB1,ILK,ITGB2,RAB1A,RHOA,ACTN3,ACTN2,ITGB3,PECAM1
GO:0061061	Muscle structure development	55	0.39	2.04e-07	9606.ENSP00000052754,9606.ENSP00000215909,9606.ENSP00000216181,9606.ENSP00000222271,9606.ENSP00000228841,9606.ENSP00000254810,9606.ENSP00000259365,9606.ENSP00000263645,9606.ENSP00000284440,9606.ENSP00000290378,9606.ENSP00000295006,9606.ENSP00000295550,9606.ENSP00000298159,9606.ENSP00000304408,9606.ENSP00000307940,9606.ENSP00000308938,9606.ENSP00000319281,9606.ENSP00000320866,9606.ENSP00000327145,…	DCN,LGALS1,MYH9,COMP,MYL2,H3F3B,TMOD1,CD81,UCHL1,ACTC1,CAPN2,COL6A3,CFL2,COL3A1,EEF2,PLG,BASP1,CALR,FLNC,SGCD,CAV1,CAV3,CTNNB1,MYH7,PDLIM7,TPM1,MYOF,MYH10,KRT19,AGT,ACTA1,CSRP1,LMNA,ASS1,CD9,PTGFRN,FHL1,MYL3,ITGB1,MYH11,FKBP1A,FHL2,RHOA,FLNB,WDR1,TAGLN,CRYAB,ATP2A2,ACTN2,MYL6,KRT8,MYL6B,MYH3,MYH14,PDLIM5
GO:1900026	Positive regulation of substrate adhesion-dependent cell spreading	15	0.93	2.15e-07	9606.ENSP00000225698,9606.ENSP00000236850,9606.ENSP00000295685,9606.ENSP00000306099,9606.ENSP00000306361,9606.ENSP00000320866,9606.ENSP00000326888,9606.ENSP00000327801,9606.ENSP00000336829,9606.ENSP00000348461,9606.ENSP00000357801,9606.ENSP00000358866,9606.ENSP00000375649,9606.ENSP00000383118,9606.ENSP00000446121	C1QBP,APOA1,ARPC2,FGB,FGA,CALR,LIMS2,P4HB,FGG,RAC1,S100A10,FLNA,MYADM,CDC42,LIMS1
GO:0072378	Blood coagulation, fibrin clot formation	13	1.03	2.43e-07	9606.ENSP00000205948,9606.ENSP00000225698,9606.ENSP00000264690,9606.ENSP00000264870,9606.ENSP00000265023,9606.ENSP00000278407,9606.ENSP00000306099,9606.ENSP00000306361,9606.ENSP00000308541,9606.ENSP00000323929,9606.ENSP00000331544,9606.ENSP00000336829,9606.ENSP00000383382	APOH,C1QBP,KLKB1,F13A1,KNG1,SERPING1,FGB,FGA,F2,A2M,FBLN1,FGG,GP1BB
GO:0006888	Endoplasmic reticulum to golgi vesicle-mediated transport	32	0.55	2.53e-07	9606.ENSP00000249923,9606.ENSP00000262225,9606.ENSP00000262646,9606.ENSP00000263168,9606.ENSP00000264933,9606.ENSP00000265709,9606.ENSP00000303145,9606.ENSP00000306010,9606.ENSP00000308541,9606.ENSP00000310226,9606.ENSP00000329471,9606.ENSP00000330945,9606.ENSP00000348965,9606.ENSP00000349259,9606.ENSP00000351777,9606.ENSP00000354947,9606.ENSP00000356030,9606.ENSP00000357129,9606.ENSP00000358921,…	COPB1,TMED2,RAB2A,CAPZA1,PDCD6,ANK1,TMED10,ARF4,F2,RAB1B,KDELR1,TMED9,DYNC1H1,SPTBN1,VCP,CAPZA2,CD55,SPTA1,ACTR1A,SPTAN1,PROS1,CD59,SAR1B,RAB1A,BCAP31,CAPZB,TMED4,DCTN2,SERPINA1,SPTBN2,SPTB,HYOU1
GO:1900024	Regulation of substrate adhesion-dependent cell spreading	17	0.84	2.68e-07	9606.ENSP00000225698,9606.ENSP00000236850,9606.ENSP00000252699,9606.ENSP00000295685,9606.ENSP00000306099,9606.ENSP00000306361,9606.ENSP00000320866,9606.ENSP00000326888,9606.ENSP00000327801,9606.ENSP00000331544,9606.ENSP00000336829,9606.ENSP00000348461,9606.ENSP00000357801,9606.ENSP00000358866,9606.ENSP00000375649,9606.ENSP00000383118,9606.ENSP00000446121	C1QBP,APOA1,ACTN4,ARPC2,FGB,FGA,CALR,LIMS2,P4HB,FBLN1,FGG,RAC1,S100A10,FLNA,MYADM,CDC42,LIMS1
GO:0046365	Monosaccharide catabolic process	18	0.8	2.88e-07	9606.ENSP00000222286,9606.ENSP00000226253,9606.ENSP00000229239,9606.ENSP00000229270,9606.ENSP00000234590,9606.ENSP00000269848,9606.ENSP00000297785,9606.ENSP00000320171,9606.ENSP00000324105,9606.ENSP00000339933,9606.ENSP00000359991,9606.ENSP00000360124,9606.ENSP00000361140,9606.ENSP00000362413,9606.ENSP00000376840,9606.ENSP00000378669,9606.ENSP00000405573,9606.ENSP00000437402	GAPDHS,ALDOC,GAPDH,TPI1,ENO1,PFKL,ALDH1A1,PKM,ENO3,PKLR,PGAM1,PGM1,AKR1A1,PGK1,BPGM,ALDOA,GPI,ENO2
GO:0031333	Negative regulation of protein-containing complex assembly	26	0.63	2.91e-07	9606.ENSP00000225655,9606.ENSP00000239940,9606.ENSP00000259365,9606.ENSP00000263168,9606.ENSP00000263867,9606.ENSP00000264758,9606.ENSP00000299106,9606.ENSP00000299138,9606.ENSP00000315130,9606.ENSP00000324173,9606.ENSP00000338345,9606.ENSP00000348381,9606.ENSP00000349259,9606.ENSP00000354947,9606.ENSP00000357129,9606.ENSP00000361635,9606.ENSP00000361824,9606.ENSP00000362924,9606.ENSP00000375649,…	PFN1,PFN2,TMOD1,CAPZA1,CAPG,ADD1,JAM3,VPS35,CLU,HSPA5,SNCA,ADD3,SPTBN1,CAPZA2,SPTA1,VDAC2,SPTAN1,GSN,MYADM,CDC42,RDX,CAPZB,PARK7,SPTBN2,CRYAB,SPTB
GO:0051693	Actin filament capping	14	0.96	3.26e-07	9606.ENSP00000259365,9606.ENSP00000263168,9606.ENSP00000263867,9606.ENSP00000264758,9606.ENSP00000348381,9606.ENSP00000349259,9606.ENSP00000354947,9606.ENSP00000357129,9606.ENSP00000361824,9606.ENSP00000362924,9606.ENSP00000384136,9606.ENSP00000401010,9606.ENSP00000432568,9606.ENSP00000451752	TMOD1,CAPZA1,CAPG,ADD1,ADD3,SPTBN1,CAPZA2,SPTA1,SPTAN1,GSN,RDX,CAPZB,SPTBN2,SPTB
GO:0006954	Inflammatory response	57	0.38	3.41e-07	9606.ENSP00000217407,9606.ENSP00000217426,9606.ENSP00000223642,9606.ENSP00000233997,9606.ENSP00000243077,9606.ENSP00000245907,9606.ENSP00000255040,9606.ENSP00000259396,9606.ENSP00000260356,9606.ENSP00000261267,9606.ENSP00000264690,9606.ENSP00000264832,9606.ENSP00000265023,9606.ENSP00000265462,9606.ENSP00000266041,9606.ENSP00000296028,9606.ENSP00000296029,9606.ENSP00000296435,9606.ENSP00000298223,…	LBP,AHCY,C5,AZU1,LRP1,C3,APCS,ORM1,THBS1,LYZ,KLKB1,ICAM1,KNG1,PRDX5,ITIH4,PPBP,PF4,CAMP,FOLR2,JAM3,PRDX2,KRT16,CD14,F2,AOC3,CLU,RTN4,SNCA,PTN,FN1,HP,RAC1,HLA-DRB1,CD47,SERPINC1,APOA2,F11R,CD5L,S100A8,S100A9,ASS1,C1QA,HSPG2,ANXA1,CYBB,GIG25,ITGB2,GGT5,AHSG,ORM2,C4A,CD36,C4B,SERPINA1,PARK7,ITGAM,ELANE
GO:0000302	Response to reactive oxygen species	32	0.54	3.43e-07	9606.ENSP00000215832,9606.ENSP00000225275,9606.ENSP00000225964,9606.ENSP00000241052,9606.ENSP00000251595,9606.ENSP00000252486,9606.ENSP00000262746,9606.ENSP00000263025,9606.ENSP00000265462,9606.ENSP00000270142,9606.ENSP00000295006,9606.ENSP00000298510,9606.ENSP00000301522,9606.ENSP00000307940,9606.ENSP00000311165,9606.ENSP00000313199,9606.ENSP00000333994,9606.ENSP00000345179,9606.ENSP00000348170,…	MAPK1,MPO,COL1A1,CAT,HBA2,APOE,PRDX1,MAPK3,PRDX5,SOD1,CAPN2,PRDX3,PRDX2,EEF2,AQP1,HNRNPD,HBB,APOD,HP,APOA4,TPM1,LCN2,TXN,ANXA1,SOD3,HSPD1,MB,GSTP1,PARK7,CRYAB,LDHA,SOD2
GO:1901879	Regulation of protein depolymerization	21	0.72	3.43e-07	9606.ENSP00000246069,9606.ENSP00000259365,9606.ENSP00000263168,9606.ENSP00000263867,9606.ENSP00000264758,9606.ENSP00000296755,9606.ENSP00000298159,9606.ENSP00000348381,9606.ENSP00000349259,9606.ENSP00000354947,9606.ENSP00000357129,9606.ENSP00000361824,9606.ENSP00000362924,9606.ENSP00000368767,9606.ENSP00000384136,9606.ENSP00000401010,9606.ENSP00000427687,9606.ENSP00000432568,9606.ENSP00000432660,…	DSTN,TMOD1,CAPZA1,CAPG,ADD1,MAP1B,CFL2,ADD3,SPTBN1,CAPZA2,SPTA1,SPTAN1,GSN,ASPH,RDX,CAPZB,WDR1,SPTBN2,CFL1,ACTN2,SPTB
GO:0032272	Negative regulation of protein polymerization	19	0.77	3.45e-07	9606.ENSP00000225655,9606.ENSP00000239940,9606.ENSP00000259365,9606.ENSP00000263168,9606.ENSP00000263867,9606.ENSP00000264758,9606.ENSP00000338345,9606.ENSP00000348381,9606.ENSP00000349259,9606.ENSP00000354947,9606.ENSP00000357129,9606.ENSP00000361635,9606.ENSP00000361824,9606.ENSP00000362924,9606.ENSP00000375649,9606.ENSP00000384136,9606.ENSP00000401010,9606.ENSP00000432568,9606.ENSP00000451752	PFN1,PFN2,TMOD1,CAPZA1,CAPG,ADD1,SNCA,ADD3,SPTBN1,CAPZA2,SPTA1,VDAC2,SPTAN1,GSN,MYADM,RDX,CAPZB,SPTBN2,SPTB
GO:0051241	Negative regulation of multicellular organismal process	104	0.26	3.62e-07	9606.ENSP00000009530,9606.ENSP00000052754,9606.ENSP00000205948,9606.ENSP00000215909,9606.ENSP00000216968,9606.ENSP00000217407,9606.ENSP00000219169,9606.ENSP00000225698,9606.ENSP00000226218,9606.ENSP00000227667,9606.ENSP00000228945,9606.ENSP00000231751,9606.ENSP00000232003,9606.ENSP00000236850,9606.ENSP00000239940,9606.ENSP00000243077,9606.ENSP00000244537,9606.ENSP00000248598,9606.ENSP00000248975,…	CD74,DCN,APOH,LGALS1,PROCR,LBP,NUTF2,C1QBP,VTN,APOC3,ARHGDIB,LTF,HRG,APOA1,PFN2,LRP1,HIST1H4F,FGL2,YWHAH,KRT1,APOE,SERPINF1,APCS,ORM1,THBS1,KLKB1,KNG1,SOD1,SFRP2,SERPING1,THY1,PF4,ANXA5,HSPA9,ALDH1A1,PRDX2,COL3A1,CTNNA1,FGB,FGA,F2,PLG,CD34,GNAI2,CALR,CRMP1,FBN1,LIMS2,FBLN1,IDH2,FGG,NME1,RTN4,THBS4,PTN,CAV3,DPYSL3,CTNNB1,APOD,PGLYRP2,ANXA2,FN1,RAC1,ATP2A1,ATP2B4,APOA4,PCBP2,HLA-DRB1,ATP1A2,COMT,AG…
GO:0006986	Response to unfolded protein	29	0.58	3.68e-07	9606.ENSP00000222271,9606.ENSP00000233893,9606.ENSP00000244763,9606.ENSP00000247461,9606.ENSP00000248553,9606.ENSP00000260356,9606.ENSP00000262455,9606.ENSP00000264758,9606.ENSP00000297185,9606.ENSP00000299767,9606.ENSP00000302961,9606.ENSP00000310219,9606.ENSP00000316029,9606.ENSP00000320866,9606.ENSP00000324173,9606.ENSP00000335153,9606.ENSP00000339730,9606.ENSP00000351777,9606.ENSP00000357283,…	COMP,HSPE1,SSR1,CANX,HSPB1,THBS1,ERP44,ADD1,HSPA9,HSP90B1,HSPA4,HSPA6,TLN1,CALR,HSPA5,HSP90AA1,THBS4,VCP,LMNA,HSP90AB1,HSPA1B,HSPD1,HSPA2,PDIA6,HSPA8,SERPINH1,ACADVL,ASNA1,HYOU1
GO:0006518	Peptide metabolic process	56	0.38	3.77e-07	9606.ENSP00000216336,9606.ENSP00000217182,9606.ENSP00000220763,9606.ENSP00000223357,9606.ENSP00000228740,9606.ENSP00000230050,9606.ENSP00000241305,9606.ENSP00000241337,9606.ENSP00000250378,9606.ENSP00000251453,9606.ENSP00000256594,9606.ENSP00000270142,9606.ENSP00000293831,9606.ENSP00000296046,9606.ENSP00000296424,9606.ENSP00000296456,9606.ENSP00000296754,9606.ENSP00000300060,9606.ENSP00000307940,…	CTSG,EEF1A2,CPQ,AEBP1,LTA4H,RPS12,CPXM2,GSTM2,CMA1,RPS16,GSTM3,SOD1,EIF4A1,CPA3,BDH2,APEH,ERAP1,ANPEP,EEF2,RPL15,RPL4,GSTM1,RPLP2,TUFM,CNDP2,EIF4A2,EEF1G,EIF5A,RPS7,PGLYRP2,RPLP1,RPSA,RPL12,GSTM4,RPL5,RPL7A,GLO1,RPS4X,RRBP1,CPXM1,EEF1B2,RPL14,GGT5,GSTP1,UBA52,IDH1,RPL9,RPL6,EEF1D,MME,PARK7,GNB2L1,RPL30,RPL18,RPLP0,ELANE
GO:0043588	Skin development	47	0.42	3.78e-07	9606.ENSP00000167586,9606.ENSP00000222271,9606.ENSP00000225899,9606.ENSP00000225964,9606.ENSP00000246533,9606.ENSP00000246635,9606.ENSP00000246646,9606.ENSP00000246662,9606.ENSP00000251643,9606.ENSP00000251646,9606.ENSP00000252242,9606.ENSP00000252244,9606.ENSP00000252245,9606.ENSP00000252252,9606.ENSP00000254043,9606.ENSP00000257901,9606.ENSP00000257951,9606.ENSP00000264651,9606.ENSP00000269576,…	KRT14,COMP,KRT32,COL1A1,CAPNS1,KRT13,KRT38,KRT9,KRT12,KRT33B,KRT5,KRT1,KRT75,KRT6B,KRT15,KRT85,KRT84,KRT24,KRT10,KRT72,COL1A2,KRT16,KRT27,COL3A1,KRT28,KRT78,KRT73,KRT74,KRT17,KRT2,KRT79,KRT7,KRT76,KRT77,CTNNB1,KRT19,GNAS,CLIC4,ANXA1,KRT18,KRT35,KRT3,FLNB,CAPN1,KRT86,KRT4,KRT8
GO:0006006	Glucose metabolic process	24	0.65	4.09e-07	9606.ENSP00000222286,9606.ENSP00000226253,9606.ENSP00000229239,9606.ENSP00000229270,9606.ENSP00000234590,9606.ENSP00000245206,9606.ENSP00000269848,9606.ENSP00000305995,9606.ENSP00000320171,9606.ENSP00000324105,9606.ENSP00000325527,9606.ENSP00000327070,9606.ENSP00000339933,9606.ENSP00000345179,9606.ENSP00000359991,9606.ENSP00000360124,9606.ENSP00000360522,9606.ENSP00000361140,9606.ENSP00000362413,…	GAPDHS,ALDOC,GAPDH,TPI1,ENO1,GOT2,PFKL,PGK2,PKM,ENO3,FBN1,MDH2,PKLR,APOD,PGAM1,PGM1,RBP4,AKR1A1,PGK1,BPGM,ALDOA,GPI,ENO2,MDH1
GO:0009057	Macromolecule catabolic process	93	0.28	4.09e-07	9606.ENSP00000044462,9606.ENSP00000052754,9606.ENSP00000216455,9606.ENSP00000216802,9606.ENSP00000216962,9606.ENSP00000223321,9606.ENSP00000229268,9606.ENSP00000230050,9606.ENSP00000231487,9606.ENSP00000233242,9606.ENSP00000236671,9606.ENSP00000251453,9606.ENSP00000252486,9606.ENSP00000261479,9606.ENSP00000261712,9606.ENSP00000262193,9606.ENSP00000262551,9606.ENSP00000262585,9606.ENSP00000265062,…	PSMA4,DCN,PSMA3,PSME2,PYGB,PSMA2,USP5,RPS12,SKP1,APOB,CTSD,RPS16,APOE,PSMA6,PSMD11,PSMB1,OGN,DENND3,RAB7A,VCAN,AMBP,LUM,RCN3,ERLIN2,UCHL1,KPNB1,CALM3,AP2M1,CAPN2,HSP90B1,PLG,RPL15,PSMD2,PSMC5,RPL4,HNRNPD,CLU,RPLP2,HSPA5,PPP2R1A,BGN,AP2A2,HSP90AA1,UBA1,RPS7,PRELP,CTNNB1,PGLYRP2,ANXA2,RPLP1,RPSA,SND1,FMOD,RAD23B,VCP,AP2A1,PCBP2,RPL12,RPL5,PSMA7,PGM1,RPL7A,PSMB2,RPS4X,HSPG2,PSMB9,OMD,HSPA1B,GPC6,SNX…
GO:0061077	Chaperone-mediated protein folding	17	0.82	4.09e-07	9606.ENSP00000009530,9606.ENSP00000216218,9606.ENSP00000233893,9606.ENSP00000246957,9606.ENSP00000248553,9606.ENSP00000286091,9606.ENSP00000297185,9606.ENSP00000299300,9606.ENSP00000300026,9606.ENSP00000310219,9606.ENSP00000315130,9606.ENSP00000324173,9606.ENSP00000364801,9606.ENSP00000378199,9606.ENSP00000383003,9606.ENSP00000432083,9606.ENSP00000482075	CD74,ST13,HSPE1,TRAP1,HSPB1,PDIA4,HSPA9,CCT2,PPIB,HSPA6,CLU,HSPA5,HSPA1B,HSPA2,FKBP1A,HSPA8,PTGES3
GO:0071456	Cellular response to hypoxia	31	0.55	4.19e-07	9606.ENSP00000044462,9606.ENSP00000216455,9606.ENSP00000216802,9606.ENSP00000223321,9606.ENSP00000261479,9606.ENSP00000261712,9606.ENSP00000262193,9606.ENSP00000264832,9606.ENSP00000285093,9606.ENSP00000310129,9606.ENSP00000310572,9606.ENSP00000311165,9606.ENSP00000312625,9606.ENSP00000327801,9606.ENSP00000337838,9606.ENSP00000341170,9606.ENSP00000357283,9606.ENSP00000359910,9606.ENSP00000362334,…	PSMA4,PSMA3,PSME2,PSMA2,PSMA6,PSMD11,PSMB1,ICAM1,ACAA2,PSMD2,PSMC5,AQP1,HP1BP3,P4HB,RTN4,PTN,LMNA,PSMA7,PSMB2,PGK1,PSMB9,CYBB,UBA52,NDRG1,PSMA1,PSMD6,PHB2,HYOU1,PSMC3,GNB1,PSMB3
GO:0032269	Negative regulation of cellular protein metabolic process	92	0.28	4.21e-07	9606.ENSP00000168148,9606.ENSP00000215727,9606.ENSP00000223642,9606.ENSP00000226218,9606.ENSP00000229239,9606.ENSP00000231751,9606.ENSP00000232003,9606.ENSP00000243077,9606.ENSP00000245907,9606.ENSP00000248553,9606.ENSP00000252486,9606.ENSP00000254301,9606.ENSP00000254722,9606.ENSP00000256104,9606.ENSP00000260130,9606.ENSP00000260356,9606.ENSP00000261313,9606.ENSP00000261336,9606.ENSP00000261700,…	SPP2,SERPIND1,C5,VTN,GAPDH,LTF,HRG,LRP1,C3,HSPB1,APOE,LGALS3,SERPINF1,FABP4,SDCBP,THBS1,PEBP1,PZP,C14orf166,YWHAE,KNG1,AMBP,PRDX5,ITIH4,TIMP3,ITIH1,SFRP2,SERPING1,THY1,UCHL1,GNAQ,CALM3,CSTB,COL6A3,NPM1,PRDX3,VPS35,YWHAG,F2,AQP1,GNAI2,HNRNPD,NCL,CALR,A2M,PPP2R1A,FBLN1,PURA,ANG,SNCA,RPS7,CAV1,PTN,CAV3,SLPI,CTNNB1,ANXA2,ATP2B4,ITIH2,AGT,EZR,SERPINC1,SYNCRIP,RPL5,HSP90AB1,SET,YWHAB,HNRNPR,HSPA1B,EMIL…
GO:0048878	Chemical homeostasis	97	0.27	4.46e-07	9606.ENSP00000052754,9606.ENSP00000215832,9606.ENSP00000215909,9606.ENSP00000218548,9606.ENSP00000227667,9606.ENSP00000231487,9606.ENSP00000231751,9606.ENSP00000233242,9606.ENSP00000236850,9606.ENSP00000241337,9606.ENSP00000243077,9606.ENSP00000250378,9606.ENSP00000251337,9606.ENSP00000252244,9606.ENSP00000252486,9606.ENSP00000254722,9606.ENSP00000256104,9606.ENSP00000261023,9606.ENSP00000262030,…	DCN,MAPK1,LGALS1,ATP12A,APOC3,SKP1,LTF,APOB,APOA1,GSTM2,LRP1,CMA1,GNAT2,KRT1,APOE,SERPINF1,FABP4,ITGAV,ATP5B,SLC4A1,ATP4A,MAPK3,YWHAE,CP,ICAM1,KNG1,RAB7A,HPX,SOD1,RCN3,ATP6V1A,THY1,CA2,AKR1B1,ATP1B3,CALM3,BDH2,CKB,HSP90B1,EPB42,KRT16,F2,AQP1,CALR,C7,FBN1,LEPR,RAB11B,NME1,RTN4,SGCD,SNCA,CAV1,CAMK2D,CAV3,ANXA6,ATP2A1,ATP2B4,APOA4,ATP1A2,TGM2,AGT,CD55,ATP1B1,APOA2,ATP1A4,S100A8,S100A9,GSTO1,GNAS,RHA…
GO:0048193	Golgi vesicle transport	45	0.43	4.62e-07	9606.ENSP00000249923,9606.ENSP00000261889,9606.ENSP00000262225,9606.ENSP00000262646,9606.ENSP00000263168,9606.ENSP00000264710,9606.ENSP00000264933,9606.ENSP00000265709,9606.ENSP00000300935,9606.ENSP00000303145,9606.ENSP00000306010,9606.ENSP00000306496,9606.ENSP00000308541,9606.ENSP00000310226,9606.ENSP00000312734,9606.ENSP00000329471,9606.ENSP00000330945,9606.ENSP00000333298,9606.ENSP00000348965,…	COPB1,SNX1,TMED2,RAB2A,CAPZA1,RAB10,PDCD6,ANK1,RAB8A,TMED10,ARF4,RAB33B,F2,RAB1B,RAB8B,KDELR1,TMED9,LAMP1,DYNC1H1,SPTBN1,VCP,AP2A1,CAPZA2,CD55,SPTA1,ACTR1A,SURF4,SPTAN1,RAB14,KRT18,PROS1,CD59,SAR1B,RAB1A,BCAP31,CAPZB,TMED4,DCTN2,KIF5A,SERPINA1,SPTBN2,ARF1,SPTB,RAB31,HYOU1
GO:0055082	Cellular chemical homeostasis	73	0.32	4.77e-07	9606.ENSP00000215832,9606.ENSP00000215909,9606.ENSP00000218548,9606.ENSP00000231487,9606.ENSP00000231751,9606.ENSP00000241337,9606.ENSP00000243077,9606.ENSP00000250378,9606.ENSP00000251337,9606.ENSP00000252486,9606.ENSP00000254722,9606.ENSP00000261023,9606.ENSP00000262030,9606.ENSP00000262418,9606.ENSP00000262623,9606.ENSP00000263025,9606.ENSP00000264335,9606.ENSP00000264613,9606.ENSP00000264832,…	MAPK1,LGALS1,ATP12A,SKP1,LTF,GSTM2,LRP1,CMA1,GNAT2,APOE,SERPINF1,ITGAV,ATP5B,SLC4A1,ATP4A,MAPK3,YWHAE,CP,ICAM1,KNG1,RAB7A,HPX,SOD1,ATP6V1A,THY1,CA2,ATP1B3,CALM3,CKB,HSP90B1,F2,AQP1,CALR,C7,RAB11B,NME1,RTN4,SNCA,CAV1,CAMK2D,CAV3,ANXA6,ATP2A1,ATP2B4,ATP1A2,TGM2,AGT,CD55,ATP1B1,ATP1A4,S100A8,S100A9,GSTO1,RHAG,ANXA7,LCN2,CLIC4,ASPH,NME1-NME2,TF,IMMT,BCAP31,CD36,GNA13,GNB2L1,ARF1,ATP2A2,CAND1,ATP1A3,A…
GO:0032386	Regulation of intracellular transport	45	0.43	4.95e-07	9606.ENSP00000215832,9606.ENSP00000219169,9606.ENSP00000248975,9606.ENSP00000263025,9606.ENSP00000263277,9606.ENSP00000263645,9606.ENSP00000264335,9606.ENSP00000286713,9606.ENSP00000296755,9606.ENSP00000306330,9606.ENSP00000307078,9606.ENSP00000311997,9606.ENSP00000333298,9606.ENSP00000333547,9606.ENSP00000341779,9606.ENSP00000345179,9606.ENSP00000346032,9606.ENSP00000348965,9606.ENSP00000349595,…	MAPK1,NUTF2,YWHAH,MAPK3,EHD2,CD81,YWHAE,STOM,MAP1B,YWHAG,KIF5B,NEFH,LAMP1,RAB11B,PPP1CC,APOD,ANXA2,DYNC1H1,ATP2A1,MYO1C,MSN,EZR,FLNA,HSP90AB1,YWHAB,TXN,ASPH,YWHAQ,YWHAZ,ITGB2,LCP1,CDC42,RDX,SAR1B,BCAP31,GDI1,CD36,UBE2L3,PARK7,CRYAB,ARF1,ITGAM,ACTN2,RAN,EHD1
GO:0030837	Negative regulation of actin filament polymerization	17	0.82	4.99e-07	9606.ENSP00000225655,9606.ENSP00000239940,9606.ENSP00000259365,9606.ENSP00000263168,9606.ENSP00000263867,9606.ENSP00000264758,9606.ENSP00000348381,9606.ENSP00000349259,9606.ENSP00000354947,9606.ENSP00000357129,9606.ENSP00000361824,9606.ENSP00000362924,9606.ENSP00000375649,9606.ENSP00000384136,9606.ENSP00000401010,9606.ENSP00000432568,9606.ENSP00000451752	PFN1,PFN2,TMOD1,CAPZA1,CAPG,ADD1,ADD3,SPTBN1,CAPZA2,SPTA1,SPTAN1,GSN,MYADM,RDX,CAPZB,SPTBN2,SPTB
GO:1903034	Regulation of response to wounding	29	0.57	5.04e-07	9606.ENSP00000205948,9606.ENSP00000216181,9606.ENSP00000226218,9606.ENSP00000232003,9606.ENSP00000243077,9606.ENSP00000252244,9606.ENSP00000252486,9606.ENSP00000255040,9606.ENSP00000260356,9606.ENSP00000264690,9606.ENSP00000265023,9606.ENSP00000278407,9606.ENSP00000301522,9606.ENSP00000306099,9606.ENSP00000306361,9606.ENSP00000308541,9606.ENSP00000308938,9606.ENSP00000310036,9606.ENSP00000336829,…	APOH,MYH9,VTN,HRG,LRP1,KRT1,APOE,APCS,THBS1,KLKB1,KNG1,SERPING1,PRDX2,FGB,FGA,F2,PLG,CD34,FGG,CAV1,PTN,ANXA2,SERPINC1,F11R,ANXA1,CD9,PROS1,ITGB1,CD36
GO:1902749	Regulation of cell cycle g2/m phase transition	33	0.52	5.88e-07	9606.ENSP00000044462,9606.ENSP00000216455,9606.ENSP00000216802,9606.ENSP00000223321,9606.ENSP00000231487,9606.ENSP00000248437,9606.ENSP00000261479,9606.ENSP00000261712,9606.ENSP00000262193,9606.ENSP00000264335,9606.ENSP00000296930,9606.ENSP00000301071,9606.ENSP00000306330,9606.ENSP00000310129,9606.ENSP00000310572,9606.ENSP00000324804,9606.ENSP00000335153,9606.ENSP00000339001,9606.ENSP00000341289,…	PSMA4,PSMA3,PSME2,PSMA2,SKP1,TUBA4A,PSMA6,PSMD11,PSMB1,YWHAE,NPM1,TUBA1A,YWHAG,PSMD2,PSMC5,PPP2R1A,HSP90AA1,TUBB,TUBB4B,DYNC1H1,ACTR1A,PSMA7,PSMB2,PSMB9,FHL1,HSPA2,PAFAH1B1,DCTN2,PSMA1,PSMD6,H2AFY,PSMC3,PSMB3
GO:0016477	Cell migration	82	0.3	6.25e-07	9606.ENSP00000009530,9606.ENSP00000216181,9606.ENSP00000217407,9606.ENSP00000219150,9606.ENSP00000223642,9606.ENSP00000225964,9606.ENSP00000226218,9606.ENSP00000233242,9606.ENSP00000233997,9606.ENSP00000234347,9606.ENSP00000236850,9606.ENSP00000238738,9606.ENSP00000254301,9606.ENSP00000254801,9606.ENSP00000259254,9606.ENSP00000260130,9606.ENSP00000260356,9606.ENSP00000261023,9606.ENSP00000262030,…	CD74,MYH9,LBP,CORO1A,C5,COL1A1,VTN,APOB,AZU1,PRTN3,APOA1,RHOQ,LGALS3,IGJ,GYPC,SDCBP,THBS1,ITGAV,ATP5B,YWHAE,ICAM1,VCAN,IQGAP1,ITGA1,ATP1B3,PPBP,PF4,ITGB5,MAP1B,COL1A2,JAM3,KRT16,ARF4,F2,PLG,CD34,KRT2,ANG,RTN4,CAV1,THBS4,PTN,CTNNB1,ANXA6,FN1,RAC1,MSN,MYH10,GYPA,CD47,ATP1B1,F11R,S100A8,S100A9,FLNA,CAP1,ANXA1,GPC6,EMILIN1,FSCN1,CD9,DEFA1B,CORO1B,PROS1,ITGB1,ILK,PAFAH1B1,ITGB2,LCP1,CDC42,ARHGAP35,RAB…
GO:0071453	Cellular response to oxygen levels	33	0.52	6.47e-07	9606.ENSP00000044462,9606.ENSP00000216455,9606.ENSP00000216802,9606.ENSP00000223321,9606.ENSP00000261479,9606.ENSP00000261712,9606.ENSP00000262193,9606.ENSP00000264832,9606.ENSP00000273398,9606.ENSP00000285093,9606.ENSP00000310129,9606.ENSP00000310572,9606.ENSP00000311165,9606.ENSP00000312625,9606.ENSP00000327801,9606.ENSP00000337838,9606.ENSP00000339191,9606.ENSP00000341170,9606.ENSP00000357283,…	PSMA4,PSMA3,PSME2,PSMA2,PSMA6,PSMD11,PSMB1,ICAM1,ATP6V1A,ACAA2,PSMD2,PSMC5,AQP1,HP1BP3,P4HB,RTN4,CAV1,PTN,LMNA,PSMA7,PSMB2,PGK1,PSMB9,CYBB,UBA52,NDRG1,PSMA1,PSMD6,PHB2,HYOU1,PSMC3,GNB1,PSMB3
GO:0043488	Regulation of mrna stability	30	0.55	7.06e-07	9606.ENSP00000044462,9606.ENSP00000216455,9606.ENSP00000216802,9606.ENSP00000223321,9606.ENSP00000248553,9606.ENSP00000261479,9606.ENSP00000261712,9606.ENSP00000262193,9606.ENSP00000296930,9606.ENSP00000310129,9606.ENSP00000310572,9606.ENSP00000313199,9606.ENSP00000358635,9606.ENSP00000359910,9606.ENSP00000361777,9606.ENSP00000361930,9606.ENSP00000362334,9606.ENSP00000363745,9606.ENSP00000363993,…	PSMA4,PSMA3,PSME2,PSMA2,HSPB1,PSMA6,PSMD11,PSMB1,NPM1,PSMD2,PSMC5,HNRNPD,SYNCRIP,PSMA7,SET,YWHAB,PSMB2,HNRNPR,PSMB9,YWHAZ,UBA52,PSMA1,ANP32A,PSMD6,HSPA8,VIM,HNRNPC,CIRBP,PSMC3,PSMB3
GO:0044089	Positive regulation of cellular component biogenesis	58	0.36	7.06e-07	9606.ENSP00000005257,9606.ENSP00000225655,9606.ENSP00000228825,9606.ENSP00000232003,9606.ENSP00000236850,9606.ENSP00000238738,9606.ENSP00000239940,9606.ENSP00000250559,9606.ENSP00000252486,9606.ENSP00000254301,9606.ENSP00000256001,9606.ENSP00000260130,9606.ENSP00000263238,9606.ENSP00000264832,9606.ENSP00000265062,9606.ENSP00000268182,9606.ENSP00000272519,9606.ENSP00000284240,9606.ENSP00000295685,…	RALA,PFN1,ARPC3,HRG,APOA1,RHOQ,PFN2,RAP1B,APOE,LGALS3,ACTR3B,SDCBP,ACTR3,ICAM1,RAB7A,IQGAP1,RALB,THY1,ARPC2,MAP1B,PSMC5,CLU,HSP90AA1,SNCA,CAV1,CAV3,DPYSL3,RAC1,DYNC1H1,TPM1,VCP,MYO1C,MSN,CD47,AGT,THBS2,S100A10,FLNA,GSN,HSPA1B,ACTR2,EMILIN1,FSCN1,LCP1,SEPT7,CDC42,ARHGAP35,ARPC4,ARPC1B,SEPT9,CD36,RHOA,PDCD6IP,PARK7,GNB2L1,CAND1,LIMS1,PSMC3
GO:0097006	Regulation of plasma lipoprotein particle levels	19	0.74	8.37e-07	9606.ENSP00000225275,9606.ENSP00000227667,9606.ENSP00000233242,9606.ENSP00000236850,9606.ENSP00000252486,9606.ENSP00000292807,9606.ENSP00000295897,9606.ENSP00000327694,9606.ENSP00000327801,9606.ENSP00000350425,9606.ENSP00000351926,9606.ENSP00000355627,9606.ENSP00000356969,9606.ENSP00000399421,9606.ENSP00000417138,9606.ENSP00000440005,9606.ENSP00000479153,9606.ENSP00000479606,9606.ENSP00000482835	MPO,APOC3,APOB,APOA1,APOE,AP2M1,ALB,AP2A2,P4HB,APOA4,AP2A1,AGT,APOA2,CD36,PLTP,ARF1,EHD1,CLTC,AP2B1
GO:0001894	Tissue homeostasis	33	0.51	8.58e-07	9606.ENSP00000211998,9606.ENSP00000219150,9606.ENSP00000222120,9606.ENSP00000231751,9606.ENSP00000248553,9606.ENSP00000252244,9606.ENSP00000254801,9606.ENSP00000261267,9606.ENSP00000262746,9606.ENSP00000264758,9606.ENSP00000265462,9606.ENSP00000270142,9606.ENSP00000270645,9606.ENSP00000285930,9606.ENSP00000292401,9606.ENSP00000295897,9606.ENSP00000299106,9606.ENSP00000310036,9606.ENSP00000344456,…	VCL,CORO1A,RAB3D,LTF,HSPB1,KRT1,IGJ,LYZ,PRDX1,ADD1,PRDX5,SOD1,RCN3,AKR1B1,AZGP1,ALB,JAM3,CD34,CTNNB1,RAC1,ACTB,POTEF,F11R,GNAS,RBP4,GIG25,ITGB1,TF,POTEJ,POTEI,POTEE,B2M,PECAM1
GO:0090150	Establishment of protein localization to membrane	37	0.48	8.87e-07	9606.ENSP00000230050,9606.ENSP00000244763,9606.ENSP00000251453,9606.ENSP00000260130,9606.ENSP00000264710,9606.ENSP00000291295,9606.ENSP00000299138,9606.ENSP00000300935,9606.ENSP00000302961,9606.ENSP00000309334,9606.ENSP00000311430,9606.ENSP00000312734,9606.ENSP00000322419,9606.ENSP00000324173,9606.ENSP00000333547,9606.ENSP00000334153,9606.ENSP00000335153,9606.ENSP00000339095,9606.ENSP00000346037,…	RPS12,SSR1,RPS16,SDCBP,RAB10,CALM3,VPS35,RAB8A,HSPA4,RPL15,RPL4,RAB8B,RPLP2,HSPA5,RAB11B,RFTN1,HSP90AA1,RPS7,RPLP1,RPSA,SPTBN1,MYO1C,RPL12,ATP1B1,RPL5,RPL7A,RPS4X,KRT18,RPL14,UBA52,RPL9,RPL6,RPL30,RPL18,RPLP0,RAB31,ASNA1
GO:0055002	Striated muscle cell development	25	0.61	8.96e-07	9606.ENSP00000222271,9606.ENSP00000228841,9606.ENSP00000259365,9606.ENSP00000284440,9606.ENSP00000290378,9606.ENSP00000298159,9606.ENSP00000327145,9606.ENSP00000338343,9606.ENSP00000341940,9606.ENSP00000351022,9606.ENSP00000352208,9606.ENSP00000353590,9606.ENSP00000355124,9606.ENSP00000355627,9606.ENSP00000355645,9606.ENSP00000356275,9606.ENSP00000357283,9606.ENSP00000379350,9606.ENSP00000379616,…	COMP,MYL2,TMOD1,UCHL1,ACTC1,CFL2,FLNC,SGCD,CAV3,TPM1,MYOF,MYH10,KRT19,AGT,ACTA1,CSRP1,LMNA,ITGB1,MYH11,FHL2,WDR1,ACTN2,KRT8,MYH3,PDLIM5
GO:0098609	Cell-cell adhesion	55	0.37	9.48e-07	9606.ENSP00000211998,9606.ENSP00000216181,9606.ENSP00000217652,9606.ENSP00000222271,9606.ENSP00000248553,9606.ENSP00000257770,9606.ENSP00000261023,9606.ENSP00000262407,9606.ENSP00000264710,9606.ENSP00000264832,9606.ENSP00000268603,9606.ENSP00000271638,9606.ENSP00000279022,9606.ENSP00000279227,9606.ENSP00000284240,9606.ENSP00000296181,9606.ENSP00000297848,9606.ENSP00000299106,9606.ENSP00000304669,…	VCL,MYH9,MYL12A,COMP,HSPB1,NT5E,ITGAV,ITGA2B,RAB10,ICAM1,CDH11,S100A11,MYL9,FERMT3,THY1,ITGB5,COL14A1,JAM3,CTNNA1,ALCAM,FGB,FGA,CD34,TLN1,LIMS2,HBB,FGG,THBS4,CTNNB1,ANXA2,ACTB,APOA4,MSN,CD47,EZR,CSRP1,F11R,S100A8,S100A9,FLNA,CNN3,GNAS,CLIC1,ANXA1,GPC6,KRT18,ITGB1,ILK,ITGB2,ITGAM,LIMS1,ITGB3,TLN2,PECAM1,PDLIM5
GO:0040017	Positive regulation of locomotion	59	0.36	9.70e-07	9606.ENSP00000009530,9606.ENSP00000215832,9606.ENSP00000217407,9606.ENSP00000219150,9606.ENSP00000225655,9606.ENSP00000225698,9606.ENSP00000225964,9606.ENSP00000226218,9606.ENSP00000233997,9606.ENSP00000243077,9606.ENSP00000246792,9606.ENSP00000248553,9606.ENSP00000252699,9606.ENSP00000254301,9606.ENSP00000260130,9606.ENSP00000260356,9606.ENSP00000261023,9606.ENSP00000262030,9606.ENSP00000262407,…	CD74,MAPK1,LBP,CORO1A,PFN1,C1QBP,COL1A1,VTN,AZU1,LRP1,RRAS,HSPB1,ACTN4,LGALS3,SDCBP,THBS1,ITGAV,ATP5B,ITGA2B,MAPK3,ICAM1,ANXA3,PDCD6,IQGAP1,S100A11,FERMT3,THY1,VPS35,PLG,GNAI2,CALR,HSPA5,FBLN1,RTN4,CAV1,THBS4,PTN,FN1,RAC1,PTRF,MYO1C,AGT,FLNA,ANXA1,MYADM,ITGB1,ILK,ATP5A1,RDX,TF,RHOA,GPI,PGAM4,GNB2L1,SOD2,ITGB3,PECAM1,ELANE,CPNE3
GO:0090087	Regulation of peptide transport	65	0.34	9.71e-07	9606.ENSP00000009530,9606.ENSP00000215832,9606.ENSP00000219169,9606.ENSP00000229239,9606.ENSP00000243077,9606.ENSP00000248975,9606.ENSP00000252486,9606.ENSP00000261735,9606.ENSP00000262039,9606.ENSP00000263645,9606.ENSP00000264335,9606.ENSP00000269848,9606.ENSP00000277865,9606.ENSP00000281456,9606.ENSP00000285379,9606.ENSP00000286713,9606.ENSP00000299138,9606.ENSP00000300935,9606.ENSP00000304236,…	CD74,MAPK1,NUTF2,GAPDH,LRP1,YWHAH,APOE,ERP29,PIK3C3,CD81,YWHAE,PFKL,GLUD1,SLC25A4,CA2,STOM,VPS35,RAB8A,CD14,FGB,YWHAG,FGA,KIF5B,CD34,RAB8B,IDH2,ANG,FGG,APOD,RAC1,MYO1C,HLA-DRB1,MYH10,EZR,S100A8,RAP1A,FLNA,GNAS,RBP4,HSP90AB1,YWHAB,TXN,HLA-E,ASPH,SLC25A6,YWHAQ,YWHAZ,ITGB2,LCP1,CDC42,SAR1B,BCAP31,GDI1,CD36,UBE2L3,GPI,SLC2A1,PARK7,PPIA,GNB2L1,HSPA8,ARF1,ITGAM,RAN,ITGB3
GO:0010389	Regulation of g2/m transition of mitotic cell cycle	31	0.53	1.03e-06	9606.ENSP00000044462,9606.ENSP00000216455,9606.ENSP00000216802,9606.ENSP00000223321,9606.ENSP00000231487,9606.ENSP00000248437,9606.ENSP00000261479,9606.ENSP00000261712,9606.ENSP00000262193,9606.ENSP00000264335,9606.ENSP00000301071,9606.ENSP00000306330,9606.ENSP00000310129,9606.ENSP00000310572,9606.ENSP00000324804,9606.ENSP00000335153,9606.ENSP00000339001,9606.ENSP00000341289,9606.ENSP00000348965,…	PSMA4,PSMA3,PSME2,PSMA2,SKP1,TUBA4A,PSMA6,PSMD11,PSMB1,YWHAE,TUBA1A,YWHAG,PSMD2,PSMC5,PPP2R1A,HSP90AA1,TUBB,TUBB4B,DYNC1H1,ACTR1A,PSMA7,PSMB2,PSMB9,FHL1,HSPA2,PAFAH1B1,DCTN2,PSMA1,PSMD6,PSMC3,PSMB3
GO:0043069	Negative regulation of programmed cell death	82	0.29	1.03e-06	9606.ENSP00000009530,9606.ENSP00000205948,9606.ENSP00000219150,9606.ENSP00000222271,9606.ENSP00000225275,9606.ENSP00000231751,9606.ENSP00000233997,9606.ENSP00000234590,9606.ENSP00000241052,9606.ENSP00000243077,9606.ENSP00000246957,9606.ENSP00000248553,9606.ENSP00000252486,9606.ENSP00000254301,9606.ENSP00000260356,9606.ENSP00000261023,9606.ENSP00000264335,9606.ENSP00000264832,9606.ENSP00000265462,…	CD74,APOH,CORO1A,COMP,MPO,LTF,AZU1,ENO1,CAT,LRP1,TRAP1,HSPB1,APOE,LGALS3,THBS1,ITGAV,YWHAE,ICAM1,PRDX5,SOD1,SFRP2,SLC25A4,ACAA2,AKR1B1,ACTC1,ALB,PF4,ANXA5,NPM1,HSPA9,PRDX3,HSP90B1,PRDX2,CTNNA1,ARF4,FGB,FGA,PSMC5,AQP1,GNAI2,CLU,HSPA5,LIMS2,FGG,SNCA,CAV1,CTNNB1,PTMA,FN1,PEA15,LMNA,FLNA,GNAI3,HSP90AB1,VDAC2,SET,GLO1,HSPA1B,DDAH2,HNRNPK,ANXA1,TXNDC5,KRT18,HSPD1,NME1-NME2,ANXA4,CAST,YWHAZ,ITGB1,ILK,GS…
GO:0034330	Cell junction organization	54	0.37	1.06e-06	9606.ENSP00000167586,9606.ENSP00000211998,9606.ENSP00000225655,9606.ENSP00000234347,9606.ENSP00000239940,9606.ENSP00000252242,9606.ENSP00000252486,9606.ENSP00000252699,9606.ENSP00000263168,9606.ENSP00000265131,9606.ENSP00000268603,9606.ENSP00000284240,9606.ENSP00000296755,9606.ENSP00000299106,9606.ENSP00000299138,9606.ENSP00000304669,9606.ENSP00000311648,9606.ENSP00000311997,9606.ENSP00000313967,…	KRT14,VCL,PFN1,PRTN3,PFN2,KRT5,APOE,ACTN4,CAPZA1,TNC,CDH11,THY1,MAP1B,JAM3,VPS35,CTNNA1,UGT8,NEFH,C1QB,TLN1,PLEC,LIMS2,FLNC,ANG,CTNNB1,FN1,ACTB,MYH10,F11R,RAB39B,INA,FLNA,C1QC,C1QA,GPC6,FSCN1,CD9,ACTN1,CAST,ILK,CDC42,RHOA,NDRG1,PDCD6IP,ACTBL2,ACTN3,WDR1,SPTBN2,ARF1,ACTN2,LIMS1,TLN2,PECAM1,NEFL
GO:0035966	Response to topologically incorrect protein	30	0.54	1.16e-06	9606.ENSP00000222271,9606.ENSP00000233893,9606.ENSP00000244763,9606.ENSP00000247461,9606.ENSP00000248553,9606.ENSP00000260356,9606.ENSP00000262455,9606.ENSP00000264758,9606.ENSP00000297185,9606.ENSP00000299767,9606.ENSP00000302961,9606.ENSP00000310219,9606.ENSP00000315130,9606.ENSP00000316029,9606.ENSP00000320866,9606.ENSP00000324173,9606.ENSP00000335153,9606.ENSP00000339730,9606.ENSP00000351777,…	COMP,HSPE1,SSR1,CANX,HSPB1,THBS1,ERP44,ADD1,HSPA9,HSP90B1,HSPA4,HSPA6,CLU,TLN1,CALR,HSPA5,HSP90AA1,THBS4,VCP,LMNA,HSP90AB1,HSPA1B,HSPD1,HSPA2,PDIA6,HSPA8,SERPINH1,ACADVL,ASNA1,HYOU1
GO:1903426	Regulation of reactive oxygen species biosynthetic process	21	0.68	1.16e-06	9606.ENSP00000246957,9606.ENSP00000264832,9606.ENSP00000284031,9606.ENSP00000310036,9606.ENSP00000315130,9606.ENSP00000333994,9606.ENSP00000335153,9606.ENSP00000338345,9606.ENSP00000339191,9606.ENSP00000348461,9606.ENSP00000350310,9606.ENSP00000355361,9606.ENSP00000355627,9606.ENSP00000360609,9606.ENSP00000361471,9606.ENSP00000364945,9606.ENSP00000373620,9606.ENSP00000380948,9606.ENSP00000399421,…	TRAP1,ICAM1,DDAH1,CD34,CLU,HBB,HSP90AA1,SNCA,CAV1,RAC1,ATP2B4,CD47,AGT,HSP90AB1,ASS1,DDAH2,HSPD1,ITGB2,CD36,RHOA,PARK7
GO:0021762	Substantia nigra development	15	0.86	1.20e-06	9606.ENSP00000232564,9606.ENSP00000248975,9606.ENSP00000264335,9606.ENSP00000277865,9606.ENSP00000291295,9606.ENSP00000299198,9606.ENSP00000319281,9606.ENSP00000324173,9606.ENSP00000349960,9606.ENSP00000358865,9606.ENSP00000371267,9606.ENSP00000383118,9606.ENSP00000400175,9606.ENSP00000439189,9606.ENSP00000445175	GNB4,YWHAH,YWHAE,GLUD1,CALM3,CKB,BASP1,HSPA5,ACTB,INA,YWHAQ,CDC42,RHOA,POTEE,LDHA
GO:0055001	Muscle cell development	26	0.59	1.22e-06	9606.ENSP00000222271,9606.ENSP00000228841,9606.ENSP00000259365,9606.ENSP00000284440,9606.ENSP00000290378,9606.ENSP00000298159,9606.ENSP00000327145,9606.ENSP00000338343,9606.ENSP00000341940,9606.ENSP00000351022,9606.ENSP00000352208,9606.ENSP00000353590,9606.ENSP00000355124,9606.ENSP00000355627,9606.ENSP00000355645,9606.ENSP00000356275,9606.ENSP00000357283,9606.ENSP00000379350,9606.ENSP00000379616,…	COMP,MYL2,TMOD1,UCHL1,ACTC1,CFL2,FLNC,SGCD,CAV3,TPM1,MYOF,MYH10,KRT19,AGT,ACTA1,CSRP1,LMNA,ITGB1,MYH11,FHL2,WDR1,ATP2A2,ACTN2,KRT8,MYH3,PDLIM5
GO:0051146	Striated muscle cell differentiation	31	0.53	1.23e-06	9606.ENSP00000216181,9606.ENSP00000222271,9606.ENSP00000228841,9606.ENSP00000259365,9606.ENSP00000263645,9606.ENSP00000284440,9606.ENSP00000290378,9606.ENSP00000295006,9606.ENSP00000298159,9606.ENSP00000320866,9606.ENSP00000327145,9606.ENSP00000338343,9606.ENSP00000341940,9606.ENSP00000351022,9606.ENSP00000352208,9606.ENSP00000353590,9606.ENSP00000355124,9606.ENSP00000355627,9606.ENSP00000355645,…	MYH9,COMP,MYL2,TMOD1,CD81,UCHL1,ACTC1,CAPN2,CFL2,CALR,FLNC,SGCD,CAV3,TPM1,MYOF,MYH10,KRT19,AGT,ACTA1,CSRP1,LMNA,CD9,PTGFRN,ITGB1,MYH11,FHL2,WDR1,ACTN2,KRT8,MYH3,PDLIM5
GO:0001906	Cell killing	24	0.61	1.49e-06	9606.ENSP00000216336,9606.ENSP00000219150,9606.ENSP00000229239,9606.ENSP00000231751,9606.ENSP00000232003,9606.ENSP00000233997,9606.ENSP00000245907,9606.ENSP00000254301,9606.ENSP00000261267,9606.ENSP00000262746,9606.ENSP00000263408,9606.ENSP00000265023,9606.ENSP00000296028,9606.ENSP00000296029,9606.ENSP00000296435,9606.ENSP00000308541,9606.ENSP00000314299,9606.ENSP00000339001,9606.ENSP00000341289,…	CTSG,CORO1A,GAPDH,LTF,HRG,AZU1,C3,LGALS3,LYZ,PRDX1,C9,KNG1,PPBP,PF4,CAMP,F2,CFHR1,TUBB,TUBB4B,FHR2,DEFA1B,HLA-A,RPL30,ELANE
GO:0042730	Fibrinolysis	11	1.08	1.49e-06	9606.ENSP00000232003,9606.ENSP00000252244,9606.ENSP00000264690,9606.ENSP00000278407,9606.ENSP00000306099,9606.ENSP00000306361,9606.ENSP00000308541,9606.ENSP00000308938,9606.ENSP00000336829,9606.ENSP00000346032,9606.ENSP00000377783	HRG,KRT1,KLKB1,SERPING1,FGB,FGA,F2,PLG,FGG,ANXA2,PROS1
GO:0061045	Negative regulation of wound healing	18	0.75	1.53e-06	9606.ENSP00000205948,9606.ENSP00000226218,9606.ENSP00000232003,9606.ENSP00000252244,9606.ENSP00000252486,9606.ENSP00000255040,9606.ENSP00000264690,9606.ENSP00000265023,9606.ENSP00000278407,9606.ENSP00000306099,9606.ENSP00000306361,9606.ENSP00000308541,9606.ENSP00000308938,9606.ENSP00000310036,9606.ENSP00000336829,9606.ENSP00000346032,9606.ENSP00000371958,9606.ENSP00000377783	APOH,VTN,HRG,KRT1,APOE,APCS,KLKB1,KNG1,SERPING1,FGB,FGA,F2,PLG,CD34,FGG,ANXA2,CD9,PROS1
GO:2000147	Positive regulation of cell motility	57	0.35	2.03e-06	9606.ENSP00000009530,9606.ENSP00000215832,9606.ENSP00000217407,9606.ENSP00000219150,9606.ENSP00000225655,9606.ENSP00000225698,9606.ENSP00000225964,9606.ENSP00000226218,9606.ENSP00000243077,9606.ENSP00000246792,9606.ENSP00000248553,9606.ENSP00000252699,9606.ENSP00000254301,9606.ENSP00000260130,9606.ENSP00000260356,9606.ENSP00000261023,9606.ENSP00000262030,9606.ENSP00000262407,9606.ENSP00000263025,…	CD74,MAPK1,LBP,CORO1A,PFN1,C1QBP,COL1A1,VTN,LRP1,RRAS,HSPB1,ACTN4,LGALS3,SDCBP,THBS1,ITGAV,ATP5B,ITGA2B,MAPK3,ICAM1,ANXA3,PDCD6,IQGAP1,S100A11,FERMT3,THY1,PLG,GNAI2,CALR,HSPA5,FBLN1,RTN4,CAV1,THBS4,PTN,FN1,RAC1,PTRF,MYO1C,AGT,FLNA,ANXA1,MYADM,ITGB1,ILK,ATP5A1,RDX,TF,RHOA,GPI,PGAM4,GNB2L1,SOD2,ITGB3,PECAM1,ELANE,CPNE3
GO:0043066	Negative regulation of apoptotic process	80	0.29	2.04e-06	9606.ENSP00000009530,9606.ENSP00000205948,9606.ENSP00000219150,9606.ENSP00000222271,9606.ENSP00000225275,9606.ENSP00000231751,9606.ENSP00000233997,9606.ENSP00000234590,9606.ENSP00000241052,9606.ENSP00000243077,9606.ENSP00000246957,9606.ENSP00000248553,9606.ENSP00000252486,9606.ENSP00000254301,9606.ENSP00000260356,9606.ENSP00000261023,9606.ENSP00000264335,9606.ENSP00000264832,9606.ENSP00000265462,…	CD74,APOH,CORO1A,COMP,MPO,LTF,AZU1,ENO1,CAT,LRP1,TRAP1,HSPB1,APOE,LGALS3,THBS1,ITGAV,YWHAE,ICAM1,PRDX5,SOD1,SFRP2,ACAA2,AKR1B1,ACTC1,ALB,PF4,ANXA5,NPM1,HSPA9,PRDX3,HSP90B1,PRDX2,CTNNA1,ARF4,FGB,FGA,AQP1,GNAI2,CLU,HSPA5,LIMS2,FGG,SNCA,CAV1,CTNNB1,PTMA,FN1,PEA15,LMNA,FLNA,GNAI3,HSP90AB1,VDAC2,SET,GLO1,HSPA1B,DDAH2,HNRNPK,ANXA1,TXNDC5,KRT18,HSPD1,NME1-NME2,ANXA4,CAST,YWHAZ,ITGB1,ILK,GSTP1,FHL2,UBA52…
GO:0006163	Purine nucleotide metabolic process	41	0.43	2.17e-06	9606.ENSP00000222286,9606.ENSP00000226253,9606.ENSP00000229239,9606.ENSP00000229270,9606.ENSP00000234590,9606.ENSP00000236959,9606.ENSP00000238738,9606.ENSP00000253792,9606.ENSP00000257770,9606.ENSP00000262030,9606.ENSP00000265838,9606.ENSP00000269848,9606.ENSP00000278353,9606.ENSP00000286621,9606.ENSP00000290299,9606.ENSP00000305995,9606.ENSP00000320171,9606.ENSP00000324105,9606.ENSP00000335304,…	GAPDHS,ALDOC,GAPDH,TPI1,ENO1,ATIC,RHOQ,ACLY,NT5E,ATP5B,ACAT1,PFKL,HSD17B12,ADK,ATP5O,PGK2,PKM,ENO3,DLST,NME1,PKLR,PNP,MPP1,GNAI3,PGAM1,PGM1,CMPK1,PRPS1,AK1,PGK1,BPGM,NME1-NME2,ALDOA,PRPS2,ATP5A1,RHOA,GPI,PGAM4,ENO2,LDHA,RAN
GO:0019693	Ribose phosphate metabolic process	41	0.43	2.17e-06	9606.ENSP00000222286,9606.ENSP00000226253,9606.ENSP00000229239,9606.ENSP00000229270,9606.ENSP00000234590,9606.ENSP00000236959,9606.ENSP00000238738,9606.ENSP00000253792,9606.ENSP00000257770,9606.ENSP00000262030,9606.ENSP00000265838,9606.ENSP00000269848,9606.ENSP00000278353,9606.ENSP00000286621,9606.ENSP00000290299,9606.ENSP00000305995,9606.ENSP00000320171,9606.ENSP00000324105,9606.ENSP00000335304,…	GAPDHS,ALDOC,GAPDH,TPI1,ENO1,ATIC,RHOQ,ACLY,NT5E,ATP5B,ACAT1,PFKL,HSD17B12,ADK,ATP5O,PGK2,PKM,ENO3,DLST,NME1,PKLR,MPP1,GNAI3,PGAM1,PGM1,CMPK1,PRPS1,AK1,PGK1,BPGM,NME1-NME2,ALDOA,PRPS2,ATP5A1,TKT,RHOA,GPI,PGAM4,ENO2,LDHA,RAN
GO:0000902	Cell morphogenesis	69	0.31	2.24e-06	9606.ENSP00000211998,9606.ENSP00000215832,9606.ENSP00000216181,9606.ENSP00000243077,9606.ENSP00000261023,9606.ENSP00000261889,9606.ENSP00000263025,9606.ENSP00000264710,9606.ENSP00000264758,9606.ENSP00000268182,9606.ENSP00000268603,9606.ENSP00000270142,9606.ENSP00000279227,9606.ENSP00000282588,9606.ENSP00000284440,9606.ENSP00000295550,9606.ENSP00000296755,9606.ENSP00000297848,9606.ENSP00000300215,…	VCL,MAPK1,MYH9,LRP1,ITGAV,SNX1,MAPK3,RAB10,ADD1,IQGAP1,CDH11,SOD1,FERMT3,ITGA1,UCHL1,COL6A3,MAP1B,COL14A1,EPB42,COL6A2,RAB8A,ALCAM,KIF5B,DPYSL2,UGT8,NEFH,CLU,CPNE1,TUBB3,CRMP1,COL12A1,HSP90AA1,PTN,CTNNB1,FN1,PDLIM7,RAC1,SPTBN1,ACTB,MYH10,COL6A1,EZR,SPTA1,S100A6,FLNA,HSP90AB1,SPTAN1,MATN4,CAP1,CLIC4,VIT,ACTN1,ITGB1,ILK,PAFAH1B1,CDC42,ARHGAP35,RAB1A,KIF5C,RHOA,CAPZB,KIF5A,FLNB,WDR1,SPTBN2,SPTB,ITGB…
GO:0031623	Receptor internalization	17	0.76	2.38e-06	9606.ENSP00000243077,9606.ENSP00000261889,9606.ENSP00000263645,9606.ENSP00000273047,9606.ENSP00000292807,9606.ENSP00000338345,9606.ENSP00000339191,9606.ENSP00000341940,9606.ENSP00000356042,9606.ENSP00000371958,9606.ENSP00000379350,9606.ENSP00000380948,9606.ENSP00000381601,9606.ENSP00000399421,9606.ENSP00000461945,9606.ENSP00000479606,9606.ENSP00000482835	LRP1,SNX1,CD81,RAB5A,AP2M1,SNCA,CAV1,CAV3,EZR,CD9,ITGB1,ITGB2,MX1,CD36,RAB31,CLTC,AP2B1
GO:0000904	Cell morphogenesis involved in differentiation	58	0.35	2.58e-06	9606.ENSP00000211998,9606.ENSP00000215832,9606.ENSP00000216181,9606.ENSP00000243077,9606.ENSP00000261023,9606.ENSP00000263025,9606.ENSP00000264710,9606.ENSP00000268603,9606.ENSP00000270142,9606.ENSP00000279227,9606.ENSP00000284440,9606.ENSP00000295550,9606.ENSP00000296755,9606.ENSP00000297848,9606.ENSP00000300527,9606.ENSP00000300935,9606.ENSP00000305988,9606.ENSP00000307078,9606.ENSP00000309539,…	VCL,MAPK1,MYH9,LRP1,ITGAV,MAPK3,RAB10,CDH11,SOD1,FERMT3,UCHL1,COL6A3,MAP1B,COL14A1,COL6A2,RAB8A,ALCAM,KIF5B,DPYSL2,NEFH,TUBB3,CRMP1,COL12A1,HSP90AA1,PTN,CTNNB1,FN1,PDLIM7,RAC1,SPTBN1,ACTB,MYH10,COL6A1,EZR,SPTA1,S100A6,FLNA,HSP90AB1,SPTAN1,MATN4,CLIC4,VIT,ACTN1,ITGB1,ILK,PAFAH1B1,CDC42,ARHGAP35,RAB1A,KIF5C,RHOA,KIF5A,FLNB,WDR1,SPTBN2,SPTB,ITGB3,PECAM1
GO:0019835	Cytolysis	13	0.92	2.58e-06	9606.ENSP00000223642,9606.ENSP00000224181,9606.ENSP00000232003,9606.ENSP00000261267,9606.ENSP00000263408,9606.ENSP00000263413,9606.ENSP00000296435,9606.ENSP00000308541,9606.ENSP00000314299,9606.ENSP00000322061,9606.ENSP00000354458,9606.ENSP00000356385,9606.ENSP00000360281	C5,C8G,HRG,LYZ,C9,C6,CAMP,F2,CFHR1,C7,C8A,FHR2,C8B
GO:0042692	Muscle cell differentiation	34	0.48	2.70e-06	9606.ENSP00000216181,9606.ENSP00000222271,9606.ENSP00000228841,9606.ENSP00000254810,9606.ENSP00000259365,9606.ENSP00000263645,9606.ENSP00000284440,9606.ENSP00000290378,9606.ENSP00000295006,9606.ENSP00000298159,9606.ENSP00000320866,9606.ENSP00000327145,9606.ENSP00000338343,9606.ENSP00000341940,9606.ENSP00000344456,9606.ENSP00000351022,9606.ENSP00000352208,9606.ENSP00000353590,9606.ENSP00000355124,…	MYH9,COMP,MYL2,H3F3B,TMOD1,CD81,UCHL1,ACTC1,CAPN2,CFL2,CALR,FLNC,SGCD,CAV3,CTNNB1,TPM1,MYOF,MYH10,KRT19,AGT,ACTA1,CSRP1,LMNA,CD9,PTGFRN,ITGB1,MYH11,FHL2,WDR1,ATP2A2,ACTN2,KRT8,MYH3,PDLIM5
GO:0043244	Regulation of protein-containing complex disassembly	23	0.61	2.84e-06	9606.ENSP00000246069,9606.ENSP00000259365,9606.ENSP00000263168,9606.ENSP00000263867,9606.ENSP00000264758,9606.ENSP00000296755,9606.ENSP00000298159,9606.ENSP00000308622,9606.ENSP00000336702,9606.ENSP00000348381,9606.ENSP00000349259,9606.ENSP00000354947,9606.ENSP00000357129,9606.ENSP00000361824,9606.ENSP00000362924,9606.ENSP00000368767,9606.ENSP00000384136,9606.ENSP00000401010,9606.ENSP00000427687,…	DSTN,TMOD1,CAPZA1,CAPG,ADD1,MAP1B,CFL2,GLE1,EIF5A,ADD3,SPTBN1,CAPZA2,SPTA1,SPTAN1,GSN,ASPH,RDX,CAPZB,WDR1,SPTBN2,CFL1,ACTN2,SPTB
GO:0072521	Purine-containing compound metabolic process	43	0.41	3.01e-06	9606.ENSP00000217426,9606.ENSP00000222286,9606.ENSP00000226253,9606.ENSP00000229239,9606.ENSP00000229270,9606.ENSP00000234590,9606.ENSP00000236959,9606.ENSP00000237014,9606.ENSP00000238738,9606.ENSP00000253792,9606.ENSP00000257770,9606.ENSP00000262030,9606.ENSP00000265838,9606.ENSP00000269848,9606.ENSP00000278353,9606.ENSP00000286621,9606.ENSP00000290299,9606.ENSP00000305995,9606.ENSP00000320171,…	AHCY,GAPDHS,ALDOC,GAPDH,TPI1,ENO1,ATIC,TTR,RHOQ,ACLY,NT5E,ATP5B,ACAT1,PFKL,HSD17B12,ADK,ATP5O,PGK2,PKM,ENO3,DLST,NME1,PKLR,PNP,MPP1,GNAI3,PGAM1,PGM1,CMPK1,PRPS1,AK1,PGK1,BPGM,NME1-NME2,ALDOA,PRPS2,ATP5A1,RHOA,GPI,PGAM4,ENO2,LDHA,RAN
GO:0002526	Acute inflammatory response	18	0.72	3.04e-06	9606.ENSP00000217407,9606.ENSP00000255040,9606.ENSP00000259396,9606.ENSP00000264690,9606.ENSP00000264832,9606.ENSP00000266041,9606.ENSP00000308541,9606.ENSP00000346839,9606.ENSP00000348170,9606.ENSP00000356671,9606.ENSP00000356969,9606.ENSP00000357722,9606.ENSP00000361471,9606.ENSP00000376793,9606.ENSP00000393887,9606.ENSP00000394936,9606.ENSP00000416066,9606.ENSP00000466090	LBP,APCS,ORM1,KLKB1,ICAM1,ITIH4,F2,FN1,HP,SERPINC1,APOA2,S100A8,ASS1,GIG25,AHSG,ORM2,SERPINA1,ELANE
GO:1902905	Positive regulation of supramolecular fiber organization	30	0.52	3.05e-06	9606.ENSP00000225655,9606.ENSP00000228825,9606.ENSP00000236850,9606.ENSP00000239940,9606.ENSP00000246069,9606.ENSP00000252486,9606.ENSP00000256001,9606.ENSP00000263238,9606.ENSP00000264832,9606.ENSP00000295685,9606.ENSP00000296755,9606.ENSP00000298159,9606.ENSP00000315130,9606.ENSP00000341940,9606.ENSP00000348461,9606.ENSP00000351022,9606.ENSP00000352834,9606.ENSP00000355361,9606.ENSP00000357801,…	PFN1,ARPC3,APOA1,PFN2,DSTN,APOE,ACTR3B,ACTR3,ICAM1,ARPC2,MAP1B,CFL2,CLU,CAV3,RAC1,TPM1,MYO1C,CD47,S100A10,FLNA,GSN,HSPA1B,ACTR2,CDC42,ARPC4,ARPC1B,RHOA,WDR1,CFL1,ACTN2
GO:1905475	Regulation of protein localization to membrane	30	0.52	3.05e-06	9606.ENSP00000238738,9606.ENSP00000243077,9606.ENSP00000248975,9606.ENSP00000254301,9606.ENSP00000263645,9606.ENSP00000264335,9606.ENSP00000286713,9606.ENSP00000292807,9606.ENSP00000306330,9606.ENSP00000307078,9606.ENSP00000336831,9606.ENSP00000341170,9606.ENSP00000349259,9606.ENSP00000349960,9606.ENSP00000350310,9606.ENSP00000352834,9606.ENSP00000356042,9606.ENSP00000358723,9606.ENSP00000361930,…	RHOQ,LRP1,YWHAH,LGALS3,CD81,YWHAE,STOM,AP2M1,YWHAG,KIF5B,PLS1,PTN,SPTBN1,ACTB,ATP2B4,MYO1C,EZR,RAP1A,YWHAB,GSN,GPC6,YWHAQ,YWHAZ,ITGB1,ITGB2,GDI1,GNB2L1,ITGAM,CLTC,AP2B1
GO:0045595	Regulation of cell differentiation	138	0.2	3.06e-06	9606.ENSP00000009530,9606.ENSP00000044462,9606.ENSP00000078429,9606.ENSP00000211998,9606.ENSP00000215832,9606.ENSP00000215909,9606.ENSP00000216455,9606.ENSP00000216802,9606.ENSP00000223321,9606.ENSP00000225698,9606.ENSP00000225964,9606.ENSP00000229264,9606.ENSP00000231751,9606.ENSP00000233242,9606.ENSP00000236850,9606.ENSP00000243077,9606.ENSP00000244537,9606.ENSP00000246792,9606.ENSP00000248598,…	CD74,PSMA4,GNA11,VCL,MAPK1,LGALS1,PSMA3,PSME2,PSMA2,C1QBP,COL1A1,GNB3,LTF,APOB,APOA1,LRP1,HIST1H4F,RRAS,FGL2,YWHAH,APOE,ACTN4,LGALS3,SERPINF1,H3F3B,APCS,KRT84,SDCBP,THBS1,ITGAV,PSMA6,PSMD11,PSMB1,ITGA2B,EHD2,ADD1,SCARB2,IQGAP1,SOD1,SFRP2,MYL9,THY1,CA2,CAPN2,ARPC2,PF4,MAP1B,HSPA9,NUDT21,PRDX2,COL3A1,CTNNA1,FGB,YWHAG,FGA,F2,DPYSL2,CD34,PSMD2,PSMC5,CPNE1,CALR,CRMP1,HSPA5,PPP2R1A,FBN1,LIMS2,P4HB,FBLN…
GO:0072593	Reactive oxygen species metabolic process	22	0.63	3.21e-06	9606.ENSP00000225275,9606.ENSP00000241052,9606.ENSP00000251595,9606.ENSP00000262746,9606.ENSP00000265462,9606.ENSP00000270142,9606.ENSP00000298510,9606.ENSP00000301522,9606.ENSP00000327431,9606.ENSP00000333994,9606.ENSP00000342026,9606.ENSP00000350425,9606.ENSP00000364945,9606.ENSP00000367851,9606.ENSP00000368646,9606.ENSP00000369586,9606.ENSP00000369609,9606.ENSP00000369654,9606.ENSP00000371554,…	MPO,CAT,HBA2,PRDX1,PRDX5,SOD1,PRDX3,PRDX2,HBG1,HBB,PRDX6,APOA4,DDAH2,CYBB,PRDX4,HBE1,HBG2,HBD,SOD3,GPX3,PARK7,SOD2
GO:0033993	Response to lipid	77	0.29	3.29e-06	9606.ENSP00000052754,9606.ENSP00000215832,9606.ENSP00000216336,9606.ENSP00000217407,9606.ENSP00000222381,9606.ENSP00000225275,9606.ENSP00000225964,9606.ENSP00000233242,9606.ENSP00000241052,9606.ENSP00000248975,9606.ENSP00000254722,9606.ENSP00000260356,9606.ENSP00000263025,9606.ENSP00000264832,9606.ENSP00000264908,9606.ENSP00000265131,9606.ENSP00000285379,9606.ENSP00000291295,9606.ENSP00000295006,…	DCN,MAPK1,CTSG,LBP,PON1,MPO,COL1A1,APOB,CAT,YWHAH,SERPINF1,THBS1,MAPK3,ICAM1,ANXA3,TNC,CA2,CALM3,CAPN2,PPBP,PF4,ADH5,MAP1B,PRDX3,PRDX2,CD14,EEF2,AQP1,HNRNPD,CALR,NME1,SNCA,CAV1,PTN,SLPI,GNAI1,CTNNB1,MSN,ATP1A2,COMT,AGT,ACTA1,APOA2,S100A8,GNG12,GNAS,RBP4,ASS1,LCN2,ANXA1,CYBB,DEFA1B,HSPD1,XRCC5,NME1-NME2,GGT5,GSTP1,ALAD,FHL2,ARPC1B,IDH1,CD36,RHOA,UBE2L3,PGRMC2,CRYAB,ATP2A2,PHB2,ATP1A3,ATP1A1,VIM,RA…
GO:0050851	Antigen receptor-mediated signaling pathway	30	0.51	3.33e-06	9606.ENSP00000044462,9606.ENSP00000215832,9606.ENSP00000216455,9606.ENSP00000216802,9606.ENSP00000223321,9606.ENSP00000231487,9606.ENSP00000261479,9606.ENSP00000261712,9606.ENSP00000262193,9606.ENSP00000284240,9606.ENSP00000310129,9606.ENSP00000310572,9606.ENSP00000334153,9606.ENSP00000353099,9606.ENSP00000359910,9606.ENSP00000362334,9606.ENSP00000363993,9606.ENSP00000364076,9606.ENSP00000364114,…	PSMA4,MAPK1,PSMA3,PSME2,PSMA2,SKP1,PSMA6,PSMD11,PSMB1,THY1,PSMD2,PSMC5,RFTN1,HLA-DRB1,PSMA7,PSMB2,PSMB9,HLA-DQA2,HLA-DRB5,HLA-DRA,HLA-A,HLA-DPA1,HLA-DPB1,PSMA1,PSMD6,IGLL5,IGHV3-15,PSMC3,IGHV3-43D,PSMB3
GO:0032388	Positive regulation of intracellular transport	32	0.49	3.47e-06	9606.ENSP00000215832,9606.ENSP00000219169,9606.ENSP00000248975,9606.ENSP00000263277,9606.ENSP00000263645,9606.ENSP00000264335,9606.ENSP00000286713,9606.ENSP00000306330,9606.ENSP00000307078,9606.ENSP00000346032,9606.ENSP00000348965,9606.ENSP00000349595,9606.ENSP00000352834,9606.ENSP00000353408,9606.ENSP00000356042,9606.ENSP00000358866,9606.ENSP00000360609,9606.ENSP00000361930,9606.ENSP00000368767,…	MAPK1,NUTF2,YWHAH,EHD2,CD81,YWHAE,STOM,YWHAG,KIF5B,ANXA2,DYNC1H1,ATP2A1,MYO1C,MSN,EZR,FLNA,HSP90AB1,YWHAB,ASPH,YWHAQ,YWHAZ,ITGB2,CDC42,RDX,SAR1B,BCAP31,UBE2L3,ARF1,ITGAM,ACTN2,RAN,EHD1
GO:0051223	Regulation of protein transport	61	0.33	3.66e-06	9606.ENSP00000215832,9606.ENSP00000219169,9606.ENSP00000229239,9606.ENSP00000243077,9606.ENSP00000248975,9606.ENSP00000252486,9606.ENSP00000261735,9606.ENSP00000262039,9606.ENSP00000263645,9606.ENSP00000264335,9606.ENSP00000269848,9606.ENSP00000277865,9606.ENSP00000281456,9606.ENSP00000286713,9606.ENSP00000299138,9606.ENSP00000300935,9606.ENSP00000304236,9606.ENSP00000306099,9606.ENSP00000306330,…	MAPK1,NUTF2,GAPDH,LRP1,YWHAH,APOE,ERP29,PIK3C3,CD81,YWHAE,PFKL,GLUD1,SLC25A4,STOM,VPS35,RAB8A,CD14,FGB,YWHAG,FGA,KIF5B,CD34,IDH2,ANG,FGG,APOD,RAC1,MYO1C,HLA-DRB1,MYH10,EZR,RAP1A,FLNA,GNAS,RBP4,HSP90AB1,YWHAB,TXN,HLA-E,ASPH,SLC25A6,YWHAQ,YWHAZ,ITGB2,LCP1,CDC42,SAR1B,BCAP31,GDI1,CD36,UBE2L3,GPI,SLC2A1,PARK7,PPIA,GNB2L1,HSPA8,ARF1,ITGAM,RAN,ITGB3
GO:0008544	Epidermis development	47	0.38	4.09e-06	9606.ENSP00000167586,9606.ENSP00000225899,9606.ENSP00000246533,9606.ENSP00000246635,9606.ENSP00000246646,9606.ENSP00000246662,9606.ENSP00000251643,9606.ENSP00000251646,9606.ENSP00000252242,9606.ENSP00000252244,9606.ENSP00000252245,9606.ENSP00000252252,9606.ENSP00000254043,9606.ENSP00000257901,9606.ENSP00000257951,9606.ENSP00000264651,9606.ENSP00000269576,9606.ENSP00000270142,9606.ENSP00000293745,…	KRT14,KRT32,CAPNS1,KRT13,KRT38,KRT9,KRT12,KRT33B,KRT5,KRT1,KRT75,KRT6B,KRT15,KRT85,KRT84,KRT24,KRT10,SOD1,KRT72,KRT16,KRT27,KRT28,KRT78,KRT73,KRT74,KRT17,KRT2,KRT79,KRT7,KRT76,KRT77,CTNNB1,HLA-DRB1,KRT19,GNAS,CLIC4,ANXA1,KRT18,KRT35,PAFAH1B1,KRT3,FLNB,CAPN1,ATP2A2,KRT86,KRT4,KRT8
GO:0050852	T cell receptor signaling pathway	27	0.54	4.09e-06	9606.ENSP00000044462,9606.ENSP00000215832,9606.ENSP00000216455,9606.ENSP00000216802,9606.ENSP00000223321,9606.ENSP00000231487,9606.ENSP00000261479,9606.ENSP00000261712,9606.ENSP00000262193,9606.ENSP00000284240,9606.ENSP00000310129,9606.ENSP00000310572,9606.ENSP00000334153,9606.ENSP00000353099,9606.ENSP00000359910,9606.ENSP00000362334,9606.ENSP00000363993,9606.ENSP00000364076,9606.ENSP00000364114,…	PSMA4,MAPK1,PSMA3,PSME2,PSMA2,SKP1,PSMA6,PSMD11,PSMB1,THY1,PSMD2,PSMC5,RFTN1,HLA-DRB1,PSMA7,PSMB2,PSMB9,HLA-DQA2,HLA-DRB5,HLA-DRA,HLA-A,HLA-DPA1,HLA-DPB1,PSMA1,PSMD6,PSMC3,PSMB3
GO:0072599	Establishment of protein localization to endoplasmic reticulum	22	0.62	4.14e-06	9606.ENSP00000230050,9606.ENSP00000251453,9606.ENSP00000264710,9606.ENSP00000309334,9606.ENSP00000311430,9606.ENSP00000322419,9606.ENSP00000324173,9606.ENSP00000339095,9606.ENSP00000346037,9606.ENSP00000346067,9606.ENSP00000354739,9606.ENSP00000359345,9606.ENSP00000361076,9606.ENSP00000362744,9606.ENSP00000379506,9606.ENSP00000388107,9606.ENSP00000400467,9606.ENSP00000403172,9606.ENSP00000428085,…	RPS12,RPS16,RAB10,RPL15,RPL4,RPLP2,HSPA5,RPS7,RPLP1,RPSA,RPL12,RPL5,RPL7A,RPS4X,RPL14,UBA52,RPL9,RPL6,RPL30,RPL18,RPLP0,ASNA1
GO:0010565	Regulation of cellular ketone metabolic process	29	0.52	4.20e-06	9606.ENSP00000009530,9606.ENSP00000044462,9606.ENSP00000216455,9606.ENSP00000216802,9606.ENSP00000223321,9606.ENSP00000227667,9606.ENSP00000236850,9606.ENSP00000261479,9606.ENSP00000261712,9606.ENSP00000262193,9606.ENSP00000276461,9606.ENSP00000310129,9606.ENSP00000310572,9606.ENSP00000339191,9606.ENSP00000350310,9606.ENSP00000350353,9606.ENSP00000350425,9606.ENSP00000354511,9606.ENSP00000359910,…	CD74,PSMA4,PSMA3,PSME2,PSMA2,APOC3,APOA1,PSMA6,PSMD11,PSMB1,ERLIN2,PSMD2,PSMC5,CAV1,ATP2B4,METTL20,APOA4,COMT,PSMA7,PSMB2,PSMB9,ANXA1,ERLIN1,PSMA1,PSMD6,PARK7,ACADVL,PSMC3,PSMB3
GO:0051222	Positive regulation of protein transport	42	0.41	4.20e-06	9606.ENSP00000215832,9606.ENSP00000219169,9606.ENSP00000229239,9606.ENSP00000243077,9606.ENSP00000248975,9606.ENSP00000263645,9606.ENSP00000264335,9606.ENSP00000277865,9606.ENSP00000286713,9606.ENSP00000299138,9606.ENSP00000304236,9606.ENSP00000306099,9606.ENSP00000306330,9606.ENSP00000306361,9606.ENSP00000307078,9606.ENSP00000310036,9606.ENSP00000336762,9606.ENSP00000336829,9606.ENSP00000348461,…	MAPK1,NUTF2,GAPDH,LRP1,YWHAH,CD81,YWHAE,GLUD1,STOM,VPS35,CD14,FGB,YWHAG,FGA,KIF5B,CD34,ANG,FGG,RAC1,MYO1C,HLA-DRB1,MYH10,EZR,FLNA,RBP4,HSP90AB1,YWHAB,HLA-E,ASPH,YWHAQ,YWHAZ,ITGB2,CDC42,SAR1B,BCAP31,UBE2L3,GPI,PPIA,GNB2L1,ARF1,ITGAM,RAN
GO:0035556	Intracellular signal transduction	128	0.21	4.31e-06	9606.ENSP00000005257,9606.ENSP00000044462,9606.ENSP00000215832,9606.ENSP00000216455,9606.ENSP00000216802,9606.ENSP00000222120,9606.ENSP00000223321,9606.ENSP00000225698,9606.ENSP00000227525,9606.ENSP00000228945,9606.ENSP00000231487,9606.ENSP00000233997,9606.ENSP00000238738,9606.ENSP00000241337,9606.ENSP00000246792,9606.ENSP00000248553,9606.ENSP00000250559,9606.ENSP00000252486,9606.ENSP00000255882,…	RALA,PSMA4,MAPK1,PSMA3,PSME2,RAB3D,PSMA2,C1QBP,TMEM109,ARHGDIB,SKP1,AZU1,RHOQ,GSTM2,RRAS,HSPB1,RAP1B,APOE,PI4KA,SDCBP,ITGAV,PEBP1,PSMA6,PSMD11,PIK3C3,PSMB1,RAB2A,MAPK3,YWHAE,RAB10,RAB7A,RAB15,RALB,RAB5A,GNA12,RAB3C,DDAH1,AKR1B1,GNAQ,KPNB1,CALM3,PF4,COL1A2,RAB8A,CD14,RAB33B,PSMD2,RAB1B,PSMC5,AQP1,RAB8B,GNAI2,CLU,CALML3,RAB43,PPP2R1A,FBN1,RAB11B,GNAL,SGCD,CAMK2D,RAC1,SPTBN1,RAB4B,ATP2A1,RAB5B,ATP1A…
GO:0006979	Response to oxidative stress	45	0.39	4.38e-06	9606.ENSP00000215832,9606.ENSP00000225275,9606.ENSP00000225964,9606.ENSP00000241052,9606.ENSP00000251595,9606.ENSP00000252244,9606.ENSP00000252486,9606.ENSP00000262746,9606.ENSP00000263025,9606.ENSP00000265462,9606.ENSP00000270142,9606.ENSP00000285381,9606.ENSP00000295006,9606.ENSP00000298510,9606.ENSP00000301522,9606.ENSP00000307940,9606.ENSP00000311165,9606.ENSP00000313199,9606.ENSP00000333994,…	MAPK1,MPO,COL1A1,CAT,HBA2,KRT1,APOE,PRDX1,MAPK3,PRDX5,SOD1,CA3,CAPN2,PRDX3,PRDX2,EEF2,AQP1,HNRNPD,HBB,SNCA,PRDX6,APOD,HP,APOA4,TPM1,LCN2,TXN,HSPA1B,ANXA1,CYBB,PRDX4,SOD3,GPX3,HSPD1,NME1-NME2,MB,GSTP1,ALAD,IDH1,CD36,PARK7,CRYAB,ATP2A2,LDHA,SOD2
GO:0016051	Carbohydrate biosynthetic process	23	0.6	4.52e-06	9606.ENSP00000222286,9606.ENSP00000226253,9606.ENSP00000229239,9606.ENSP00000229270,9606.ENSP00000234590,9606.ENSP00000245206,9606.ENSP00000270776,9606.ENSP00000285930,9606.ENSP00000305995,9606.ENSP00000321259,9606.ENSP00000324105,9606.ENSP00000327070,9606.ENSP00000359991,9606.ENSP00000360124,9606.ENSP00000360522,9606.ENSP00000361140,9606.ENSP00000362413,9606.ENSP00000378669,9606.ENSP00000391481,…	GAPDHS,ALDOC,GAPDH,TPI1,ENO1,GOT2,PGD,AKR1B1,PGK2,TALDO1,ENO3,MDH2,PGAM1,PGM1,RBP4,AKR1A1,PGK1,ALDOA,TKT,GPI,SLC2A1,ENO2,MDH1
GO:0019318	Hexose metabolic process	26	0.55	4.52e-06	9606.ENSP00000222286,9606.ENSP00000226253,9606.ENSP00000229239,9606.ENSP00000229270,9606.ENSP00000234590,9606.ENSP00000245206,9606.ENSP00000269848,9606.ENSP00000285930,9606.ENSP00000297785,9606.ENSP00000305995,9606.ENSP00000320171,9606.ENSP00000324105,9606.ENSP00000325527,9606.ENSP00000327070,9606.ENSP00000339933,9606.ENSP00000345179,9606.ENSP00000359991,9606.ENSP00000360124,9606.ENSP00000360522,…	GAPDHS,ALDOC,GAPDH,TPI1,ENO1,GOT2,PFKL,AKR1B1,ALDH1A1,PGK2,PKM,ENO3,FBN1,MDH2,PKLR,APOD,PGAM1,PGM1,RBP4,AKR1A1,PGK1,BPGM,ALDOA,GPI,ENO2,MDH1
GO:0031099	Regeneration	26	0.55	4.52e-06	9606.ENSP00000220763,9606.ENSP00000226218,9606.ENSP00000236850,9606.ENSP00000236959,9606.ENSP00000263645,9606.ENSP00000264908,9606.ENSP00000265131,9606.ENSP00000296755,9606.ENSP00000299106,9606.ENSP00000304669,9606.ENSP00000308938,9606.ENSP00000320171,9606.ENSP00000324105,9606.ENSP00000341170,9606.ENSP00000345179,9606.ENSP00000356969,9606.ENSP00000358723,9606.ENSP00000362924,9606.ENSP00000366109,…	CPQ,VTN,APOA1,ATIC,CD81,ANXA3,TNC,MAP1B,JAM3,CTNNA1,PLG,PKM,ENO3,PTN,APOD,APOA2,RAP1A,GSN,ANXA1,CD9,PTGFRN,LCP1,GSTP1,RPL30,NNMT,NEFL
GO:0051094	Positive regulation of developmental process	109	0.23	4.59e-06	9606.ENSP00000009530,9606.ENSP00000052754,9606.ENSP00000215832,9606.ENSP00000225698,9606.ENSP00000225964,9606.ENSP00000231751,9606.ENSP00000233242,9606.ENSP00000236850,9606.ENSP00000243077,9606.ENSP00000245907,9606.ENSP00000246792,9606.ENSP00000248553,9606.ENSP00000250378,9606.ENSP00000252486,9606.ENSP00000254722,9606.ENSP00000260130,9606.ENSP00000260356,9606.ENSP00000263277,9606.ENSP00000263413,…	CD74,DCN,MAPK1,C1QBP,COL1A1,LTF,APOB,APOA1,LRP1,C3,RRAS,HSPB1,CMA1,APOE,SERPINF1,SDCBP,THBS1,EHD2,C6,ADD1,SCARB2,ANXA3,PDCD6,IQGAP1,KRT10,SFRP2,DDAH1,CA2,CAPN2,ARPC2,PF4,ERAP1,MAP1B,VPS35,PPIB,NUDT21,CTNNA1,FGB,FGA,KRT17,CD34,KRT2,AQP1,CPNE1,BASP1,PKM,CALR,HSPA5,LIMS2,P4HB,FGG,PLS1,NME1,RTN4,PTN,PPP1CC,CAV3,DPYSL3,CTNNB1,FN1,PDLIM7,RAC1,AP2A1,XRCC6,HLA-DRB1,PNP,AGT,THBS2,EZR,F11R,LMNA,S100A9,S100…
GO:0043112	Receptor metabolic process	21	0.64	4.60e-06	9606.ENSP00000243077,9606.ENSP00000261889,9606.ENSP00000263645,9606.ENSP00000273047,9606.ENSP00000292807,9606.ENSP00000327694,9606.ENSP00000333547,9606.ENSP00000338345,9606.ENSP00000339191,9606.ENSP00000341940,9606.ENSP00000351926,9606.ENSP00000356042,9606.ENSP00000371958,9606.ENSP00000379350,9606.ENSP00000380948,9606.ENSP00000381601,9606.ENSP00000399421,9606.ENSP00000431984,9606.ENSP00000461945,…	LRP1,SNX1,CD81,RAB5A,AP2M1,AP2A2,RAB11B,SNCA,CAV1,CAV3,AP2A1,EZR,CD9,ITGB1,ITGB2,MX1,CD36,CAPN1,RAB31,CLTC,AP2B1
GO:0008015	Blood circulation	45	0.39	4.61e-06	9606.ENSP00000216336,9606.ENSP00000222271,9606.ENSP00000228841,9606.ENSP00000229264,9606.ENSP00000233997,9606.ENSP00000250378,9606.ENSP00000252486,9606.ENSP00000264832,9606.ENSP00000265023,9606.ENSP00000270142,9606.ENSP00000278407,9606.ENSP00000282588,9606.ENSP00000284031,9606.ENSP00000290378,9606.ENSP00000296046,9606.ENSP00000296412,9606.ENSP00000296754,9606.ENSP00000297268,9606.ENSP00000306099,…	CTSG,COMP,MYL2,GNB3,AZU1,CMA1,APOE,ICAM1,KNG1,SOD1,SERPING1,ITGA1,DDAH1,ACTC1,CPA3,ADH5,ERAP1,COL1A2,FGB,FGA,MYL1,CD34,HBB,FGG,SGCD,CAV1,CAMK2D,CAV3,MYL4,MYH7,TPM1,MYOF,CYB5R3,ATP1A2,AGT,ATP1B1,F11R,SNX5,MYL3,CDC42,ARHGAP35,RHOA,MME,ATP1A1,SOD2
GO:0032102	Negative regulation of response to external stimulus	43	0.4	4.61e-06	9606.ENSP00000205948,9606.ENSP00000223642,9606.ENSP00000225698,9606.ENSP00000226218,9606.ENSP00000231751,9606.ENSP00000232003,9606.ENSP00000236850,9606.ENSP00000248598,9606.ENSP00000252244,9606.ENSP00000252486,9606.ENSP00000254722,9606.ENSP00000255040,9606.ENSP00000257770,9606.ENSP00000260356,9606.ENSP00000264690,9606.ENSP00000265023,9606.ENSP00000270142,9606.ENSP00000278407,9606.ENSP00000299138,…	APOH,C5,C1QBP,VTN,LTF,HRG,APOA1,FGL2,KRT1,APOE,SERPINF1,APCS,NT5E,THBS1,KLKB1,KNG1,SOD1,SERPING1,VPS35,PRDX2,FGB,FGA,F2,PLG,CD34,A2M,FGG,APOD,ANXA2,PCBP2,HLA-DRB1,NENF,HTRA1,HLA-E,CD9,CORO1B,PROS1,HLA-A,GSTP1,HLA-B,PSMA1,NUCB2,ELANE
GO:0038095	Fc-epsilon receptor signaling pathway	22	0.62	4.61e-06	9606.ENSP00000044462,9606.ENSP00000215832,9606.ENSP00000216455,9606.ENSP00000216802,9606.ENSP00000223321,9606.ENSP00000231487,9606.ENSP00000261479,9606.ENSP00000261712,9606.ENSP00000262193,9606.ENSP00000263025,9606.ENSP00000291295,9606.ENSP00000310129,9606.ENSP00000310572,9606.ENSP00000348461,9606.ENSP00000359910,9606.ENSP00000362334,9606.ENSP00000363993,9606.ENSP00000414359,9606.ENSP00000418695,…	PSMA4,MAPK1,PSMA3,PSME2,PSMA2,SKP1,PSMA6,PSMD11,PSMB1,MAPK3,CALM3,PSMD2,PSMC5,RAC1,PSMA7,PSMB2,PSMB9,PSMA1,PSMD6,IGLL5,PSMC3,PSMB3
GO:0045454	Cell redox homeostasis	16	0.76	5.09e-06	9606.ENSP00000225275,9606.ENSP00000246024,9606.ENSP00000262455,9606.ENSP00000262746,9606.ENSP00000265462,9606.ENSP00000286091,9606.ENSP00000298510,9606.ENSP00000300289,9606.ENSP00000301522,9606.ENSP00000327801,9606.ENSP00000342026,9606.ENSP00000363641,9606.ENSP00000367851,9606.ENSP00000368646,9606.ENSP00000369081,9606.ENSP00000385385	MPO,TMX4,ERP44,PRDX1,PRDX5,PDIA4,PRDX3,PDIA3,PRDX2,P4HB,PRDX6,TXN,CYBB,PRDX4,TXNDC5,PDIA6
GO:0030335	Positive regulation of cell migration	54	0.35	5.14e-06	9606.ENSP00000009530,9606.ENSP00000215832,9606.ENSP00000217407,9606.ENSP00000219150,9606.ENSP00000225655,9606.ENSP00000225698,9606.ENSP00000225964,9606.ENSP00000226218,9606.ENSP00000243077,9606.ENSP00000246792,9606.ENSP00000248553,9606.ENSP00000252699,9606.ENSP00000254301,9606.ENSP00000260130,9606.ENSP00000260356,9606.ENSP00000261023,9606.ENSP00000262030,9606.ENSP00000262407,9606.ENSP00000263025,…	CD74,MAPK1,LBP,CORO1A,PFN1,C1QBP,COL1A1,VTN,LRP1,RRAS,HSPB1,ACTN4,LGALS3,SDCBP,THBS1,ITGAV,ATP5B,ITGA2B,MAPK3,ICAM1,ANXA3,PDCD6,IQGAP1,S100A11,FERMT3,THY1,PLG,GNAI2,CALR,HSPA5,FBLN1,RTN4,CAV1,THBS4,PTN,FN1,RAC1,MYO1C,AGT,FLNA,ANXA1,MYADM,ITGB1,ILK,ATP5A1,RDX,RHOA,GPI,GNB2L1,SOD2,ITGB3,PECAM1,ELANE,CPNE3
GO:0006883	Cellular sodium ion homeostasis	10	1.08	5.22e-06	9606.ENSP00000218548,9606.ENSP00000262623,9606.ENSP00000286371,9606.ENSP00000322061,9606.ENSP00000354490,9606.ENSP00000355627,9606.ENSP00000356790,9606.ENSP00000357060,9606.ENSP00000444688,9606.ENSP00000445306	ATP12A,ATP4A,ATP1B3,C7,ATP1A2,AGT,ATP1B1,ATP1A4,ATP1A3,ATP1A1
GO:0042026	Protein refolding	10	1.08	5.22e-06	9606.ENSP00000297185,9606.ENSP00000310219,9606.ENSP00000324173,9606.ENSP00000335153,9606.ENSP00000364801,9606.ENSP00000373620,9606.ENSP00000378199,9606.ENSP00000383003,9606.ENSP00000432083,9606.ENSP00000452780	HSPA9,HSPA6,HSPA5,HSP90AA1,HSPA1B,HSPD1,HSPA2,FKBP1A,HSPA8,B2M
GO:0071407	Cellular response to organic cyclic compound	55	0.35	5.26e-06	9606.ENSP00000078429,9606.ENSP00000215832,9606.ENSP00000215909,9606.ENSP00000225964,9606.ENSP00000241337,9606.ENSP00000248975,9606.ENSP00000250559,9606.ENSP00000254722,9606.ENSP00000262494,9606.ENSP00000263025,9606.ENSP00000264832,9606.ENSP00000265131,9606.ENSP00000270142,9606.ENSP00000272519,9606.ENSP00000286548,9606.ENSP00000296930,9606.ENSP00000298223,9606.ENSP00000299767,9606.ENSP00000304669,…	GNA11,MAPK1,LGALS1,COL1A1,GSTM2,YWHAH,RAP1B,SERPINF1,GNAO1,MAPK3,ICAM1,TNC,SOD1,RALB,GNAQ,NPM1,FOLR2,HSP90B1,CTNNA1,AQP1,HNRNPD,CALR,HSPA5,GNAL,SNCA,CAV1,PKLR,PTN,GNAI1,CTNNB1,ACTB,ATP2B4,MSN,ATP1A2,EZR,RAP1A,FLNA,GNAI3,GNAS,HSP90AB1,ASS1,GNA14,ANXA1,ACTR2,DEFA1B,GSTP1,FHL2,RHOA,UBE2L3,PGRMC2,ATP1A3,ATP1A1,RAN,PHB,GNB1
GO:0065003	Protein-containing complex assembly	103	0.24	5.27e-06	9606.ENSP00000009530,9606.ENSP00000216218,9606.ENSP00000226218,9606.ENSP00000227667,9606.ENSP00000231487,9606.ENSP00000233242,9606.ENSP00000236850,9606.ENSP00000244537,9606.ENSP00000252244,9606.ENSP00000252486,9606.ENSP00000254801,9606.ENSP00000254810,9606.ENSP00000255040,9606.ENSP00000261712,9606.ENSP00000262225,9606.ENSP00000263025,9606.ENSP00000263168,9606.ENSP00000263408,9606.ENSP00000263867,…	CD74,ST13,VTN,APOC3,SKP1,APOB,APOA1,HIST1H4F,KRT1,APOE,IGJ,H3F3B,APCS,PSMD11,TMED2,MAPK3,CAPZA1,C9,CAPG,PDCD6,KRT10,PFKL,FERMT3,CCT8,HIST1H2BD,AP2M1,ARPC2,NPM1,COL1A2,CCT2,NUDT21,HSPA4,TMED10,FGB,FGA,RAB1B,HP1BP3,CLU,TLN1,TCP1,UGDH,CALR,PPP2R1A,P4HB,ALDH1A3,HSP90AA1,ANG,FGG,RTN4,SNCA,CTNNB1,EPB41,RPSA,ALDH9A1,FN1,FMOD,RAC1,APOA4,RAD23B,HLA-DRB1,KCTD8,RPL12,CAPZA2,APOA2,HIST2H2BE,RPL5,HSP90AB1,SET…
GO:0071692	Protein localization to extracellular region	24	0.58	5.27e-06	9606.ENSP00000222120,9606.ENSP00000222271,9606.ENSP00000226355,9606.ENSP00000247461,9606.ENSP00000261735,9606.ENSP00000261978,9606.ENSP00000264710,9606.ENSP00000267512,9606.ENSP00000270645,9606.ENSP00000282878,9606.ENSP00000286091,9606.ENSP00000300935,9606.ENSP00000312734,9606.ENSP00000325527,9606.ENSP00000333547,9606.ENSP00000336829,9606.ENSP00000349541,9606.ENSP00000355627,9606.ENSP00000357688,…	RAB3D,COMP,AFM,CANX,ERP29,LTBP2,RAB10,RAB15,RCN3,RAB3C,PDIA4,RAB8A,RAB8B,FBN1,RAB11B,FGG,PTRF,AGT,S100A13,GNAS,ANXA1,PAFAH1B1,PARK7,CTRP5
GO:0006605	Protein targeting	42	0.41	5.31e-06	9606.ENSP00000230050,9606.ENSP00000241052,9606.ENSP00000244763,9606.ENSP00000251453,9606.ENSP00000260130,9606.ENSP00000261978,9606.ENSP00000264335,9606.ENSP00000264896,9606.ENSP00000265062,9606.ENSP00000268379,9606.ENSP00000302961,9606.ENSP00000306330,9606.ENSP00000309334,9606.ENSP00000311430,9606.ENSP00000312734,9606.ENSP00000315130,9606.ENSP00000322419,9606.ENSP00000324173,9606.ENSP00000335153,…	RPS12,CAT,SSR1,RPS16,SDCBP,LTBP2,YWHAE,SCARB2,RAB7A,UQCRC2,HSPA4,YWHAG,RPL15,RPL4,RAB8B,CLU,RPLP2,HSPA5,HSP90AA1,RPS7,RPLP1,RPSA,MYO1C,RPL12,RPL5,RPL7A,YWHAB,RPS4X,SLC25A6,YWHAQ,HSPD1,YWHAZ,RPL14,UBA52,IDH1,RPL9,RPL6,RPL30,HSPA8,RPL18,RPLP0,ASNA1
GO:0044282	Small molecule catabolic process	47	0.38	5.31e-06	9606.ENSP00000217426,9606.ENSP00000220764,9606.ENSP00000222286,9606.ENSP00000222381,9606.ENSP00000226253,9606.ENSP00000229239,9606.ENSP00000229270,9606.ENSP00000234590,9606.ENSP00000245206,9606.ENSP00000252486,9606.ENSP00000257770,9606.ENSP00000261733,9606.ENSP00000265838,9606.ENSP00000269848,9606.ENSP00000270776,9606.ENSP00000273359,9606.ENSP00000277865,9606.ENSP00000284031,9606.ENSP00000285093,…	AHCY,DECR1,GAPDHS,PON1,ALDOC,GAPDH,TPI1,ENO1,GOT2,APOE,NT5E,ALDH2,ACAT1,PFKL,PGD,ABHD10,GLUD1,DDAH1,ACAA2,CBR3,ADH5,BDH2,ALDH1A1,PKM,ENO3,GLUD2,DLST,PKLR,PNP,ECHS1,PGAM1,PGM1,AKR1A1,PGK1,DDAH2,ALDH1B1,ESD,HADHA,BPGM,ALDOA,ALDH7A1,PCYOX1,GPI,PARK7,ENO2,ACADVL,ETFA
GO:0006957	Complement activation, alternative pathway	9	1.18	5.47e-06	9606.ENSP00000223642,9606.ENSP00000224181,9606.ENSP00000245907,9606.ENSP00000263408,9606.ENSP00000322061,9606.ENSP00000354458,9606.ENSP00000356399,9606.ENSP00000360281,9606.ENSP00000416561	C5,C8G,C3,C9,C7,C8A,CFH,C8B,CFB
GO:0005975	Carbohydrate metabolic process	50	0.36	5.63e-06	9606.ENSP00000216962,9606.ENSP00000222286,9606.ENSP00000226253,9606.ENSP00000229239,9606.ENSP00000229270,9606.ENSP00000234590,9606.ENSP00000235835,9606.ENSP00000245206,9606.ENSP00000261733,9606.ENSP00000269848,9606.ENSP00000270776,9606.ENSP00000273359,9606.ENSP00000285930,9606.ENSP00000291295,9606.ENSP00000297785,9606.ENSP00000305995,9606.ENSP00000319501,9606.ENSP00000320171,9606.ENSP00000321259,…	PYGB,GAPDHS,ALDOC,GAPDH,TPI1,ENO1,AKR7A2,GOT2,ALDH2,PFKL,PGD,ABHD10,AKR1B1,CALM3,ALDH1A1,PGK2,UGDH,PKM,TALDO1,ENO3,FBN1,MDH2,LEPR,IDH2,PKLR,GANAB,PPP1CC,APOD,MYOF,CYB5R3,GSTO1,PGAM1,PGM1,RBP4,AKR1A1,PGK1,GLO1,ALDH1B1,BPGM,ALDOA,PPP1CB,LDHB,IDH1,TKT,GPI,PGAM4,SLC2A1,ENO2,MDH1,LDHA
GO:0006873	Cellular ion homeostasis	63	0.32	5.72e-06	9606.ENSP00000215832,9606.ENSP00000218548,9606.ENSP00000231487,9606.ENSP00000231751,9606.ENSP00000241337,9606.ENSP00000243077,9606.ENSP00000251337,9606.ENSP00000252486,9606.ENSP00000261023,9606.ENSP00000262030,9606.ENSP00000262418,9606.ENSP00000262623,9606.ENSP00000263025,9606.ENSP00000264335,9606.ENSP00000264613,9606.ENSP00000265023,9606.ENSP00000265062,9606.ENSP00000265983,9606.ENSP00000270142,…	MAPK1,ATP12A,SKP1,LTF,GSTM2,LRP1,GNAT2,APOE,ITGAV,ATP5B,SLC4A1,ATP4A,MAPK3,YWHAE,CP,KNG1,RAB7A,HPX,SOD1,ATP6V1A,THY1,CA2,ATP1B3,CALM3,CKB,HSP90B1,F2,CALR,C7,SNCA,CAV1,CAMK2D,CAV3,ANXA6,ATP2A1,ATP2B4,ATP1A2,TGM2,AGT,CD55,ATP1B1,ATP1A4,S100A8,S100A9,GSTO1,RHAG,ANXA7,LCN2,CLIC4,ASPH,TF,IMMT,BCAP31,CD36,GNA13,ARF1,ATP2A2,CAND1,ATP1A3,ATP1A1,ELANE,TPT1,GNB1
GO:0051640	Organelle localization	59	0.33	5.89e-06	9606.ENSP00000216181,9606.ENSP00000222120,9606.ENSP00000248437,9606.ENSP00000252699,9606.ENSP00000262225,9606.ENSP00000263238,9606.ENSP00000264335,9606.ENSP00000264710,9606.ENSP00000264933,9606.ENSP00000265062,9606.ENSP00000267113,9606.ENSP00000267512,9606.ENSP00000282878,9606.ENSP00000284440,9606.ENSP00000289228,9606.ENSP00000290158,9606.ENSP00000295897,9606.ENSP00000296755,9606.ENSP00000296930,…	MYH9,RAB3D,TUBA4A,ACTN4,TMED2,ACTR3,YWHAE,RAB10,PDCD6,RAB7A,ESYT1,RAB15,RAB3C,UCHL1,ACTR1B,KPNB1,ALB,MAP1B,NPM1,RAB8A,TUBA1A,TMED10,YWHAG,KIF5B,RAB1B,RAB8B,MYO1D,PPP2R1A,TMED9,RAB11B,HSP90AA1,TUBB,TUBB4B,CAV3,CTNNB1,DYNC1H1,ATP2A1,MYO1C,MAP4,MYH10,EZR,S100A13,ACTR1A,ACTR2,CD59,YWHAZ,ITGB1,PAFAH1B1,MX1,CDC42,SAR1B,RAB1A,KIF5C,DCTN2,KIF5A,SERPINA1,ARF1,RAN,NEFL
GO:0045428	Regulation of nitric oxide biosynthetic process	16	0.75	5.96e-06	9606.ENSP00000264832,9606.ENSP00000284031,9606.ENSP00000310036,9606.ENSP00000315130,9606.ENSP00000333994,9606.ENSP00000335153,9606.ENSP00000339191,9606.ENSP00000348461,9606.ENSP00000350310,9606.ENSP00000355361,9606.ENSP00000355627,9606.ENSP00000360609,9606.ENSP00000361471,9606.ENSP00000364945,9606.ENSP00000380948,9606.ENSP00000399421	ICAM1,DDAH1,CD34,CLU,HBB,HSP90AA1,CAV1,RAC1,ATP2B4,CD47,AGT,HSP90AB1,ASS1,DDAH2,ITGB2,CD36
GO:0071495	Cellular response to endogenous stimulus	96	0.24	6.00e-06	9606.ENSP00000078429,9606.ENSP00000215832,9606.ENSP00000219150,9606.ENSP00000222271,9606.ENSP00000225964,9606.ENSP00000228825,9606.ENSP00000233242,9606.ENSP00000238738,9606.ENSP00000241337,9606.ENSP00000243077,9606.ENSP00000248975,9606.ENSP00000250559,9606.ENSP00000254722,9606.ENSP00000261978,9606.ENSP00000262494,9606.ENSP00000263025,9606.ENSP00000264710,9606.ENSP00000264832,9606.ENSP00000265131,…	GNA11,MAPK1,CORO1A,COMP,COL1A1,ARPC3,APOB,RHOQ,GSTM2,LRP1,YWHAH,RAP1B,SERPINF1,LTBP2,GNAO1,MAPK3,RAB10,ICAM1,TNC,IQGAP1,SOD1,ATP6V1A,CA2,AKR1B1,GNAQ,CAPN2,CLEC3B,ITGB5,MAP1B,COL1A2,FOLR2,HSP90B1,RAB8A,COL3A1,CTNNA1,FGB,YWHAG,EEF2,AQP1,RAB8B,HNRNPD,NCL,PKM,CALR,HSPA5,FBN1,LEPR,GNAL,SNCA,CAV1,PKLR,PTN,CAV3,CTNNB1,FMOD,HNRNPH1,PTBP1,ACTB,ATP2B4,ATP1A2,COL6A1,AGT,ACTA1,EZR,F11R,RAP1A,FLNA,GNAI3,GNAS,…
GO:0050801	Ion homeostasis	72	0.29	6.07e-06	9606.ENSP00000052754,9606.ENSP00000215832,9606.ENSP00000218548,9606.ENSP00000231487,9606.ENSP00000231751,9606.ENSP00000236850,9606.ENSP00000241337,9606.ENSP00000243077,9606.ENSP00000251337,9606.ENSP00000252486,9606.ENSP00000261023,9606.ENSP00000262030,9606.ENSP00000262418,9606.ENSP00000262623,9606.ENSP00000263025,9606.ENSP00000264335,9606.ENSP00000264613,9606.ENSP00000265023,9606.ENSP00000265062,…	DCN,MAPK1,ATP12A,SKP1,LTF,APOA1,GSTM2,LRP1,GNAT2,APOE,ITGAV,ATP5B,SLC4A1,ATP4A,MAPK3,YWHAE,CP,KNG1,RAB7A,HPX,SOD1,RCN3,ATP6V1A,THY1,CA2,ATP1B3,CALM3,BDH2,CKB,HSP90B1,EPB42,F2,CALR,C7,SGCD,SNCA,CAV1,CAMK2D,CAV3,ANXA6,ATP2A1,ATP2B4,ATP1A2,TGM2,AGT,CD55,ATP1B1,ATP1A4,S100A8,S100A9,GSTO1,RHAG,ANXA7,LCN2,CLIC4,ASPH,FHL1,TF,IMMT,BCAP31,CD36,GNA13,GNB2L1,ARF1,ATP2A2,CAND1,ATP1A3,ATP1A1,B2M,ELANE,TPT1,GN…
GO:0023056	Positive regulation of signaling	134	0.2	6.16e-06	9606.ENSP00000009530,9606.ENSP00000044462,9606.ENSP00000052754,9606.ENSP00000157600,9606.ENSP00000215832,9606.ENSP00000215909,9606.ENSP00000216455,9606.ENSP00000216802,9606.ENSP00000217407,9606.ENSP00000223321,9606.ENSP00000223642,9606.ENSP00000225698,9606.ENSP00000225964,9606.ENSP00000226218,9606.ENSP00000229239,9606.ENSP00000231751,9606.ENSP00000236850,9606.ENSP00000241052,9606.ENSP00000241337,…	CD74,PSMA4,DCN,LMCD1,MAPK1,LGALS1,PSMA3,PSME2,LBP,PSMA2,C5,C1QBP,COL1A1,VTN,GAPDH,LTF,APOA1,CAT,GSTM2,LRP1,C3,YWHAH,RAP1B,APOE,ACTN4,SDCBP,THBS1,PSMA6,PSMD11,ERP29,PSMB1,MAPK3,CD81,YWHAE,ICAM1,HPX,TIMP3,IQGAP1,SOD1,SFRP2,GLUD1,ITGA1,CA2,AKR1B1,CALM3,VPS35,PDIA3,PRDX2,CD14,COL3A1,CTNNA1,FGB,YWHAG,FGA,KIF5B,F2,CD34,PSMD2,PSMC5,PPP2R1B,RAB8B,GNAI2,CLU,CPNE1,CALR,PPP2R1A,LIMS2,HSP90AA1,FGG,SLC44A2,RT…
GO:0031347	Regulation of defense response	64	0.31	6.19e-06	9606.ENSP00000044462,9606.ENSP00000216455,9606.ENSP00000216802,9606.ENSP00000217407,9606.ENSP00000223321,9606.ENSP00000225698,9606.ENSP00000231487,9606.ENSP00000236850,9606.ENSP00000245907,9606.ENSP00000248598,9606.ENSP00000250378,9606.ENSP00000252244,9606.ENSP00000252486,9606.ENSP00000254722,9606.ENSP00000255040,9606.ENSP00000256104,9606.ENSP00000257770,9606.ENSP00000261479,9606.ENSP00000261712,…	PSMA4,PSMA3,PSME2,LBP,PSMA2,C1QBP,SKP1,APOA1,C3,FGL2,CMA1,KRT1,APOE,SERPINF1,APCS,FABP4,NT5E,PSMA6,PSMD11,PSMB1,MAPK3,CD81,KLKB1,BST1,HPX,SOD1,SERPING1,ERAP1,VPS35,F2,PSMD2,PSMC5,A2M,LAMP1,SNCA,APOD,PGLYRP2,XRCC6,PCBP2,HLA-DRB1,TGM2,CD47,AGT,S100A8,S100A9,HTRA1,PSMA7,HSP90AB1,PSMB2,PSMB9,HLA-E,ANXA1,HSPD1,XRCC5,HLA-A,GSTP1,AHSG,HLA-B,PSMA1,PSMD6,PARK7,ELANE,PSMC3,PSMB3
GO:0032989	Cellular component morphogenesis	60	0.32	6.19e-06	9606.ENSP00000211998,9606.ENSP00000215832,9606.ENSP00000228841,9606.ENSP00000243077,9606.ENSP00000259365,9606.ENSP00000261889,9606.ENSP00000263025,9606.ENSP00000264710,9606.ENSP00000268182,9606.ENSP00000268603,9606.ENSP00000282588,9606.ENSP00000284440,9606.ENSP00000290378,9606.ENSP00000296755,9606.ENSP00000298159,9606.ENSP00000300935,9606.ENSP00000305988,9606.ENSP00000307078,9606.ENSP00000309539,…	VCL,MAPK1,MYL2,LRP1,TMOD1,SNX1,MAPK3,RAB10,IQGAP1,CDH11,ITGA1,UCHL1,ACTC1,MAP1B,CFL2,RAB8A,ALCAM,KIF5B,DPYSL2,UGT8,NEFH,CPNE1,TUBB3,CRMP1,HSP90AA1,PTN,CTNNB1,PDLIM7,RAC1,SPTBN1,ACTB,TPM1,MYH10,KRT19,ACTA1,EZR,CSRP1,SPTA1,S100A6,HSP90AB1,SPTAN1,CD9,ITGB1,MYH11,ILK,PAFAH1B1,CDC42,ARHGAP35,IMMT,KIF5C,RHOA,KIF5A,WDR1,SPTBN2,ACTN2,KRT8,SPTB,MYH3,MYH14,NEFL
GO:0006458	De novo protein folding	13	0.87	6.55e-06	9606.ENSP00000009530,9606.ENSP00000216218,9606.ENSP00000233893,9606.ENSP00000297185,9606.ENSP00000299300,9606.ENSP00000310219,9606.ENSP00000324173,9606.ENSP00000364801,9606.ENSP00000373620,9606.ENSP00000378199,9606.ENSP00000383003,9606.ENSP00000432083,9606.ENSP00000482075	CD74,ST13,HSPE1,HSPA9,CCT2,HSPA6,HSPA5,HSPA1B,HSPD1,HSPA2,FKBP1A,HSPA8,PTGES3
GO:0071346	Cellular response to interferon-gamma	26	0.54	6.55e-06	9606.ENSP00000229239,9606.ENSP00000263238,9606.ENSP00000264832,9606.ENSP00000307078,9606.ENSP00000319781,9606.ENSP00000339740,9606.ENSP00000352834,9606.ENSP00000353099,9606.ENSP00000355361,9606.ENSP00000358635,9606.ENSP00000361471,9606.ENSP00000362924,9606.ENSP00000364076,9606.ENSP00000364114,9606.ENSP00000365402,9606.ENSP00000365817,9606.ENSP00000367220,9606.ENSP00000378786,9606.ENSP00000379873,…	GAPDH,ACTR3,ICAM1,KIF5B,RAB43,CAMK2D,MYO1C,HLA-DRB1,CD47,SYNCRIP,ASS1,GSN,HLA-DQA2,HLA-DRB5,HLA-C,HLA-E,ACTR2,HLA-DRA,HLA-A,CDC42,HLA-DPA1,HLA-B,HLA-DPB1,FLNB,VIM,B2M
GO:0043933	Protein-containing complex subunit organization	117	0.22	6.75e-06	9606.ENSP00000009530,9606.ENSP00000216218,9606.ENSP00000225275,9606.ENSP00000226218,9606.ENSP00000227667,9606.ENSP00000231487,9606.ENSP00000233242,9606.ENSP00000236850,9606.ENSP00000244537,9606.ENSP00000246069,9606.ENSP00000252244,9606.ENSP00000252486,9606.ENSP00000254801,9606.ENSP00000254810,9606.ENSP00000255040,9606.ENSP00000261712,9606.ENSP00000262225,9606.ENSP00000263025,9606.ENSP00000263168,…	CD74,ST13,MPO,VTN,APOC3,SKP1,APOB,APOA1,HIST1H4F,DSTN,KRT1,APOE,IGJ,H3F3B,APCS,PSMD11,TMED2,MAPK3,CAPZA1,C9,CAPG,PDCD6,KRT10,PFKL,FERMT3,CCT8,HIST1H2BD,AP2M1,ARPC2,ALB,APEH,NPM1,COL1A2,CFL2,CCT2,NUDT21,HSPA4,TMED10,FGB,FGA,KIF5B,RAB1B,HP1BP3,CLU,TLN1,TCP1,UGDH,CALR,PPP2R1A,P4HB,ALDH1A3,HSP90AA1,ANG,FGG,RTN4,SNCA,CAV1,CTNNB1,PTMA,EPB41,RPSA,ALDH9A1,FN1,FMOD,RAC1,APOA4,RAD23B,VCP,HLA-DRB1,KCTD8,RPL…
GO:0003013	Circulatory system process	46	0.38	6.94e-06	9606.ENSP00000216336,9606.ENSP00000222271,9606.ENSP00000228841,9606.ENSP00000229264,9606.ENSP00000233997,9606.ENSP00000250378,9606.ENSP00000252486,9606.ENSP00000264832,9606.ENSP00000265023,9606.ENSP00000270142,9606.ENSP00000278407,9606.ENSP00000282588,9606.ENSP00000284031,9606.ENSP00000290378,9606.ENSP00000296046,9606.ENSP00000296412,9606.ENSP00000296754,9606.ENSP00000297268,9606.ENSP00000306099,…	CTSG,COMP,MYL2,GNB3,AZU1,CMA1,APOE,ICAM1,KNG1,SOD1,SERPING1,ITGA1,DDAH1,ACTC1,CPA3,ADH5,ERAP1,COL1A2,FGB,FGA,MYL1,CD34,HBB,FGG,SGCD,CAV1,CAMK2D,CAV3,MYL4,MYH7,TPM1,MYOF,CYB5R3,ATP1A2,AGT,ATP1B1,F11R,SNX5,MYL3,CDC42,ARHGAP35,CD36,RHOA,MME,ATP1A1,SOD2
GO:0070972	Protein localization to endoplasmic reticulum	24	0.57	7.18e-06	9606.ENSP00000230050,9606.ENSP00000251453,9606.ENSP00000264710,9606.ENSP00000309334,9606.ENSP00000311430,9606.ENSP00000322419,9606.ENSP00000324173,9606.ENSP00000329471,9606.ENSP00000339095,9606.ENSP00000346037,9606.ENSP00000346067,9606.ENSP00000354739,9606.ENSP00000359345,9606.ENSP00000361076,9606.ENSP00000362744,9606.ENSP00000379506,9606.ENSP00000388107,9606.ENSP00000392330,9606.ENSP00000400467,…	RPS12,RPS16,RAB10,RPL15,RPL4,RPLP2,HSPA5,KDELR1,RPS7,RPLP1,RPSA,RPL12,RPL5,RPL7A,RPS4X,RPL14,UBA52,BCAP31,RPL9,RPL6,RPL30,RPL18,RPLP0,ASNA1
GO:0098771	Inorganic ion homeostasis	67	0.3	7.18e-06	9606.ENSP00000215832,9606.ENSP00000218548,9606.ENSP00000231487,9606.ENSP00000231751,9606.ENSP00000241337,9606.ENSP00000243077,9606.ENSP00000251337,9606.ENSP00000252486,9606.ENSP00000261023,9606.ENSP00000262030,9606.ENSP00000262418,9606.ENSP00000262623,9606.ENSP00000263025,9606.ENSP00000264335,9606.ENSP00000264613,9606.ENSP00000265023,9606.ENSP00000265062,9606.ENSP00000265983,9606.ENSP00000270142,…	MAPK1,ATP12A,SKP1,LTF,GSTM2,LRP1,GNAT2,APOE,ITGAV,ATP5B,SLC4A1,ATP4A,MAPK3,YWHAE,CP,KNG1,RAB7A,HPX,SOD1,ATP6V1A,THY1,CA2,ATP1B3,CALM3,BDH2,CKB,HSP90B1,EPB42,F2,CALR,C7,SGCD,SNCA,CAV1,CAMK2D,CAV3,ANXA6,ATP2A1,ATP2B4,ATP1A2,TGM2,AGT,CD55,ATP1B1,ATP1A4,S100A8,S100A9,GSTO1,RHAG,ANXA7,LCN2,CLIC4,ASPH,TF,IMMT,BCAP31,CD36,GNA13,ARF1,ATP2A2,CAND1,ATP1A3,ATP1A1,B2M,ELANE,TPT1,GNB1
GO:0015669	Gas transport	10	1.06	7.24e-06	9606.ENSP00000251595,9606.ENSP00000285379,9606.ENSP00000311165,9606.ENSP00000327431,9606.ENSP00000333994,9606.ENSP00000360217,9606.ENSP00000369586,9606.ENSP00000369609,9606.ENSP00000369654,9606.ENSP00000380489	HBA2,CA2,AQP1,HBG1,HBB,RHAG,HBE1,HBG2,HBD,MB
GO:0009725	Response to hormone	75	0.28	7.71e-06	9606.ENSP00000215832,9606.ENSP00000225964,9606.ENSP00000233242,9606.ENSP00000236850,9606.ENSP00000238738,9606.ENSP00000241052,9606.ENSP00000245206,9606.ENSP00000248975,9606.ENSP00000250559,9606.ENSP00000254722,9606.ENSP00000256594,9606.ENSP00000260356,9606.ENSP00000264710,9606.ENSP00000264832,9606.ENSP00000264908,9606.ENSP00000265131,9606.ENSP00000265838,9606.ENSP00000266085,9606.ENSP00000268182,…	MAPK1,COL1A1,APOB,APOA1,RHOQ,CAT,GOT2,YWHAH,RAP1B,SERPINF1,GSTM3,THBS1,RAB10,ICAM1,ANXA3,TNC,ACAT1,TIMP3,IQGAP1,ATP6V1A,CA2,AKR1B1,CALM3,MAP1B,RAB8A,CTNNA1,FGB,YWHAG,AQP1,RAB8B,PKM,CALR,FBN1,LEPR,ANG,CAV1,PKLR,PTN,GNAI1,CTNNB1,ANXA2,ATP1A2,COMT,KRT19,AGT,ACTA1,APOA2,GNAS,ASS1,ANXA1,CYBB,HADHA,DEFA1B,HSPD1,NME1-NME2,MB,GSTP1,RDX,ALAD,FHL2,ARPC1B,IDH1,RHOA,UBE2L3,SLC2A1,PGRMC2,ACTN2,ATP1A3,LDHA,ATP…
GO:0035592	Establishment of protein localization to extracellular region	23	0.58	7.72e-06	9606.ENSP00000222120,9606.ENSP00000222271,9606.ENSP00000226355,9606.ENSP00000247461,9606.ENSP00000261735,9606.ENSP00000261978,9606.ENSP00000264710,9606.ENSP00000267512,9606.ENSP00000270645,9606.ENSP00000282878,9606.ENSP00000286091,9606.ENSP00000300935,9606.ENSP00000312734,9606.ENSP00000333547,9606.ENSP00000336829,9606.ENSP00000349541,9606.ENSP00000355627,9606.ENSP00000357688,9606.ENSP00000360141,…	RAB3D,COMP,AFM,CANX,ERP29,LTBP2,RAB10,RAB15,RCN3,RAB3C,PDIA4,RAB8A,RAB8B,RAB11B,FGG,PTRF,AGT,S100A13,GNAS,ANXA1,PAFAH1B1,PARK7,CTRP5
GO:0019538	Protein metabolic process	263	0.13	7.84e-06	9606.ENSP00000044462,9606.ENSP00000052754,9606.ENSP00000054950,9606.ENSP00000157600,9606.ENSP00000168148,9606.ENSP00000205948,9606.ENSP00000215727,9606.ENSP00000215832,9606.ENSP00000215909,9606.ENSP00000216181,9606.ENSP00000216336,9606.ENSP00000216455,9606.ENSP00000216802,9606.ENSP00000217182,9606.ENSP00000220763,9606.ENSP00000222120,9606.ENSP00000222271,9606.ENSP00000223061,9606.ENSP00000223321,…	PSMA4,DCN,RCN1,LMCD1,SPP2,APOH,SERPIND1,MAPK1,LGALS1,MYH9,CTSG,PSMA3,PSME2,EEF1A2,CPQ,RAB3D,COMP,PCOLCE,PSMA2,AEBP1,C1QBP,LAP3,APOC3,LTA4H,GAPDH,USP5,RPS12,SKP1,LTF,APOB,AZU1,PRTN3,CTSD,APOA1,TTR,RPN2,CAT,CPXM2,LRP1,HIST1H4F,C3,CAPNS1,FGL2,CMA1,RPS16,KRT1,APOE,H3F3B,APCS,THBS1,ITGAV,LYZ,PEBP1,PSMA6,PSMD11,PIK3C3,PSMB1,ERP44,DENND3,RAB2A,MAPK3,YWHAE,CP,KLKB1,ADD1,F13A1,PDCD6,KNG1,RAB7A,VCAN,TNC,AM…
GO:0071417	Cellular response to organonitrogen compound	58	0.33	8.04e-06	9606.ENSP00000078429,9606.ENSP00000215832,9606.ENSP00000225964,9606.ENSP00000238738,9606.ENSP00000241337,9606.ENSP00000243077,9606.ENSP00000250559,9606.ENSP00000262494,9606.ENSP00000263025,9606.ENSP00000264710,9606.ENSP00000264832,9606.ENSP00000270142,9606.ENSP00000273398,9606.ENSP00000285379,9606.ENSP00000285930,9606.ENSP00000286548,9606.ENSP00000295006,9606.ENSP00000296755,9606.ENSP00000297268,…	GNA11,MAPK1,COL1A1,RHOQ,GSTM2,LRP1,RAP1B,GNAO1,MAPK3,RAB10,ICAM1,SOD1,ATP6V1A,CA2,AKR1B1,GNAQ,CAPN2,MAP1B,COL1A2,FOLR2,HSP90B1,RAB8A,COL3A1,CTNNA1,YWHAG,AQP1,RAB8B,HNRNPD,PKM,HSPA5,FBN1,GNAL,SNCA,CAV1,PKLR,CAV3,CTNNB1,ACTB,ATP2B4,COL6A1,AGT,ACTA1,EZR,RAP1A,FLNA,GNAI3,GNAS,ASS1,GNA14,ACTR2,CYBB,GSTP1,CD36,ACTN2,ATP1A3,VIM,RAB31,GNB1
GO:0044093	Positive regulation of molecular function	134	0.2	8.18e-06	9606.ENSP00000009530,9606.ENSP00000205948,9606.ENSP00000215832,9606.ENSP00000216802,9606.ENSP00000217182,9606.ENSP00000222381,9606.ENSP00000223061,9606.ENSP00000223642,9606.ENSP00000225655,9606.ENSP00000226218,9606.ENSP00000228945,9606.ENSP00000231487,9606.ENSP00000231751,9606.ENSP00000232461,9606.ENSP00000233893,9606.ENSP00000233997,9606.ENSP00000234347,9606.ENSP00000236671,9606.ENSP00000236850,…	CD74,APOH,MAPK1,PSME2,EEF1A2,PON1,PCOLCE,C5,PFN1,VTN,ARHGDIB,SKP1,LTF,GNAT1,HSPE1,AZU1,PRTN3,CTSD,APOA1,PFN2,CAT,GSTM2,LRP1,APOE,ACTN4,THBS1,PSMA6,ERP29,MAPK3,CD81,ADD1,ICAM1,ANXA3,PDCD6,IQGAP1,SOD1,RCN3,RALB,SFRP2,ITGA1,THY1,ATP1B3,GNAQ,CALM3,NPM1,ALDH1A1,PRDX3,CCT2,PRDX2,ARF4,KIF5B,CYB5B,F2,GNAI2,HNRNPD,CLU,TCP1,FBN1,FBLN1,HSP90AA1,ANG,NME1,SNCA,CAV1,CTNNB1,EPB41,ANXA2,RPLP1,HNRNPA2B1,FN1,MYL4,…
GO:0006613	Cotranslational protein targeting to membrane	20	0.64	8.35e-06	9606.ENSP00000230050,9606.ENSP00000244763,9606.ENSP00000251453,9606.ENSP00000309334,9606.ENSP00000311430,9606.ENSP00000322419,9606.ENSP00000339095,9606.ENSP00000346037,9606.ENSP00000346067,9606.ENSP00000354739,9606.ENSP00000359345,9606.ENSP00000361076,9606.ENSP00000362744,9606.ENSP00000379506,9606.ENSP00000388107,9606.ENSP00000400467,9606.ENSP00000403172,9606.ENSP00000428085,9606.ENSP00000447001,…	RPS12,SSR1,RPS16,RPL15,RPL4,RPLP2,RPS7,RPLP1,RPSA,RPL12,RPL5,RPL7A,RPS4X,RPL14,UBA52,RPL9,RPL6,RPL30,RPL18,RPLP0
GO:0045047	Protein targeting to er	21	0.62	8.35e-06	9606.ENSP00000230050,9606.ENSP00000251453,9606.ENSP00000309334,9606.ENSP00000311430,9606.ENSP00000322419,9606.ENSP00000324173,9606.ENSP00000339095,9606.ENSP00000346037,9606.ENSP00000346067,9606.ENSP00000354739,9606.ENSP00000359345,9606.ENSP00000361076,9606.ENSP00000362744,9606.ENSP00000379506,9606.ENSP00000388107,9606.ENSP00000400467,9606.ENSP00000403172,9606.ENSP00000428085,9606.ENSP00000447001,…	RPS12,RPS16,RPL15,RPL4,RPLP2,HSPA5,RPS7,RPLP1,RPSA,RPL12,RPL5,RPL7A,RPS4X,RPL14,UBA52,RPL9,RPL6,RPL30,RPL18,RPLP0,ASNA1
GO:0048646	Anatomical structure formation involved in morphogenesis	77	0.28	8.39e-06	9606.ENSP00000005257,9606.ENSP00000215832,9606.ENSP00000216181,9606.ENSP00000225655,9606.ENSP00000225964,9606.ENSP00000226218,9606.ENSP00000228841,9606.ENSP00000232003,9606.ENSP00000259365,9606.ENSP00000260356,9606.ENSP00000261023,9606.ENSP00000262030,9606.ENSP00000262225,9606.ENSP00000263025,9606.ENSP00000263645,9606.ENSP00000264933,9606.ENSP00000268150,9606.ENSP00000274063,9606.ENSP00000284240,…	RALA,MAPK1,MYH9,PFN1,COL1A1,VTN,MYL2,HRG,TMOD1,THBS1,ITGAV,ATP5B,TMED2,MAPK3,CD81,PDCD6,MFGE8,SFRP2,THY1,ACTC1,CAPN2,ITGB5,ERAP1,CFL2,JAM3,ANPEP,CD34,UGT8,NCL,COL12A1,LEPR,ALDH1A3,ANG,RTN4,RPS7,CAV1,CAV3,CTNNB1,APOD,ANXA2,FN1,TPM1,MYOF,MYH10,KRT19,COL6A1,TGM2,ACTA1,CSRP1,THBS3,HTRA1,GNAS,RBP4,CLIC4,HSPG2,CD9,PTGFRN,ACTN1,YWHAZ,ITGB1,MYH11,ILK,PAFAH1B1,ITGB2,FKBP1A,CDC42,ARHGAP35,FHL2,GNA13,TGFBI,…
GO:0055080	Cation homeostasis	66	0.3	8.55e-06	9606.ENSP00000215832,9606.ENSP00000218548,9606.ENSP00000231487,9606.ENSP00000231751,9606.ENSP00000241337,9606.ENSP00000243077,9606.ENSP00000251337,9606.ENSP00000252486,9606.ENSP00000261023,9606.ENSP00000262030,9606.ENSP00000262418,9606.ENSP00000262623,9606.ENSP00000263025,9606.ENSP00000264335,9606.ENSP00000264613,9606.ENSP00000265023,9606.ENSP00000265062,9606.ENSP00000265983,9606.ENSP00000270142,…	MAPK1,ATP12A,SKP1,LTF,GSTM2,LRP1,GNAT2,APOE,ITGAV,ATP5B,SLC4A1,ATP4A,MAPK3,YWHAE,CP,KNG1,RAB7A,HPX,SOD1,ATP6V1A,THY1,CA2,ATP1B3,CALM3,BDH2,HSP90B1,EPB42,F2,CALR,C7,SGCD,SNCA,CAV1,CAMK2D,CAV3,ANXA6,ATP2A1,ATP2B4,ATP1A2,TGM2,AGT,CD55,ATP1B1,ATP1A4,S100A8,S100A9,GSTO1,RHAG,ANXA7,LCN2,CLIC4,ASPH,TF,IMMT,BCAP31,CD36,GNA13,ARF1,ATP2A2,CAND1,ATP1A3,ATP1A1,B2M,ELANE,TPT1,GNB1
GO:0051017	Actin filament bundle assembly	15	0.77	8.90e-06	9606.ENSP00000252699,9606.ENSP00000264758,9606.ENSP00000296181,9606.ENSP00000299767,9606.ENSP00000336831,9606.ENSP00000343690,9606.ENSP00000348163,9606.ENSP00000348381,9606.ENSP00000356042,9606.ENSP00000371798,9606.ENSP00000377471,9606.ENSP00000377941,9606.ENSP00000381581,9606.ENSP00000400175,9606.ENSP00000478061	ACTN4,ADD1,ITGB5,HSP90B1,PLS1,DPYSL3,PLS3,ADD3,EZR,FSCN1,CORO1B,ACTN1,LCP1,RHOA,MARCKS
GO:0009967	Positive regulation of signal transduction	123	0.21	9.23e-06	9606.ENSP00000009530,9606.ENSP00000044462,9606.ENSP00000052754,9606.ENSP00000157600,9606.ENSP00000215832,9606.ENSP00000215909,9606.ENSP00000216455,9606.ENSP00000216802,9606.ENSP00000217407,9606.ENSP00000223321,9606.ENSP00000223642,9606.ENSP00000225698,9606.ENSP00000225964,9606.ENSP00000226218,9606.ENSP00000231751,9606.ENSP00000236850,9606.ENSP00000241052,9606.ENSP00000241337,9606.ENSP00000243077,…	CD74,PSMA4,DCN,LMCD1,MAPK1,LGALS1,PSMA3,PSME2,LBP,PSMA2,C5,C1QBP,COL1A1,VTN,LTF,APOA1,CAT,GSTM2,LRP1,C3,YWHAH,RAP1B,APOE,ACTN4,SDCBP,THBS1,PSMA6,PSMD11,ERP29,PSMB1,MAPK3,CD81,YWHAE,ICAM1,HPX,TIMP3,IQGAP1,SOD1,SFRP2,ITGA1,AKR1B1,CALM3,VPS35,PDIA3,PRDX2,CD14,COL3A1,CTNNA1,FGB,YWHAG,FGA,F2,PSMD2,PSMC5,PPP2R1B,GNAI2,CLU,CPNE1,CALR,PPP2R1A,LIMS2,HSP90AA1,FGG,SLC44A2,RTN4,RPS7,CAV1,CTNNB1,RAC1,PTBP1,VC…
GO:0048857	Neural nucleus development	16	0.73	9.84e-06	9606.ENSP00000232564,9606.ENSP00000248975,9606.ENSP00000264335,9606.ENSP00000277865,9606.ENSP00000291295,9606.ENSP00000299198,9606.ENSP00000319281,9606.ENSP00000324173,9606.ENSP00000332256,9606.ENSP00000349960,9606.ENSP00000358865,9606.ENSP00000371267,9606.ENSP00000383118,9606.ENSP00000400175,9606.ENSP00000439189,9606.ENSP00000445175	GNB4,YWHAH,YWHAE,GLUD1,CALM3,CKB,BASP1,HSPA5,ALDH1A3,ACTB,INA,YWHAQ,CDC42,RHOA,POTEE,LDHA
GO:0060249	Anatomical structure homeostasis	43	0.39	9.96e-06	9606.ENSP00000211998,9606.ENSP00000219150,9606.ENSP00000222120,9606.ENSP00000231751,9606.ENSP00000244537,9606.ENSP00000248553,9606.ENSP00000252244,9606.ENSP00000254801,9606.ENSP00000261267,9606.ENSP00000262746,9606.ENSP00000264758,9606.ENSP00000265462,9606.ENSP00000270142,9606.ENSP00000270645,9606.ENSP00000285930,9606.ENSP00000292401,9606.ENSP00000295897,9606.ENSP00000298159,9606.ENSP00000299106,…	VCL,CORO1A,RAB3D,LTF,HIST1H4F,HSPB1,KRT1,IGJ,LYZ,PRDX1,ADD1,PRDX5,SOD1,RCN3,AKR1B1,AZGP1,ALB,CFL2,JAM3,PLG,CD34,HSP90AA1,CAV3,CTNNB1,RAC1,ACTB,POTEF,XRCC6,F11R,GNAS,RBP4,HSP90AB1,XRCC5,GIG25,ALDOA,ITGB1,TF,POTEJ,POTEI,POTEE,B2M,PECAM1,PTGES3
GO:0009117	Nucleotide metabolic process	46	0.37	1.03e-05	9606.ENSP00000215832,9606.ENSP00000222286,9606.ENSP00000226253,9606.ENSP00000229239,9606.ENSP00000229270,9606.ENSP00000234590,9606.ENSP00000236959,9606.ENSP00000238738,9606.ENSP00000253792,9606.ENSP00000257770,9606.ENSP00000262030,9606.ENSP00000265838,9606.ENSP00000269848,9606.ENSP00000278353,9606.ENSP00000286621,9606.ENSP00000290299,9606.ENSP00000305995,9606.ENSP00000320171,9606.ENSP00000324105,…	MAPK1,GAPDHS,ALDOC,GAPDH,TPI1,ENO1,ATIC,RHOQ,ACLY,NT5E,ATP5B,ACAT1,PFKL,HSD17B12,ADK,ATP5O,PGK2,PKM,ENO3,IDH2,DLST,NME1,PKLR,VCP,PNP,MPP1,GNAI3,PGAM1,PGM1,CMPK1,PRPS1,AK1,PGK1,BPGM,NME1-NME2,ALDOA,PRPS2,ATP5A1,RHOA,GPI,PGAM4,PARK7,ENO2,NNMT,LDHA,RAN
GO:0050764	Regulation of phagocytosis	19	0.65	1.05e-05	9606.ENSP00000233997,9606.ENSP00000234347,9606.ENSP00000236850,9606.ENSP00000243077,9606.ENSP00000245907,9606.ENSP00000261023,9606.ENSP00000268150,9606.ENSP00000270142,9606.ENSP00000320866,9606.ENSP00000355361,9606.ENSP00000356037,9606.ENSP00000356969,9606.ENSP00000358723,9606.ENSP00000393887,9606.ENSP00000396688,9606.ENSP00000399421,9606.ENSP00000415941,9606.ENSP00000426909,9606.ENSP00000461945	AZU1,PRTN3,APOA1,LRP1,C3,ITGAV,MFGE8,SOD1,CALR,CD47,C4BPA,APOA2,RAP1A,AHSG,C4A,CD36,C4B,GNB2L1,RAB31
GO:1902036	Regulation of hematopoietic stem cell differentiation	17	0.7	1.18e-05	9606.ENSP00000044462,9606.ENSP00000216455,9606.ENSP00000216802,9606.ENSP00000223321,9606.ENSP00000261479,9606.ENSP00000261712,9606.ENSP00000262193,9606.ENSP00000297185,9606.ENSP00000310129,9606.ENSP00000310572,9606.ENSP00000359910,9606.ENSP00000362334,9606.ENSP00000363993,9606.ENSP00000414359,9606.ENSP00000418695,9606.ENSP00000481029,9606.ENSP00000483688	PSMA4,PSMA3,PSME2,PSMA2,PSMA6,PSMD11,PSMB1,HSPA9,PSMD2,PSMC5,PSMA7,PSMB2,PSMB9,PSMA1,PSMD6,PSMC3,PSMB3
GO:0012501	Programmed cell death	87	0.25	1.21e-05	9606.ENSP00000167586,9606.ENSP00000215832,9606.ENSP00000215909,9606.ENSP00000222271,9606.ENSP00000225698,9606.ENSP00000225899,9606.ENSP00000227525,9606.ENSP00000229239,9606.ENSP00000246533,9606.ENSP00000246635,9606.ENSP00000246646,9606.ENSP00000246662,9606.ENSP00000251643,9606.ENSP00000251646,9606.ENSP00000252242,9606.ENSP00000252244,9606.ENSP00000252245,9606.ENSP00000252252,9606.ENSP00000254043,…	KRT14,MAPK1,LGALS1,COMP,C1QBP,KRT32,TMEM109,GAPDH,CAPNS1,KRT13,KRT38,KRT9,KRT12,KRT33B,KRT5,KRT1,KRT75,KRT6B,KRT15,KRT85,KRT84,ITGAV,MAPK3,KRT24,PDCD6,VDAC1,PRDX5,KRT10,RALB,SFRP2,SLC25A4,ACAA2,KPNB1,KRT72,PRDX3,VPS35,KRT16,KRT27,CD14,KRT28,KRT78,KRT73,KRT74,KRT17,KRT2,PPP2R1B,CLU,PKM,HSPA5,PPP2R1A,KRT79,KRT7,KDELR1,KRT76,LAMP1,EIF5A,RTN4,SNCA,CAV1,KRT77,ANXA6,ATP2A1,KRT19,PEA15,CD5L,S100A8,S100A…
GO:0009150	Purine ribonucleotide metabolic process	37	0.42	1.23e-05	9606.ENSP00000222286,9606.ENSP00000226253,9606.ENSP00000229239,9606.ENSP00000229270,9606.ENSP00000234590,9606.ENSP00000236959,9606.ENSP00000238738,9606.ENSP00000253792,9606.ENSP00000257770,9606.ENSP00000262030,9606.ENSP00000265838,9606.ENSP00000269848,9606.ENSP00000278353,9606.ENSP00000286621,9606.ENSP00000290299,9606.ENSP00000305995,9606.ENSP00000320171,9606.ENSP00000324105,9606.ENSP00000335304,…	GAPDHS,ALDOC,GAPDH,TPI1,ENO1,ATIC,RHOQ,ACLY,NT5E,ATP5B,ACAT1,PFKL,HSD17B12,ADK,ATP5O,PGK2,PKM,ENO3,DLST,NME1,PKLR,MPP1,GNAI3,PGAM1,PGM1,AK1,PGK1,BPGM,NME1-NME2,ALDOA,ATP5A1,RHOA,GPI,PGAM4,ENO2,LDHA,RAN
GO:0030003	Cellular cation homeostasis	61	0.31	1.23e-05	9606.ENSP00000215832,9606.ENSP00000218548,9606.ENSP00000231487,9606.ENSP00000231751,9606.ENSP00000241337,9606.ENSP00000243077,9606.ENSP00000251337,9606.ENSP00000252486,9606.ENSP00000261023,9606.ENSP00000262030,9606.ENSP00000262418,9606.ENSP00000262623,9606.ENSP00000263025,9606.ENSP00000264335,9606.ENSP00000264613,9606.ENSP00000265023,9606.ENSP00000265062,9606.ENSP00000265983,9606.ENSP00000270142,…	MAPK1,ATP12A,SKP1,LTF,GSTM2,LRP1,GNAT2,APOE,ITGAV,ATP5B,SLC4A1,ATP4A,MAPK3,YWHAE,CP,KNG1,RAB7A,HPX,SOD1,ATP6V1A,THY1,CA2,ATP1B3,CALM3,HSP90B1,F2,CALR,C7,SNCA,CAV1,CAMK2D,CAV3,ANXA6,ATP2A1,ATP2B4,ATP1A2,TGM2,AGT,CD55,ATP1B1,ATP1A4,S100A8,S100A9,GSTO1,ANXA7,LCN2,CLIC4,ASPH,TF,IMMT,BCAP31,CD36,GNA13,ARF1,ATP2A2,CAND1,ATP1A3,ATP1A1,ELANE,TPT1,GNB1
GO:2000379	Positive regulation of reactive oxygen species metabolic process	20	0.62	1.23e-05	9606.ENSP00000260356,9606.ENSP00000264832,9606.ENSP00000270142,9606.ENSP00000284031,9606.ENSP00000308541,9606.ENSP00000312999,9606.ENSP00000315130,9606.ENSP00000333994,9606.ENSP00000335153,9606.ENSP00000338345,9606.ENSP00000355627,9606.ENSP00000358867,9606.ENSP00000360609,9606.ENSP00000361471,9606.ENSP00000364945,9606.ENSP00000380948,9606.ENSP00000381607,9606.ENSP00000399421,9606.ENSP00000418770,…	THBS1,ICAM1,SOD1,DDAH1,F2,GNAI2,CLU,HBB,HSP90AA1,SNCA,AGT,GNAI3,HSP90AB1,ASS1,DDAH2,ITGB2,GSTP1,CD36,PARK7,ITGAM
GO:0010647	Positive regulation of cell communication	132	0.19	1.25e-05	9606.ENSP00000009530,9606.ENSP00000044462,9606.ENSP00000052754,9606.ENSP00000157600,9606.ENSP00000215832,9606.ENSP00000215909,9606.ENSP00000216455,9606.ENSP00000216802,9606.ENSP00000217407,9606.ENSP00000223321,9606.ENSP00000223642,9606.ENSP00000225698,9606.ENSP00000225964,9606.ENSP00000226218,9606.ENSP00000229239,9606.ENSP00000231751,9606.ENSP00000236850,9606.ENSP00000241052,9606.ENSP00000241337,…	CD74,PSMA4,DCN,LMCD1,MAPK1,LGALS1,PSMA3,PSME2,LBP,PSMA2,C5,C1QBP,COL1A1,VTN,GAPDH,LTF,APOA1,CAT,GSTM2,LRP1,C3,YWHAH,RAP1B,APOE,ACTN4,SDCBP,THBS1,PSMA6,PSMD11,ERP29,PSMB1,MAPK3,CD81,YWHAE,ICAM1,HPX,TIMP3,IQGAP1,SOD1,SFRP2,GLUD1,ITGA1,CA2,AKR1B1,CALM3,VPS35,PDIA3,PRDX2,CD14,COL3A1,CTNNA1,FGB,YWHAG,FGA,KIF5B,F2,CD34,PSMD2,PSMC5,PPP2R1B,RAB8B,GNAI2,CLU,CPNE1,CALR,PPP2R1A,LIMS2,HSP90AA1,FGG,SLC44A2,RT…
GO:1901699	Cellular response to nitrogen compound	61	0.31	1.28e-05	9606.ENSP00000078429,9606.ENSP00000215832,9606.ENSP00000225964,9606.ENSP00000238738,9606.ENSP00000241337,9606.ENSP00000243077,9606.ENSP00000250559,9606.ENSP00000262494,9606.ENSP00000263025,9606.ENSP00000264710,9606.ENSP00000264832,9606.ENSP00000270142,9606.ENSP00000272519,9606.ENSP00000273398,9606.ENSP00000285379,9606.ENSP00000285930,9606.ENSP00000286548,9606.ENSP00000295006,9606.ENSP00000296755,…	GNA11,MAPK1,COL1A1,RHOQ,GSTM2,LRP1,RAP1B,GNAO1,MAPK3,RAB10,ICAM1,SOD1,RALB,ATP6V1A,CA2,AKR1B1,GNAQ,CAPN2,MAP1B,NPM1,COL1A2,FOLR2,HSP90B1,RAB8A,COL3A1,CTNNA1,YWHAG,AQP1,RAB8B,GNAI2,HNRNPD,PKM,HSPA5,FBN1,GNAL,SNCA,CAV1,PKLR,CAV3,CTNNB1,ACTB,ATP2B4,COL6A1,AGT,ACTA1,EZR,RAP1A,FLNA,GNAI3,GNAS,ASS1,GNA14,ACTR2,CYBB,GSTP1,CD36,ACTN2,ATP1A3,VIM,RAB31,GNB1
GO:0051873	Killing by host of symbiont cells	11	0.94	1.30e-05	9606.ENSP00000216336,9606.ENSP00000229239,9606.ENSP00000232003,9606.ENSP00000233997,9606.ENSP00000296029,9606.ENSP00000296435,9606.ENSP00000308541,9606.ENSP00000314299,9606.ENSP00000356385,9606.ENSP00000372136,9606.ENSP00000466090	CTSG,GAPDH,HRG,AZU1,PF4,CAMP,F2,CFHR1,FHR2,DEFA1B,ELANE
GO:0007229	Integrin-mediated signaling pathway	19	0.64	1.37e-05	9606.ENSP00000216181,9606.ENSP00000236850,9606.ENSP00000261023,9606.ENSP00000262407,9606.ENSP00000279227,9606.ENSP00000282588,9606.ENSP00000284240,9606.ENSP00000296181,9606.ENSP00000304408,9606.ENSP00000316029,9606.ENSP00000341170,9606.ENSP00000355361,9606.ENSP00000376886,9606.ENSP00000379350,9606.ENSP00000379975,9606.ENSP00000380948,9606.ENSP00000383118,9606.ENSP00000441691,9606.ENSP00000452786	MYH9,APOA1,ITGAV,ITGA2B,FERMT3,ITGA1,THY1,ITGB5,COL3A1,TLN1,PTN,CD47,NME1-NME2,ITGB1,ILK,ITGB2,CDC42,ITGAM,ITGB3
GO:0018149	Peptide cross-linking	12	0.88	1.37e-05	9606.ENSP00000052754,9606.ENSP00000252244,9606.ENSP00000260356,9606.ENSP00000264870,9606.ENSP00000269576,9606.ENSP00000300215,9606.ENSP00000304408,9606.ENSP00000310861,9606.ENSP00000327336,9606.ENSP00000346839,9606.ENSP00000355330,9606.ENSP00000366109	DCN,KRT1,THBS1,F13A1,KRT10,EPB42,COL3A1,KRT2,BGN,FN1,TGM2,ANXA1
GO:0009259	Ribonucleotide metabolic process	38	0.41	1.38e-05	9606.ENSP00000222286,9606.ENSP00000226253,9606.ENSP00000229239,9606.ENSP00000229270,9606.ENSP00000234590,9606.ENSP00000236959,9606.ENSP00000238738,9606.ENSP00000253792,9606.ENSP00000257770,9606.ENSP00000262030,9606.ENSP00000265838,9606.ENSP00000269848,9606.ENSP00000278353,9606.ENSP00000286621,9606.ENSP00000290299,9606.ENSP00000305995,9606.ENSP00000320171,9606.ENSP00000324105,9606.ENSP00000335304,…	GAPDHS,ALDOC,GAPDH,TPI1,ENO1,ATIC,RHOQ,ACLY,NT5E,ATP5B,ACAT1,PFKL,HSD17B12,ADK,ATP5O,PGK2,PKM,ENO3,DLST,NME1,PKLR,MPP1,GNAI3,PGAM1,PGM1,CMPK1,AK1,PGK1,BPGM,NME1-NME2,ALDOA,ATP5A1,RHOA,GPI,PGAM4,ENO2,LDHA,RAN
GO:0030100	Regulation of endocytosis	29	0.49	1.49e-05	9606.ENSP00000226218,9606.ENSP00000227667,9606.ENSP00000243077,9606.ENSP00000245907,9606.ENSP00000252486,9606.ENSP00000252699,9606.ENSP00000254301,9606.ENSP00000260130,9606.ENSP00000291295,9606.ENSP00000304236,9606.ENSP00000315130,9606.ENSP00000338345,9606.ENSP00000339191,9606.ENSP00000341940,9606.ENSP00000346032,9606.ENSP00000348461,9606.ENSP00000349560,9606.ENSP00000351926,9606.ENSP00000353444,…	VTN,APOC3,LRP1,C3,APOE,ACTN4,LGALS3,SDCBP,CALM3,CD14,CLU,SNCA,CAV1,CAV3,ANXA2,RAC1,RAB4B,AP2A1,RAB5B,RAB4A,HNRNPK,CDC42,TF,CD36,ARF1,B2M,ITGB3,RAB31,AP2B1
GO:0072659	Protein localization to plasma membrane	28	0.5	1.49e-05	9606.ENSP00000222120,9606.ENSP00000262225,9606.ENSP00000262418,9606.ENSP00000263277,9606.ENSP00000263645,9606.ENSP00000264710,9606.ENSP00000265709,9606.ENSP00000267512,9606.ENSP00000282878,9606.ENSP00000286371,9606.ENSP00000299138,9606.ENSP00000300935,9606.ENSP00000312734,9606.ENSP00000341940,9606.ENSP00000346032,9606.ENSP00000349259,9606.ENSP00000356042,9606.ENSP00000356790,9606.ENSP00000357005,…	RAB3D,TMED2,SLC4A1,EHD2,CD81,RAB10,ANK1,RAB15,RAB3C,ATP1B3,VPS35,RAB8A,RAB8B,CAV3,ANXA2,SPTBN1,EZR,ATP1B1,F11R,S100A10,RAP1A,FLNA,KRT18,MYADM,RDX,ACTN2,RAB31,EHD1
GO:0006807	Nitrogen compound metabolic process	390	0.09	1.50e-05	9606.ENSP00000044462,9606.ENSP00000052754,9606.ENSP00000054950,9606.ENSP00000156109,9606.ENSP00000157600,9606.ENSP00000168148,9606.ENSP00000205948,9606.ENSP00000215727,9606.ENSP00000215832,9606.ENSP00000215909,9606.ENSP00000216181,9606.ENSP00000216336,9606.ENSP00000216455,9606.ENSP00000216802,9606.ENSP00000217182,9606.ENSP00000217426,9606.ENSP00000217971,9606.ENSP00000220763,9606.ENSP00000221476,…	PSMA4,DCN,RCN1,GPKOW,LMCD1,SPP2,APOH,SERPIND1,MAPK1,LGALS1,MYH9,CTSG,PSMA3,PSME2,EEF1A2,AHCY,PGRMC1,CPQ,CKM,RAB3D,COMP,GAPDHS,PON1,PCOLCE,PSMA2,AEBP1,C1QBP,ALDOC,LAP3,APOC3,LTA4H,GAPDH,USP5,TPI1,RPS12,SKP1,LTF,APOB,AZU1,PRTN3,ENO1,AKR7A2,CTSD,APOA1,ATIC,TTR,RPN2,RHOQ,CAT,CPXM2,GSTM2,LRP1,HIST1H4F,GOT2,C3,CAPNS1,FGL2,CMA1,RPS16,KRT1,APOE,ACLY,LGALS3,H3F3B,APCS,GSTM3,NT5E,THBS1,ITGAV,LYZ,PEBP1,PSMA…
GO:0034329	Cell junction assembly	35	0.43	1.50e-05	9606.ENSP00000167586,9606.ENSP00000211998,9606.ENSP00000252242,9606.ENSP00000252699,9606.ENSP00000263168,9606.ENSP00000268603,9606.ENSP00000284240,9606.ENSP00000296755,9606.ENSP00000299106,9606.ENSP00000299138,9606.ENSP00000304669,9606.ENSP00000311648,9606.ENSP00000316029,9606.ENSP00000323856,9606.ENSP00000326888,9606.ENSP00000327145,9606.ENSP00000344456,9606.ENSP00000346839,9606.ENSP00000349960,…	KRT14,VCL,KRT5,ACTN4,CAPZA1,CDH11,THY1,MAP1B,JAM3,VPS35,CTNNA1,UGT8,TLN1,PLEC,LIMS2,FLNC,CTNNB1,FN1,ACTB,F11R,FLNA,FSCN1,CD9,ACTN1,ILK,CDC42,RHOA,PDCD6IP,ACTN3,WDR1,SPTBN2,ACTN2,LIMS1,TLN2,PECAM1
GO:0051051	Negative regulation of transport	47	0.36	1.50e-05	9606.ENSP00000009530,9606.ENSP00000219150,9606.ENSP00000227667,9606.ENSP00000234347,9606.ENSP00000241337,9606.ENSP00000250559,9606.ENSP00000252486,9606.ENSP00000254301,9606.ENSP00000260130,9606.ENSP00000260356,9606.ENSP00000261023,9606.ENSP00000261735,9606.ENSP00000264335,9606.ENSP00000264832,9606.ENSP00000265062,9606.ENSP00000269848,9606.ENSP00000285093,9606.ENSP00000291295,9606.ENSP00000296755,…	CD74,CORO1A,APOC3,PRTN3,GSTM2,RAP1B,APOE,LGALS3,SDCBP,THBS1,ITGAV,ERP29,YWHAE,ICAM1,RAB7A,PFKL,ACAA2,CALM3,MAP1B,VPS35,RAB33B,GNAI2,IDH2,SNCA,CAV1,CAMK2D,CAV3,APOD,RAC1,ATP1A2,COMT,CD47,AGT,APOA2,PEA15,RAP1A,GSTO1,TXN,ANXA1,YWHAQ,GDI1,CD36,PARK7,GNB2L1,CRYAB,ACTN2,ITGB3
GO:0034341	Response to interferon-gamma	27	0.51	1.58e-05	9606.ENSP00000229239,9606.ENSP00000263238,9606.ENSP00000264832,9606.ENSP00000307078,9606.ENSP00000319781,9606.ENSP00000338345,9606.ENSP00000339740,9606.ENSP00000352834,9606.ENSP00000353099,9606.ENSP00000355361,9606.ENSP00000358635,9606.ENSP00000361471,9606.ENSP00000362924,9606.ENSP00000364076,9606.ENSP00000364114,9606.ENSP00000365402,9606.ENSP00000365817,9606.ENSP00000367220,9606.ENSP00000378786,…	GAPDH,ACTR3,ICAM1,KIF5B,RAB43,SNCA,CAMK2D,MYO1C,HLA-DRB1,CD47,SYNCRIP,ASS1,GSN,HLA-DQA2,HLA-DRB5,HLA-C,HLA-E,ACTR2,HLA-DRA,HLA-A,CDC42,HLA-DPA1,HLA-B,HLA-DPB1,FLNB,VIM,B2M
GO:0019637	Organophosphate metabolic process	75	0.27	1.70e-05	9606.ENSP00000215832,9606.ENSP00000219789,9606.ENSP00000221476,9606.ENSP00000222286,9606.ENSP00000222381,9606.ENSP00000226253,9606.ENSP00000229239,9606.ENSP00000229270,9606.ENSP00000234590,9606.ENSP00000236850,9606.ENSP00000236959,9606.ENSP00000238738,9606.ENSP00000253792,9606.ENSP00000255882,9606.ENSP00000257770,9606.ENSP00000262030,9606.ENSP00000262039,9606.ENSP00000265838,9606.ENSP00000269848,…	MAPK1,CDIPT,CKM,GAPDHS,PON1,ALDOC,GAPDH,TPI1,ENO1,APOA1,ATIC,RHOQ,ACLY,PI4KA,NT5E,ATP5B,PIK3C3,ACAT1,PFKL,PGD,RAB5A,HSD17B12,ADK,ATP5O,CALM3,PDXK,ENPP6,ALDH1A1,CKB,PGK2,CPNE1,PKM,TALDO1,ENO3,IDH2,DLST,SLC44A2,NME1,PKLR,PRDX6,APOA4,VCP,PNP,RAB4A,APOA2,MPP1,GNAI3,PGAM1,PGM1,CMPK1,AKR1A1,PRPS1,AK1,PGK1,RAB14,SLC44A1,HADHA,BPGM,NME1-NME2,ALDOA,PAFAH1B1,PRPS2,ATP5A1,TKT,RHOA,GPI,PGAM4,PARK7,ENO2,ARF1,…
GO:0006614	SRP-dependent cotranslational protein targeting to membrane	19	0.63	1.77e-05	9606.ENSP00000230050,9606.ENSP00000251453,9606.ENSP00000309334,9606.ENSP00000311430,9606.ENSP00000322419,9606.ENSP00000339095,9606.ENSP00000346037,9606.ENSP00000346067,9606.ENSP00000354739,9606.ENSP00000359345,9606.ENSP00000361076,9606.ENSP00000362744,9606.ENSP00000379506,9606.ENSP00000388107,9606.ENSP00000400467,9606.ENSP00000403172,9606.ENSP00000428085,9606.ENSP00000447001,9606.ENSP00000449328	RPS12,RPS16,RPL15,RPL4,RPLP2,RPS7,RPLP1,RPSA,RPL12,RPL5,RPL7A,RPS4X,RPL14,UBA52,RPL9,RPL6,RPL30,RPL18,RPLP0
GO:0070498	interleukin-1-mediated signaling pathway	19	0.63	1.77e-05	9606.ENSP00000044462,9606.ENSP00000216455,9606.ENSP00000216802,9606.ENSP00000223321,9606.ENSP00000231487,9606.ENSP00000261479,9606.ENSP00000261712,9606.ENSP00000262193,9606.ENSP00000263025,9606.ENSP00000310129,9606.ENSP00000310572,9606.ENSP00000359910,9606.ENSP00000362334,9606.ENSP00000363993,9606.ENSP00000388107,9606.ENSP00000414359,9606.ENSP00000418695,9606.ENSP00000481029,9606.ENSP00000483688	PSMA4,PSMA3,PSME2,PSMA2,SKP1,PSMA6,PSMD11,PSMB1,MAPK3,PSMD2,PSMC5,PSMA7,PSMB2,PSMB9,UBA52,PSMA1,PSMD6,PSMC3,PSMB3
GO:0010499	Proteasomal ubiquitin-independent protein catabolic process	10	0.99	1.90e-05	9606.ENSP00000044462,9606.ENSP00000216455,9606.ENSP00000223321,9606.ENSP00000261479,9606.ENSP00000262193,9606.ENSP00000359910,9606.ENSP00000362334,9606.ENSP00000363993,9606.ENSP00000414359,9606.ENSP00000483688	PSMA4,PSMA3,PSMA2,PSMA6,PSMB1,PSMA7,PSMB2,PSMB9,PSMA1,PSMB3
GO:1901532	Regulation of hematopoietic progenitor cell differentiation	18	0.65	1.97e-05	9606.ENSP00000044462,9606.ENSP00000216455,9606.ENSP00000216802,9606.ENSP00000223321,9606.ENSP00000261479,9606.ENSP00000261712,9606.ENSP00000262193,9606.ENSP00000297185,9606.ENSP00000300291,9606.ENSP00000310129,9606.ENSP00000310572,9606.ENSP00000359910,9606.ENSP00000362334,9606.ENSP00000363993,9606.ENSP00000414359,9606.ENSP00000418695,9606.ENSP00000481029,9606.ENSP00000483688	PSMA4,PSMA3,PSME2,PSMA2,PSMA6,PSMD11,PSMB1,HSPA9,NUDT21,PSMD2,PSMC5,PSMA7,PSMB2,PSMB9,PSMA1,PSMD6,PSMC3,PSMB3
GO:0051592	Response to calcium ion	24	0.54	1.99e-05	9606.ENSP00000260356,9606.ENSP00000264758,9606.ENSP00000264933,9606.ENSP00000268182,9606.ENSP00000290776,9606.ENSP00000291295,9606.ENSP00000306099,9606.ENSP00000306361,9606.ENSP00000313199,9606.ENSP00000317257,9606.ENSP00000324173,9606.ENSP00000329748,9606.ENSP00000336829,9606.ENSP00000339191,9606.ENSP00000339740,9606.ENSP00000362010,9606.ENSP00000363500,9606.ENSP00000368767,9606.ENSP00000373343,…	THBS1,ADD1,PDCD6,IQGAP1,CPNE2,CALM3,FGB,FGA,HNRNPD,CPNE1,HSPA5,CPNE8,FGG,CAV1,CAMK2D,ANXA7,CLIC4,ASPH,CPNE9,GDI1,ANXA11,CPNE6,CPNE3,CPNE4
GO:0061418	Regulation of transcription from rna polymerase ii promoter in response to hypoxia	17	0.67	2.12e-05	9606.ENSP00000044462,9606.ENSP00000216455,9606.ENSP00000216802,9606.ENSP00000223321,9606.ENSP00000261479,9606.ENSP00000261712,9606.ENSP00000262193,9606.ENSP00000310129,9606.ENSP00000310572,9606.ENSP00000359910,9606.ENSP00000362334,9606.ENSP00000363993,9606.ENSP00000388107,9606.ENSP00000414359,9606.ENSP00000418695,9606.ENSP00000481029,9606.ENSP00000483688	PSMA4,PSMA3,PSME2,PSMA2,PSMA6,PSMD11,PSMB1,PSMD2,PSMC5,PSMA7,PSMB2,PSMB9,UBA52,PSMA1,PSMD6,PSMC3,PSMB3
GO:0051973	Positive regulation of telomerase activity	12	0.86	2.17e-05	9606.ENSP00000215832,9606.ENSP00000263025,9606.ENSP00000299300,9606.ENSP00000313199,9606.ENSP00000317334,9606.ENSP00000335153,9606.ENSP00000344456,9606.ENSP00000346694,9606.ENSP00000360609,9606.ENSP00000375978,9606.ENSP00000377958,9606.ENSP00000482075	MAPK1,MAPK3,CCT2,HNRNPD,TCP1,HSP90AA1,CTNNB1,HNRNPA2B1,HSP90AB1,XRCC5,CCT4,PTGES3
GO:0051701	Interaction with host	24	0.54	2.19e-05	9606.ENSP00000229239,9606.ENSP00000261023,9606.ENSP00000263645,9606.ENSP00000264832,9606.ENSP00000264896,9606.ENSP00000265062,9606.ENSP00000290158,9606.ENSP00000296181,9606.ENSP00000300060,9606.ENSP00000317334,9606.ENSP00000333298,9606.ENSP00000339191,9606.ENSP00000344456,9606.ENSP00000346067,9606.ENSP00000354003,9606.ENSP00000356030,9606.ENSP00000357005,9606.ENSP00000364801,9606.ENSP00000372136,…	GAPDH,ITGAV,CD81,ICAM1,SCARB2,RAB7A,KPNB1,ITGB5,ANPEP,TCP1,LAMP1,CAV1,CTNNB1,RPSA,GYPA,CD55,F11R,HSPA1B,DEFA1B,ITGB1,PPIA,PHB2,ITGB3,PHB
GO:0009306	Protein secretion	22	0.57	2.20e-05	9606.ENSP00000222120,9606.ENSP00000222271,9606.ENSP00000247461,9606.ENSP00000261735,9606.ENSP00000261978,9606.ENSP00000264710,9606.ENSP00000267512,9606.ENSP00000270645,9606.ENSP00000282878,9606.ENSP00000286091,9606.ENSP00000300935,9606.ENSP00000312734,9606.ENSP00000333547,9606.ENSP00000336829,9606.ENSP00000349541,9606.ENSP00000355627,9606.ENSP00000357688,9606.ENSP00000360141,9606.ENSP00000366109,…	RAB3D,COMP,CANX,ERP29,LTBP2,RAB10,RAB15,RCN3,RAB3C,PDIA4,RAB8A,RAB8B,RAB11B,FGG,PTRF,AGT,S100A13,GNAS,ANXA1,PAFAH1B1,PARK7,CTRP5
GO:1905477	Positive regulation of protein localization to membrane	22	0.57	2.20e-05	9606.ENSP00000243077,9606.ENSP00000248975,9606.ENSP00000254301,9606.ENSP00000263645,9606.ENSP00000264335,9606.ENSP00000286713,9606.ENSP00000306330,9606.ENSP00000307078,9606.ENSP00000336831,9606.ENSP00000341170,9606.ENSP00000349259,9606.ENSP00000350310,9606.ENSP00000352834,9606.ENSP00000356042,9606.ENSP00000361930,9606.ENSP00000371267,9606.ENSP00000379287,9606.ENSP00000379350,9606.ENSP00000380948,…	LRP1,YWHAH,LGALS3,CD81,YWHAE,STOM,YWHAG,KIF5B,PLS1,PTN,SPTBN1,ATP2B4,MYO1C,EZR,YWHAB,YWHAQ,YWHAZ,ITGB1,ITGB2,GNB2L1,ITGAM,AP2B1
GO:0099024	Plasma membrane invagination	14	0.76	2.31e-05	9606.ENSP00000216181,9606.ENSP00000260356,9606.ENSP00000268150,9606.ENSP00000348461,9606.ENSP00000362924,9606.ENSP00000380948,9606.ENSP00000383118,9606.ENSP00000399421,9606.ENSP00000400175,9606.ENSP00000431254,9606.ENSP00000440005,9606.ENSP00000441691,9606.ENSP00000479675,9606.ENSP00000481152	MYH9,THBS1,MFGE8,RAC1,GSN,ITGB2,CDC42,CD36,RHOA,IGLL5,ARF1,ITGAM,IGHV3-15,IGHV3-43D
GO:0055065	Metal ion homeostasis	59	0.31	2.39e-05	9606.ENSP00000218548,9606.ENSP00000231487,9606.ENSP00000231751,9606.ENSP00000241337,9606.ENSP00000243077,9606.ENSP00000251337,9606.ENSP00000252486,9606.ENSP00000261023,9606.ENSP00000262623,9606.ENSP00000264335,9606.ENSP00000264613,9606.ENSP00000265023,9606.ENSP00000265983,9606.ENSP00000270142,9606.ENSP00000273398,9606.ENSP00000284240,9606.ENSP00000286371,9606.ENSP00000291295,9606.ENSP00000296424,…	ATP12A,SKP1,LTF,GSTM2,LRP1,GNAT2,APOE,ITGAV,ATP4A,YWHAE,CP,KNG1,HPX,SOD1,ATP6V1A,THY1,ATP1B3,CALM3,BDH2,HSP90B1,EPB42,F2,CALR,C7,SGCD,SNCA,CAV1,CAMK2D,CAV3,ANXA6,ATP2A1,ATP2B4,ATP1A2,TGM2,AGT,CD55,ATP1B1,ATP1A4,S100A8,S100A9,GSTO1,RHAG,ANXA7,LCN2,ASPH,TF,IMMT,BCAP31,CD36,GNA13,ARF1,ATP2A2,CAND1,ATP1A3,ATP1A1,B2M,ELANE,TPT1,GNB1
GO:0051494	Negative regulation of cytoskeleton organization	24	0.53	2.41e-05	9606.ENSP00000219150,9606.ENSP00000225655,9606.ENSP00000239940,9606.ENSP00000259365,9606.ENSP00000263168,9606.ENSP00000263867,9606.ENSP00000264758,9606.ENSP00000296755,9606.ENSP00000296930,9606.ENSP00000338345,9606.ENSP00000341940,9606.ENSP00000348381,9606.ENSP00000349259,9606.ENSP00000354947,9606.ENSP00000357005,9606.ENSP00000357129,9606.ENSP00000361824,9606.ENSP00000362924,9606.ENSP00000375649,…	CORO1A,PFN1,PFN2,TMOD1,CAPZA1,CAPG,ADD1,MAP1B,NPM1,SNCA,CAV3,ADD3,SPTBN1,CAPZA2,F11R,SPTA1,SPTAN1,GSN,MYADM,CORO1B,RDX,CAPZB,SPTBN2,SPTB
GO:0007568	Aging	34	0.43	2.42e-05	9606.ENSP00000052754,9606.ENSP00000167586,9606.ENSP00000215832,9606.ENSP00000222271,9606.ENSP00000225275,9606.ENSP00000237530,9606.ENSP00000241052,9606.ENSP00000243077,9606.ENSP00000247461,9606.ENSP00000251646,9606.ENSP00000254722,9606.ENSP00000263025,9606.ENSP00000264832,9606.ENSP00000270142,9606.ENSP00000278407,9606.ENSP00000296930,9606.ENSP00000301653,9606.ENSP00000304669,9606.ENSP00000307940,…	DCN,KRT14,MAPK1,COMP,MPO,RPN2,CAT,LRP1,CANX,KRT33B,SERPINF1,MAPK3,ICAM1,SOD1,SERPING1,NPM1,KRT16,CTNNA1,EEF2,CALR,ENO3,PRELP,APOD,AGT,ASS1,GSN,C1QA,ILK,ITGB2,MME,CRYAB,LIMS1,SOD2,B2M
GO:0031334	Positive regulation of protein-containing complex assembly	32	0.44	2.53e-05	9606.ENSP00000225655,9606.ENSP00000228825,9606.ENSP00000239940,9606.ENSP00000250559,9606.ENSP00000254301,9606.ENSP00000256001,9606.ENSP00000263238,9606.ENSP00000264832,9606.ENSP00000295685,9606.ENSP00000296755,9606.ENSP00000310572,9606.ENSP00000315130,9606.ENSP00000335153,9606.ENSP00000338345,9606.ENSP00000341940,9606.ENSP00000348461,9606.ENSP00000351777,9606.ENSP00000352834,9606.ENSP00000353408,…	PFN1,ARPC3,PFN2,RAP1B,LGALS3,ACTR3B,ACTR3,ICAM1,ARPC2,MAP1B,PSMC5,CLU,HSP90AA1,SNCA,CAV3,RAC1,VCP,MYO1C,MSN,GSN,HSPA1B,ACTR2,FSCN1,LCP1,ARPC4,ARPC1B,CD36,RHOA,PARK7,GNB2L1,CAND1,PSMC3
GO:2000573	Positive regulation of dna biosynthetic process	16	0.69	2.53e-05	9606.ENSP00000215832,9606.ENSP00000258091,9606.ENSP00000263025,9606.ENSP00000275603,9606.ENSP00000280326,9606.ENSP00000286788,9606.ENSP00000299300,9606.ENSP00000313199,9606.ENSP00000317334,9606.ENSP00000335153,9606.ENSP00000344456,9606.ENSP00000346694,9606.ENSP00000360609,9606.ENSP00000375978,9606.ENSP00000377958,9606.ENSP00000482075	MAPK1,CCT7,MAPK3,CCT6A,CCT5,CCT8,CCT2,HNRNPD,TCP1,HSP90AA1,CTNNB1,HNRNPA2B1,HSP90AB1,XRCC5,CCT4,PTGES3
GO:0032103	Positive regulation of response to external stimulus	51	0.33	2.54e-05	9606.ENSP00000009530,9606.ENSP00000044462,9606.ENSP00000205948,9606.ENSP00000215832,9606.ENSP00000216455,9606.ENSP00000216802,9606.ENSP00000217407,9606.ENSP00000223321,9606.ENSP00000225698,9606.ENSP00000231487,9606.ENSP00000232003,9606.ENSP00000233997,9606.ENSP00000243077,9606.ENSP00000245907,9606.ENSP00000248553,9606.ENSP00000256104,9606.ENSP00000260356,9606.ENSP00000261479,9606.ENSP00000261712,…	CD74,PSMA4,APOH,MAPK1,PSMA3,PSME2,LBP,PSMA2,C1QBP,SKP1,HRG,AZU1,LRP1,C3,HSPB1,FABP4,THBS1,PSMA6,PSMD11,PSMB1,MAPK3,CD81,KLKB1,HPX,F2,PLG,PSMD2,PSMC5,CALR,LAMP1,SNCA,THBS4,PTN,RAC1,XRCC6,TGM2,CD47,AGT,S100A8,S100A9,PSMA7,PSMB2,PSMB9,HLA-E,HSPD1,XRCC5,PSMA1,PSMD6,PARK7,PSMC3,PSMB3
GO:1901566	Organonitrogen compound biosynthetic process	103	0.22	2.59e-05	9606.ENSP00000052754,9606.ENSP00000217182,9606.ENSP00000217971,9606.ENSP00000221476,9606.ENSP00000230050,9606.ENSP00000233242,9606.ENSP00000236850,9606.ENSP00000236959,9606.ENSP00000237530,9606.ENSP00000241337,9606.ENSP00000245206,9606.ENSP00000251453,9606.ENSP00000252486,9606.ENSP00000253792,9606.ENSP00000256594,9606.ENSP00000257770,9606.ENSP00000262030,9606.ENSP00000262039,9606.ENSP00000262551,…	DCN,EEF1A2,PGRMC1,CKM,RPS12,APOB,APOA1,ATIC,RPN2,GSTM2,GOT2,RPS16,APOE,ACLY,GSTM3,NT5E,ATP5B,PIK3C3,OGN,VCAN,ACAT1,LUM,GLUD1,HSD17B12,ADK,ATP5O,PDXK,EIF4A1,RPN1,BDH2,APEH,CKB,EEF2,RPL15,RPL4,GSTM1,UGT8,KDELC2,UGDH,PKM,RPLP2,TUFM,CNDP2,EIF4A2,BGN,GLUD2,IDH2,EEF1G,EIF5A,SLC44A2,NME1,SNCA,RPS7,PKLR,PRELP,RPLP1,RPSA,ALDH9A1,FMOD,PNP,RPL12,MGST3,APOA2,SPTA1,GSTO1,GSTM4,RPL5,CMPK1,RPL7A,AKR1A1,ASS1,PRP…
GO:1904358	Positive regulation of telomere maintenance via telomere lengthening	12	0.85	2.69e-05	9606.ENSP00000215832,9606.ENSP00000258091,9606.ENSP00000263025,9606.ENSP00000275603,9606.ENSP00000280326,9606.ENSP00000286788,9606.ENSP00000299300,9606.ENSP00000317334,9606.ENSP00000344456,9606.ENSP00000346694,9606.ENSP00000375978,9606.ENSP00000377958	MAPK1,CCT7,MAPK3,CCT6A,CCT5,CCT8,CCT2,TCP1,CTNNB1,HNRNPA2B1,XRCC5,CCT4
GO:0006612	Protein targeting to membrane	25	0.52	2.78e-05	9606.ENSP00000230050,9606.ENSP00000244763,9606.ENSP00000251453,9606.ENSP00000260130,9606.ENSP00000309334,9606.ENSP00000311430,9606.ENSP00000312734,9606.ENSP00000322419,9606.ENSP00000324173,9606.ENSP00000339095,9606.ENSP00000346037,9606.ENSP00000346067,9606.ENSP00000352834,9606.ENSP00000354739,9606.ENSP00000359345,9606.ENSP00000361076,9606.ENSP00000362744,9606.ENSP00000379506,9606.ENSP00000388107,…	RPS12,SSR1,RPS16,SDCBP,RPL15,RPL4,RAB8B,RPLP2,HSPA5,RPS7,RPLP1,RPSA,MYO1C,RPL12,RPL5,RPL7A,RPS4X,RPL14,UBA52,RPL9,RPL6,RPL30,RPL18,RPLP0,ASNA1
GO:0045765	Regulation of angiogenesis	36	0.41	2.91e-05	9606.ENSP00000052754,9606.ENSP00000205948,9606.ENSP00000232003,9606.ENSP00000245907,9606.ENSP00000246792,9606.ENSP00000248553,9606.ENSP00000250378,9606.ENSP00000252244,9606.ENSP00000254722,9606.ENSP00000260356,9606.ENSP00000263413,9606.ENSP00000264908,9606.ENSP00000264933,9606.ENSP00000274063,9606.ENSP00000284031,9606.ENSP00000296029,9606.ENSP00000296754,9606.ENSP00000310036,9606.ENSP00000311165,…	DCN,APOH,HRG,C3,RRAS,HSPB1,CMA1,KRT1,SERPINF1,THBS1,C6,ANXA3,PDCD6,SFRP2,DDAH1,PF4,ERAP1,CD34,AQP1,PKM,RTN4,THBS4,PTN,CTNNB1,ATP2B4,AGT,THBS2,PGK1,HSPG2,ANXA1,CYBB,EMILIN1,ITGB1,ITGB2,RHOA,RNH1
GO:0030239	Myofibril assembly	15	0.72	2.95e-05	9606.ENSP00000228841,9606.ENSP00000259365,9606.ENSP00000290378,9606.ENSP00000298159,9606.ENSP00000351022,9606.ENSP00000353590,9606.ENSP00000355124,9606.ENSP00000355645,9606.ENSP00000356275,9606.ENSP00000379350,9606.ENSP00000379616,9606.ENSP00000427687,9606.ENSP00000443495,9606.ENSP00000449404,9606.ENSP00000464317	MYL2,TMOD1,ACTC1,CFL2,TPM1,MYH10,KRT19,ACTA1,CSRP1,ITGB1,MYH11,WDR1,ACTN2,KRT8,MYH3
GO:0023051	Regulation of signaling	223	0.13	3.19e-05	9606.ENSP00000009530,9606.ENSP00000044462,9606.ENSP00000052754,9606.ENSP00000157600,9606.ENSP00000215832,9606.ENSP00000215909,9606.ENSP00000216455,9606.ENSP00000216802,9606.ENSP00000217407,9606.ENSP00000223321,9606.ENSP00000223642,9606.ENSP00000225698,9606.ENSP00000225964,9606.ENSP00000226218,9606.ENSP00000227667,9606.ENSP00000228945,9606.ENSP00000229239,9606.ENSP00000231751,9606.ENSP00000232003,…	CD74,PSMA4,DCN,LMCD1,MAPK1,LGALS1,PSMA3,PSME2,LBP,PSMA2,C5,C1QBP,COL1A1,VTN,APOC3,ARHGDIB,GAPDH,LTF,HRG,GNAT1,ENO1,APOA1,RHOQ,PFN2,CAT,GSTM2,LRP1,C3,RRAS,TRAP1,HSPB1,YWHAH,RAP1B,APOE,ACTN4,LGALS3,SDCBP,THBS1,ITGAV,PEBP1,PSMA6,PSMD11,ERP29,PSMB1,PRDX1,MAPK3,CD81,CNRIP1,YWHAE,ICAM1,PDCD6,BST1,RAB7A,AMBP,HPX,TIMP3,IQGAP1,CDH11,PFKL,SOD1,RCN3,RAB5A,SFRP2,GNA12,GLUD1,SLC25A4,ITGA1,THY1,UCHL1,ACAA2,CA2…
GO:0038061	NIK/NF-kappaB signaling	17	0.66	3.21e-05	9606.ENSP00000044462,9606.ENSP00000216455,9606.ENSP00000216802,9606.ENSP00000223321,9606.ENSP00000231487,9606.ENSP00000261479,9606.ENSP00000261712,9606.ENSP00000262193,9606.ENSP00000310129,9606.ENSP00000310572,9606.ENSP00000359910,9606.ENSP00000362334,9606.ENSP00000363993,9606.ENSP00000414359,9606.ENSP00000418695,9606.ENSP00000481029,9606.ENSP00000483688	PSMA4,PSMA3,PSME2,PSMA2,SKP1,PSMA6,PSMD11,PSMB1,PSMD2,PSMC5,PSMA7,PSMB2,PSMB9,PSMA1,PSMD6,PSMC3,PSMB3
GO:0009968	Negative regulation of signal transduction	98	0.22	3.52e-05	9606.ENSP00000009530,9606.ENSP00000044462,9606.ENSP00000052754,9606.ENSP00000216455,9606.ENSP00000216802,9606.ENSP00000223321,9606.ENSP00000225698,9606.ENSP00000231751,9606.ENSP00000232003,9606.ENSP00000234590,9606.ENSP00000236850,9606.ENSP00000241337,9606.ENSP00000243077,9606.ENSP00000246957,9606.ENSP00000248553,9606.ENSP00000252486,9606.ENSP00000254301,9606.ENSP00000260356,9606.ENSP00000261023,…	CD74,PSMA4,DCN,PSMA3,PSME2,PSMA2,C1QBP,LTF,HRG,ENO1,APOA1,GSTM2,LRP1,TRAP1,HSPB1,APOE,LGALS3,THBS1,ITGAV,PEBP1,PSMA6,PSMD11,PSMB1,ICAM1,PDCD6,RAB7A,AMBP,TIMP3,SFRP2,ITGA1,THY1,UCHL1,ACAA2,CALM3,PF4,PRDX2,CD14,CTNNA1,FGB,FGA,PSMD2,PSMC5,GNAI2,CLU,CPNE1,CALR,HSPA5,PPP2R1A,FBN1,FBLN1,FGG,SNCA,CAV1,CAV3,CTNNB1,APOD,ATP2B4,VCP,CD47,AGT,EZR,PEA15,LMNA,HTRA1,GSTO1,GNAI3,PSMA7,VDAC2,YWHAB,PSMB2,PSMB9,ASP…
GO:0006941	Striated muscle contraction	20	0.59	3.55e-05	9606.ENSP00000228841,9606.ENSP00000290378,9606.ENSP00000307280,9606.ENSP00000307940,9606.ENSP00000338343,9606.ENSP00000339740,9606.ENSP00000341940,9606.ENSP00000347055,9606.ENSP00000347507,9606.ENSP00000351022,9606.ENSP00000354490,9606.ENSP00000356790,9606.ENSP00000378669,9606.ENSP00000379210,9606.ENSP00000380489,9606.ENSP00000384330,9606.ENSP00000440045,9606.ENSP00000445306,9606.ENSP00000464317,…	MYL2,ACTC1,MYL1,EEF2,SGCD,CAMK2D,CAV3,MYL4,MYH7,TPM1,ATP1A2,ATP1B1,ALDOA,MYL3,MB,MYH8,ATP2A2,ATP1A1,MYH3,MYH14
GO:0010927	Cellular component assembly involved in morphogenesis	19	0.61	3.73e-05	9606.ENSP00000228841,9606.ENSP00000259365,9606.ENSP00000290378,9606.ENSP00000298159,9606.ENSP00000311648,9606.ENSP00000351022,9606.ENSP00000353590,9606.ENSP00000355124,9606.ENSP00000355645,9606.ENSP00000356275,9606.ENSP00000371958,9606.ENSP00000379350,9606.ENSP00000379616,9606.ENSP00000379975,9606.ENSP00000380378,9606.ENSP00000427687,9606.ENSP00000443495,9606.ENSP00000449404,9606.ENSP00000464317	MYL2,TMOD1,ACTC1,CFL2,UGT8,TPM1,MYH10,KRT19,ACTA1,CSRP1,CD9,ITGB1,MYH11,ILK,PAFAH1B1,WDR1,ACTN2,KRT8,MYH3
GO:0010972	Negative regulation of g2/m transition of mitotic cell cycle	18	0.63	3.78e-05	9606.ENSP00000044462,9606.ENSP00000216455,9606.ENSP00000216802,9606.ENSP00000223321,9606.ENSP00000231487,9606.ENSP00000261479,9606.ENSP00000261712,9606.ENSP00000262193,9606.ENSP00000310129,9606.ENSP00000310572,9606.ENSP00000359910,9606.ENSP00000362334,9606.ENSP00000363993,9606.ENSP00000377710,9606.ENSP00000414359,9606.ENSP00000418695,9606.ENSP00000481029,9606.ENSP00000483688	PSMA4,PSMA3,PSME2,PSMA2,SKP1,PSMA6,PSMD11,PSMB1,PSMD2,PSMC5,PSMA7,PSMB2,PSMB9,FHL1,PSMA1,PSMD6,PSMC3,PSMB3
GO:0038096	Fc-gamma receptor signaling pathway involved in phagocytosis	16	0.68	3.97e-05	9606.ENSP00000215832,9606.ENSP00000228825,9606.ENSP00000245503,9606.ENSP00000263025,9606.ENSP00000263238,9606.ENSP00000295685,9606.ENSP00000335153,9606.ENSP00000348461,9606.ENSP00000349960,9606.ENSP00000352834,9606.ENSP00000360609,9606.ENSP00000367220,9606.ENSP00000383118,9606.ENSP00000388169,9606.ENSP00000389631,9606.ENSP00000431254	MAPK1,ARPC3,MYH2,MAPK3,ACTR3,ARPC2,HSP90AA1,RAC1,ACTB,MYO1C,HSP90AB1,ACTR2,CDC42,ARPC4,ARPC1B,IGLL5
GO:0006875	Cellular metal ion homeostasis	54	0.32	4.00e-05	9606.ENSP00000218548,9606.ENSP00000231487,9606.ENSP00000231751,9606.ENSP00000241337,9606.ENSP00000243077,9606.ENSP00000251337,9606.ENSP00000252486,9606.ENSP00000261023,9606.ENSP00000262623,9606.ENSP00000264335,9606.ENSP00000264613,9606.ENSP00000265023,9606.ENSP00000265983,9606.ENSP00000270142,9606.ENSP00000273398,9606.ENSP00000284240,9606.ENSP00000286371,9606.ENSP00000291295,9606.ENSP00000299767,…	ATP12A,SKP1,LTF,GSTM2,LRP1,GNAT2,APOE,ITGAV,ATP4A,YWHAE,CP,KNG1,HPX,SOD1,ATP6V1A,THY1,ATP1B3,CALM3,HSP90B1,F2,CALR,C7,SNCA,CAV1,CAMK2D,CAV3,ANXA6,ATP2A1,ATP2B4,ATP1A2,TGM2,AGT,CD55,ATP1B1,ATP1A4,S100A8,S100A9,GSTO1,ANXA7,LCN2,ASPH,TF,IMMT,BCAP31,CD36,GNA13,ARF1,ATP2A2,CAND1,ATP1A3,ATP1A1,ELANE,TPT1,GNB1
GO:0072594	Establishment of protein localization to organelle	45	0.35	4.03e-05	9606.ENSP00000219169,9606.ENSP00000230050,9606.ENSP00000241052,9606.ENSP00000251453,9606.ENSP00000264710,9606.ENSP00000264896,9606.ENSP00000265062,9606.ENSP00000268379,9606.ENSP00000290158,9606.ENSP00000291295,9606.ENSP00000302961,9606.ENSP00000309334,9606.ENSP00000311430,9606.ENSP00000312734,9606.ENSP00000315130,9606.ENSP00000322419,9606.ENSP00000324173,9606.ENSP00000333298,9606.ENSP00000335153,…	NUTF2,RPS12,CAT,RPS16,RAB10,SCARB2,RAB7A,UQCRC2,KPNB1,CALM3,HSPA4,RPL15,RPL4,RAB8B,CLU,RPLP2,HSPA5,LAMP1,HSP90AA1,RPS7,RPLP1,RPSA,RPL12,AGT,LMNA,RPL5,RPL7A,RPS4X,SLC25A6,HSPD1,RPL14,MX1,UBA52,IDH1,RPL9,RPL6,H2AFY,RPL30,HSPA8,PHB2,RAN,RPL18,RPLP0,ASNA1,AP2B1
GO:0045807	Positive regulation of endocytosis	19	0.6	4.18e-05	9606.ENSP00000226218,9606.ENSP00000243077,9606.ENSP00000245907,9606.ENSP00000252486,9606.ENSP00000252699,9606.ENSP00000304236,9606.ENSP00000315130,9606.ENSP00000338345,9606.ENSP00000341940,9606.ENSP00000346032,9606.ENSP00000351926,9606.ENSP00000365439,9606.ENSP00000383118,9606.ENSP00000385834,9606.ENSP00000399421,9606.ENSP00000440005,9606.ENSP00000452780,9606.ENSP00000461945,9606.ENSP00000482835	VTN,LRP1,C3,APOE,ACTN4,CD14,CLU,SNCA,CAV3,ANXA2,AP2A1,HNRNPK,CDC42,TF,CD36,ARF1,B2M,RAB31,AP2B1
GO:0031145	Anaphase-promoting complex-dependent catabolic process	17	0.65	4.21e-05	9606.ENSP00000044462,9606.ENSP00000216455,9606.ENSP00000216802,9606.ENSP00000223321,9606.ENSP00000261479,9606.ENSP00000261712,9606.ENSP00000262193,9606.ENSP00000310129,9606.ENSP00000310572,9606.ENSP00000359910,9606.ENSP00000362334,9606.ENSP00000363993,9606.ENSP00000388107,9606.ENSP00000414359,9606.ENSP00000418695,9606.ENSP00000481029,9606.ENSP00000483688	PSMA4,PSMA3,PSME2,PSMA2,PSMA6,PSMD11,PSMB1,PSMD2,PSMC5,PSMA7,PSMB2,PSMB9,UBA52,PSMA1,PSMD6,PSMC3,PSMB3
GO:1901342	Regulation of vasculature development	38	0.39	4.25e-05	9606.ENSP00000052754,9606.ENSP00000205948,9606.ENSP00000232003,9606.ENSP00000245907,9606.ENSP00000246792,9606.ENSP00000248553,9606.ENSP00000250378,9606.ENSP00000252244,9606.ENSP00000254722,9606.ENSP00000260356,9606.ENSP00000263413,9606.ENSP00000264908,9606.ENSP00000264933,9606.ENSP00000274063,9606.ENSP00000284031,9606.ENSP00000296029,9606.ENSP00000296754,9606.ENSP00000310036,9606.ENSP00000311165,…	DCN,APOH,HRG,C3,RRAS,HSPB1,CMA1,KRT1,SERPINF1,THBS1,C6,ANXA3,PDCD6,SFRP2,DDAH1,PF4,ERAP1,CD34,AQP1,PKM,RTN4,THBS4,PTN,CTNNB1,ATP2B4,AGT,THBS2,RAP1A,PGK1,HSPG2,ANXA1,CYBB,EMILIN1,ITGB1,ITGB2,RHOA,RNH1,SOD2
GO:0062012	Regulation of small molecule metabolic process	46	0.35	4.36e-05	9606.ENSP00000009530,9606.ENSP00000044462,9606.ENSP00000216455,9606.ENSP00000216802,9606.ENSP00000222286,9606.ENSP00000223321,9606.ENSP00000227667,9606.ENSP00000229264,9606.ENSP00000233242,9606.ENSP00000234590,9606.ENSP00000236850,9606.ENSP00000252486,9606.ENSP00000261479,9606.ENSP00000261712,9606.ENSP00000262193,9606.ENSP00000262418,9606.ENSP00000270142,9606.ENSP00000276461,9606.ENSP00000290158,…	CD74,PSMA4,PSMA3,PSME2,GAPDHS,PSMA2,APOC3,GNB3,APOB,ENO1,APOA1,APOE,PSMA6,PSMD11,PSMB1,SLC4A1,SOD1,ERLIN2,KPNB1,PSMD2,PSMC5,LEPR,SNCA,CAV1,ATP2B4,METTL20,APOA4,VCP,AP2A1,COMT,PSMA7,PGAM1,PSMB2,PSMB9,ANXA1,PPP1CB,ERLIN1,PSMA1,PSMD6,PARK7,ACTN3,ACADVL,RAN,CLTC,PSMC3,PSMB3
GO:0045109	Intermediate filament organization	10	0.94	4.46e-05	9606.ENSP00000167586,9606.ENSP00000221166,9606.ENSP00000246662,9606.ENSP00000308452,9606.ENSP00000310861,9606.ENSP00000311997,9606.ENSP00000363071,9606.ENSP00000446007,9606.ENSP00000468500,9606.ENSP00000482169	KRT14,NEFM,KRT9,KRT17,KRT2,NEFH,DES,VIM,GFAP,NEFL
GO:0033209	Tumor necrosis factor-mediated signaling pathway	21	0.56	4.53e-05	9606.ENSP00000044462,9606.ENSP00000216455,9606.ENSP00000216802,9606.ENSP00000223321,9606.ENSP00000252699,9606.ENSP00000261479,9606.ENSP00000261712,9606.ENSP00000262193,9606.ENSP00000310129,9606.ENSP00000310572,9606.ENSP00000359910,9606.ENSP00000362334,9606.ENSP00000363993,9606.ENSP00000373487,9606.ENSP00000379975,9606.ENSP00000414359,9606.ENSP00000418695,9606.ENSP00000446121,9606.ENSP00000449404,…	PSMA4,PSMA3,PSME2,PSMA2,ACTN4,PSMA6,PSMD11,PSMB1,PSMD2,PSMC5,PSMA7,PSMB2,PSMB9,KRT18,ILK,PSMA1,PSMD6,LIMS1,KRT8,PSMC3,PSMB3
GO:0001895	Retina homeostasis	16	0.67	4.54e-05	9606.ENSP00000231751,9606.ENSP00000248553,9606.ENSP00000252244,9606.ENSP00000254801,9606.ENSP00000261267,9606.ENSP00000262746,9606.ENSP00000270142,9606.ENSP00000292401,9606.ENSP00000295897,9606.ENSP00000349960,9606.ENSP00000350052,9606.ENSP00000385834,9606.ENSP00000387176,9606.ENSP00000392718,9606.ENSP00000439189,9606.ENSP00000452780	LTF,HSPB1,KRT1,IGJ,LYZ,PRDX1,SOD1,AZGP1,ALB,ACTB,POTEF,TF,POTEJ,POTEI,POTEE,B2M
GO:0061028	Establishment of endothelial barrier	11	0.87	4.54e-05	9606.ENSP00000250559,9606.ENSP00000264832,9606.ENSP00000337838,9606.ENSP00000344456,9606.ENSP00000353408,9606.ENSP00000356042,9606.ENSP00000357005,9606.ENSP00000358723,9606.ENSP00000375649,9606.ENSP00000384136,9606.ENSP00000457421	RAP1B,ICAM1,RTN4,CTNNB1,MSN,EZR,F11R,RAP1A,MYADM,RDX,PECAM1
GO:0010770	Positive regulation of cell morphogenesis involved in differentiation	24	0.51	4.62e-05	9606.ENSP00000225698,9606.ENSP00000236850,9606.ENSP00000243077,9606.ENSP00000295685,9606.ENSP00000296755,9606.ENSP00000306099,9606.ENSP00000306361,9606.ENSP00000320866,9606.ENSP00000326888,9606.ENSP00000327801,9606.ENSP00000336829,9606.ENSP00000346839,9606.ENSP00000348461,9606.ENSP00000357801,9606.ENSP00000358866,9606.ENSP00000367220,9606.ENSP00000375649,9606.ENSP00000379975,9606.ENSP00000380378,…	C1QBP,APOA1,LRP1,ARPC2,MAP1B,FGB,FGA,CALR,LIMS2,P4HB,FGG,FN1,RAC1,S100A10,FLNA,ACTR2,MYADM,ILK,PAFAH1B1,CDC42,GDI1,RHOA,LIMS1,NEFL
GO:1902750	Negative regulation of cell cycle g2/m phase transition	19	0.6	4.66e-05	9606.ENSP00000044462,9606.ENSP00000216455,9606.ENSP00000216802,9606.ENSP00000223321,9606.ENSP00000231487,9606.ENSP00000261479,9606.ENSP00000261712,9606.ENSP00000262193,9606.ENSP00000310129,9606.ENSP00000310572,9606.ENSP00000359910,9606.ENSP00000362334,9606.ENSP00000363993,9606.ENSP00000377710,9606.ENSP00000414359,9606.ENSP00000418695,9606.ENSP00000423563,9606.ENSP00000481029,9606.ENSP00000483688	PSMA4,PSMA3,PSME2,PSMA2,SKP1,PSMA6,PSMD11,PSMB1,PSMD2,PSMC5,PSMA7,PSMB2,PSMB9,FHL1,PSMA1,PSMD6,H2AFY,PSMC3,PSMB3
GO:1901880	Negative regulation of protein depolymerization	15	0.7	4.69e-05	9606.ENSP00000259365,9606.ENSP00000263168,9606.ENSP00000263867,9606.ENSP00000264758,9606.ENSP00000296755,9606.ENSP00000348381,9606.ENSP00000349259,9606.ENSP00000354947,9606.ENSP00000357129,9606.ENSP00000361824,9606.ENSP00000362924,9606.ENSP00000384136,9606.ENSP00000401010,9606.ENSP00000432568,9606.ENSP00000451752	TMOD1,CAPZA1,CAPG,ADD1,MAP1B,ADD3,SPTBN1,CAPZA2,SPTA1,SPTAN1,GSN,RDX,CAPZB,SPTBN2,SPTB
GO:1903311	Regulation of mrna metabolic process	38	0.39	4.75e-05	9606.ENSP00000044462,9606.ENSP00000216455,9606.ENSP00000216802,9606.ENSP00000223321,9606.ENSP00000225698,9606.ENSP00000248553,9606.ENSP00000261479,9606.ENSP00000261712,9606.ENSP00000262193,9606.ENSP00000296930,9606.ENSP00000300291,9606.ENSP00000310129,9606.ENSP00000310572,9606.ENSP00000313199,9606.ENSP00000318195,9606.ENSP00000342026,9606.ENSP00000346694,9606.ENSP00000349428,9606.ENSP00000358635,…	PSMA4,PSMA3,PSME2,PSMA2,C1QBP,HSPB1,PSMA6,PSMD11,PSMB1,NPM1,NUDT21,PSMD2,PSMC5,HNRNPD,NCL,PRDX6,HNRNPA2B1,PTBP1,SYNCRIP,PSMA7,SET,YWHAB,PSMB2,HNRNPR,PSMB9,HNRNPK,SRSF2,YWHAZ,UBA52,PSMA1,ANP32A,PSMD6,HSPA8,VIM,HNRNPC,CIRBP,PSMC3,PSMB3
GO:0048871	Multicellular organismal homeostasis	39	0.38	4.81e-05	9606.ENSP00000211998,9606.ENSP00000219150,9606.ENSP00000222120,9606.ENSP00000231751,9606.ENSP00000248553,9606.ENSP00000252244,9606.ENSP00000254801,9606.ENSP00000261267,9606.ENSP00000262746,9606.ENSP00000264758,9606.ENSP00000265462,9606.ENSP00000270142,9606.ENSP00000270645,9606.ENSP00000285930,9606.ENSP00000292401,9606.ENSP00000295897,9606.ENSP00000299106,9606.ENSP00000301653,9606.ENSP00000310036,…	VCL,CORO1A,RAB3D,LTF,HSPB1,KRT1,IGJ,LYZ,PRDX1,ADD1,PRDX5,SOD1,RCN3,AKR1B1,AZGP1,ALB,JAM3,KRT16,CD34,AQP1,LEPR,CTNNB1,RAC1,ACTB,POTEF,F11R,GNAS,RHAG,RBP4,GIG25,ITGB1,TF,POTEJ,POTEI,CD36,ACADVL,POTEE,B2M,PECAM1
GO:0040007	Growth	42	0.36	4.83e-05	9606.ENSP00000211998,9606.ENSP00000220763,9606.ENSP00000222271,9606.ENSP00000254810,9606.ENSP00000262225,9606.ENSP00000263645,9606.ENSP00000264758,9606.ENSP00000265131,9606.ENSP00000268182,9606.ENSP00000274063,9606.ENSP00000295550,9606.ENSP00000296755,9606.ENSP00000297848,9606.ENSP00000300527,9606.ENSP00000305988,9606.ENSP00000308938,9606.ENSP00000317257,9606.ENSP00000320171,9606.ENSP00000324105,…	VCL,CPQ,COMP,H3F3B,TMED2,CD81,ADD1,TNC,IQGAP1,SFRP2,COL6A3,MAP1B,COL14A1,COL6A2,ALCAM,PLG,CPNE1,PKM,ENO3,COL12A1,LEPR,HSP90AA1,PTN,CTNNB1,APOD,PGLYRP2,ANXA6,COL6A1,AGT,THBS3,GNAS,HSP90AB1,MATN4,GSN,CLIC4,ANXA1,VIT,CD9,PTGFRN,ITGB1,SPTBN2,PDLIM5
GO:0043085	Positive regulation of catalytic activity	110	0.2	4.83e-05	9606.ENSP00000009530,9606.ENSP00000205948,9606.ENSP00000215832,9606.ENSP00000216802,9606.ENSP00000217182,9606.ENSP00000223061,9606.ENSP00000223642,9606.ENSP00000225655,9606.ENSP00000228945,9606.ENSP00000231487,9606.ENSP00000231751,9606.ENSP00000232461,9606.ENSP00000233893,9606.ENSP00000233997,9606.ENSP00000234347,9606.ENSP00000236671,9606.ENSP00000236850,9606.ENSP00000239940,9606.ENSP00000252486,…	CD74,APOH,MAPK1,PSME2,EEF1A2,PCOLCE,C5,PFN1,ARHGDIB,SKP1,LTF,GNAT1,HSPE1,AZU1,PRTN3,CTSD,APOA1,PFN2,APOE,THBS1,ERP29,MAPK3,CD81,ICAM1,PDCD6,IQGAP1,SOD1,RCN3,RALB,SFRP2,ITGA1,THY1,ATP1B3,GNAQ,CALM3,ALDH1A1,CCT2,PRDX2,ARF4,CYB5B,F2,GNAI2,HNRNPD,CLU,TCP1,FBN1,FBLN1,HSP90AA1,ANG,SNCA,CAV1,CTNNB1,RPLP1,HNRNPA2B1,FN1,MYL4,ATP2B4,APOA4,TPM1,VCP,XRCC6,HLA-DRB1,AGT,RAB4A,ATP1B1,APOA2,F11R,PEA15,S100A8,S10…
GO:0051495	Positive regulation of cytoskeleton organization	29	0.45	4.83e-05	9606.ENSP00000225655,9606.ENSP00000228825,9606.ENSP00000236850,9606.ENSP00000239940,9606.ENSP00000246069,9606.ENSP00000256001,9606.ENSP00000263238,9606.ENSP00000264832,9606.ENSP00000295685,9606.ENSP00000296755,9606.ENSP00000298159,9606.ENSP00000341940,9606.ENSP00000348461,9606.ENSP00000348965,9606.ENSP00000351022,9606.ENSP00000352834,9606.ENSP00000355361,9606.ENSP00000357801,9606.ENSP00000358866,…	PFN1,ARPC3,APOA1,PFN2,DSTN,ACTR3B,ACTR3,ICAM1,ARPC2,MAP1B,CFL2,CAV3,RAC1,DYNC1H1,TPM1,MYO1C,CD47,S100A10,FLNA,GSN,HSPA1B,ACTR2,CDC42,ARPC4,ARPC1B,RHOA,WDR1,CFL1,ACTN2
GO:0001885	Endothelial cell development	13	0.77	4.96e-05	9606.ENSP00000250559,9606.ENSP00000256594,9606.ENSP00000264832,9606.ENSP00000337838,9606.ENSP00000344456,9606.ENSP00000353408,9606.ENSP00000356042,9606.ENSP00000357005,9606.ENSP00000358723,9606.ENSP00000363500,9606.ENSP00000375649,9606.ENSP00000384136,9606.ENSP00000457421	RAP1B,GSTM3,ICAM1,RTN4,CTNNB1,MSN,EZR,F11R,RAP1A,CLIC4,MYADM,RDX,PECAM1
GO:0034381	Plasma lipoprotein particle clearance	12	0.81	4.99e-05	9606.ENSP00000227667,9606.ENSP00000233242,9606.ENSP00000236850,9606.ENSP00000252486,9606.ENSP00000292807,9606.ENSP00000327694,9606.ENSP00000351926,9606.ENSP00000356969,9606.ENSP00000399421,9606.ENSP00000479153,9606.ENSP00000479606,9606.ENSP00000482835	APOC3,APOB,APOA1,APOE,AP2M1,AP2A2,AP2A1,APOA2,CD36,EHD1,CLTC,AP2B1
GO:0044238	Primary metabolic process	409	0.08	4.99e-05	9606.ENSP00000009530,9606.ENSP00000044462,9606.ENSP00000052754,9606.ENSP00000054950,9606.ENSP00000156109,9606.ENSP00000157600,9606.ENSP00000168148,9606.ENSP00000205948,9606.ENSP00000215727,9606.ENSP00000215832,9606.ENSP00000215909,9606.ENSP00000216181,9606.ENSP00000216254,9606.ENSP00000216336,9606.ENSP00000216455,9606.ENSP00000216802,9606.ENSP00000216962,9606.ENSP00000217182,9606.ENSP00000217426,…	CD74,PSMA4,DCN,RCN1,GPKOW,LMCD1,SPP2,APOH,SERPIND1,MAPK1,LGALS1,MYH9,ACO2,CTSG,PSMA3,PSME2,PYGB,EEF1A2,AHCY,CDIPT,CPQ,DECR1,RAB3D,COMP,GAPDHS,PON1,PCOLCE,PSMA2,AEBP1,C1QBP,ALDOC,LAP3,APOC3,LTA4H,GAPDH,USP5,TPI1,RPS12,SKP1,LTF,APOB,AZU1,PRTN3,ENO1,AKR7A2,CTSD,APOA1,ATIC,TTR,RPN2,RHOQ,CAT,CPXM2,GSTM2,LRP1,HIST1H4F,GOT2,C3,CAPNS1,FGL2,YWHAH,CMA1,RPS16,KRT1,APOE,ACLY,LGALS3,H3F3B,APCS,PI4KA,FABP4,NT5…
GO:0050766	Positive regulation of phagocytosis	15	0.69	5.42e-05	9606.ENSP00000233997,9606.ENSP00000236850,9606.ENSP00000243077,9606.ENSP00000245907,9606.ENSP00000268150,9606.ENSP00000270142,9606.ENSP00000320866,9606.ENSP00000355361,9606.ENSP00000356969,9606.ENSP00000358723,9606.ENSP00000393887,9606.ENSP00000396688,9606.ENSP00000399421,9606.ENSP00000415941,9606.ENSP00000461945	AZU1,APOA1,LRP1,C3,MFGE8,SOD1,CALR,CD47,APOA2,RAP1A,AHSG,C4A,CD36,C4B,RAB31
GO:0017157	Regulation of exocytosis	29	0.45	5.60e-05	9606.ENSP00000005257,9606.ENSP00000222120,9606.ENSP00000239940,9606.ENSP00000250559,9606.ENSP00000260130,9606.ENSP00000264710,9606.ENSP00000265062,9606.ENSP00000267512,9606.ENSP00000272519,9606.ENSP00000273047,9606.ENSP00000282878,9606.ENSP00000291295,9606.ENSP00000300935,9606.ENSP00000306099,9606.ENSP00000306361,9606.ENSP00000306496,9606.ENSP00000312734,9606.ENSP00000312999,9606.ENSP00000333298,…	RALA,RAB3D,PFN2,RAP1B,SDCBP,RAB10,RAB7A,RAB15,RALB,RAB5A,RAB3C,CALM3,RAB8A,FGB,FGA,RAB33B,RAB8B,GNAI2,LAMP1,FGG,SNCA,RAP1A,ANXA1,RAB2B,ITGB2,PDCD6IP,ARF1,ATP2A2,ITGAM
GO:0031344	Regulation of cell projection organization	62	0.28	5.60e-05	9606.ENSP00000005257,9606.ENSP00000215909,9606.ENSP00000225655,9606.ENSP00000232003,9606.ENSP00000238738,9606.ENSP00000239940,9606.ENSP00000243077,9606.ENSP00000248975,9606.ENSP00000252486,9606.ENSP00000254722,9606.ENSP00000263238,9606.ENSP00000264832,9606.ENSP00000264896,9606.ENSP00000268182,9606.ENSP00000273047,9606.ENSP00000274063,9606.ENSP00000284240,9606.ENSP00000295685,9606.ENSP00000296755,…	RALA,LGALS1,PFN1,HRG,RHOQ,PFN2,LRP1,YWHAH,APOE,SERPINF1,ACTR3,ICAM1,SCARB2,IQGAP1,RAB5A,SFRP2,THY1,ARPC2,MAP1B,VPS35,DPYSL2,RAB8B,CRMP1,HSPA5,PLS1,NME1,RTN4,CAV1,PTN,DPYSL3,FN1,RAC1,AP2A1,MAP4,AGT,EZR,S100A9,RAP1A,LCN2,ACTR2,FSCN1,CPNE9,NME1-NME2,CORO1B,ILK,PAFAH1B1,SEPT7,CDC42,RDX,ARHGAP35,SEPT9,GDI1,RHOA,CAPZB,VDAC3,CFL1,ARF1,CPNE6,VIM,B2M,PDLIM5,NEFL
GO:1901565	Organonitrogen compound catabolic process	85	0.23	5.95e-05	9606.ENSP00000044462,9606.ENSP00000052754,9606.ENSP00000216455,9606.ENSP00000216802,9606.ENSP00000217426,9606.ENSP00000220763,9606.ENSP00000223321,9606.ENSP00000228740,9606.ENSP00000229268,9606.ENSP00000231487,9606.ENSP00000233242,9606.ENSP00000236671,9606.ENSP00000245206,9606.ENSP00000252486,9606.ENSP00000257770,9606.ENSP00000261479,9606.ENSP00000261712,9606.ENSP00000262193,9606.ENSP00000262551,…	PSMA4,DCN,PSMA3,PSME2,AHCY,CPQ,PSMA2,LTA4H,USP5,SKP1,APOB,CTSD,GOT2,APOE,NT5E,PSMA6,PSMD11,PSMB1,OGN,DENND3,BLVRB,RAB7A,VCAN,AMBP,ACAT1,LUM,RCN3,ERLIN2,GLUD1,DDAH1,UCHL1,AP2M1,CAPN2,ERAP1,HSP90B1,ANPEP,PLG,PSMD2,PSMC5,CLU,HSPA5,BGN,GLUD2,AP2A2,HSP90AA1,DLST,UBA1,PRELP,CTNNB1,PGLYRP2,ANXA2,FMOD,RAD23B,VCP,AP2A1,PCBP2,COMT,PNP,PSMA7,PSMB2,HSPG2,SLC44A1,PSMB9,OMD,DDAH2,GPC6,SNX5,GGT5,BLVRA,ALDH7A1,A…
GO:0006937	Regulation of muscle contraction	24	0.51	5.98e-05	9606.ENSP00000228841,9606.ENSP00000234590,9606.ENSP00000241337,9606.ENSP00000270142,9606.ENSP00000279022,9606.ENSP00000291295,9606.ENSP00000339191,9606.ENSP00000339740,9606.ENSP00000341940,9606.ENSP00000346550,9606.ENSP00000347507,9606.ENSP00000349595,9606.ENSP00000351022,9606.ENSP00000354490,9606.ENSP00000356790,9606.ENSP00000358727,9606.ENSP00000358866,9606.ENSP00000368767,9606.ENSP00000379210,…	MYL2,ENO1,GSTM2,SOD1,MYL9,CALM3,CAV1,CAMK2D,CAV3,ANXA6,MYH7,ATP2A1,TPM1,ATP1A2,ATP1B1,GSTO1,FLNA,ASPH,MYL3,MYL5,RHOA,ACTN3,ATP2A2,ATP1A1
GO:0030007	Cellular potassium ion homeostasis	8	1.09	6.13e-05	9606.ENSP00000218548,9606.ENSP00000262623,9606.ENSP00000286371,9606.ENSP00000354490,9606.ENSP00000356790,9606.ENSP00000357060,9606.ENSP00000444688,9606.ENSP00000445306	ATP12A,ATP4A,ATP1B3,ATP1A2,ATP1B1,ATP1A4,ATP1A3,ATP1A1
GO:0036376	Sodium ion export across plasma membrane	8	1.09	6.13e-05	9606.ENSP00000218548,9606.ENSP00000262623,9606.ENSP00000286371,9606.ENSP00000354490,9606.ENSP00000356790,9606.ENSP00000357060,9606.ENSP00000444688,9606.ENSP00000445306	ATP12A,ATP4A,ATP1B3,ATP1A2,ATP1B1,ATP1A4,ATP1A3,ATP1A1
GO:0051656	Establishment of organelle localization	41	0.36	6.34e-05	9606.ENSP00000216181,9606.ENSP00000252699,9606.ENSP00000262225,9606.ENSP00000263238,9606.ENSP00000264933,9606.ENSP00000265062,9606.ENSP00000284440,9606.ENSP00000289228,9606.ENSP00000290158,9606.ENSP00000296755,9606.ENSP00000296930,9606.ENSP00000303145,9606.ENSP00000307078,9606.ENSP00000310226,9606.ENSP00000324527,9606.ENSP00000330945,9606.ENSP00000333547,9606.ENSP00000344456,9606.ENSP00000348965,…	MYH9,ACTN4,TMED2,ACTR3,PDCD6,RAB7A,UCHL1,ACTR1B,KPNB1,MAP1B,NPM1,TMED10,KIF5B,RAB1B,MYO1D,TMED9,RAB11B,CTNNB1,DYNC1H1,MYO1C,MAP4,MYH10,EZR,S100A13,ACTR1A,ACTR2,CD59,YWHAZ,ITGB1,PAFAH1B1,MX1,CDC42,SAR1B,RAB1A,KIF5C,DCTN2,KIF5A,SERPINA1,ARF1,RAN,NEFL
GO:0002790	Peptide secretion	23	0.51	6.95e-05	9606.ENSP00000222120,9606.ENSP00000222271,9606.ENSP00000247461,9606.ENSP00000261735,9606.ENSP00000261978,9606.ENSP00000264710,9606.ENSP00000267512,9606.ENSP00000270645,9606.ENSP00000282878,9606.ENSP00000286091,9606.ENSP00000300935,9606.ENSP00000312734,9606.ENSP00000333547,9606.ENSP00000336829,9606.ENSP00000349541,9606.ENSP00000355627,9606.ENSP00000357688,9606.ENSP00000360141,9606.ENSP00000366109,…	RAB3D,COMP,CANX,ERP29,LTBP2,RAB10,RAB15,RCN3,RAB3C,PDIA4,RAB8A,RAB8B,RAB11B,FGG,PTRF,AGT,S100A13,GNAS,ANXA1,PAFAH1B1,RAB1A,PARK7,CTRP5
GO:0042742	Defense response to bacterium	33	0.41	7.04e-05	9606.ENSP00000216336,9606.ENSP00000217407,9606.ENSP00000225275,9606.ENSP00000231751,9606.ENSP00000233997,9606.ENSP00000254801,9606.ENSP00000261267,9606.ENSP00000264908,9606.ENSP00000296028,9606.ENSP00000296435,9606.ENSP00000306099,9606.ENSP00000306361,9606.ENSP00000308541,9606.ENSP00000336762,9606.ENSP00000342082,9606.ENSP00000345968,9606.ENSP00000348170,9606.ENSP00000357722,9606.ENSP00000357727,…	CTSG,LBP,MPO,LTF,AZU1,IGJ,LYZ,ANXA3,PPBP,CAMP,FGB,FGA,F2,ANG,SLPI,PGLYRP2,HP,S100A8,S100A9,HIST2H2BE,LCN2,RAB14,HLA-E,DEFA1B,HLA-A,RAB1A,CD36,RPL30,IGLL5,B2M,ELANE,IGHV3-15,IGHV3-43D
GO:0032212	Positive regulation of telomere maintenance via telomerase	11	0.84	7.06e-05	9606.ENSP00000215832,9606.ENSP00000258091,9606.ENSP00000263025,9606.ENSP00000275603,9606.ENSP00000280326,9606.ENSP00000286788,9606.ENSP00000299300,9606.ENSP00000317334,9606.ENSP00000344456,9606.ENSP00000375978,9606.ENSP00000377958	MAPK1,CCT7,MAPK3,CCT6A,CCT5,CCT8,CCT2,TCP1,CTNNB1,XRCC5,CCT4
GO:0051084	De novo posttranslational protein folding	11	0.84	7.06e-05	9606.ENSP00000009530,9606.ENSP00000216218,9606.ENSP00000233893,9606.ENSP00000297185,9606.ENSP00000299300,9606.ENSP00000310219,9606.ENSP00000324173,9606.ENSP00000364801,9606.ENSP00000378199,9606.ENSP00000432083,9606.ENSP00000482075	CD74,ST13,HSPE1,HSPA9,CCT2,HSPA6,HSPA5,HSPA1B,HSPA2,HSPA8,PTGES3
GO:0010648	Negative regulation of cell communication	103	0.21	7.10e-05	9606.ENSP00000009530,9606.ENSP00000044462,9606.ENSP00000052754,9606.ENSP00000216455,9606.ENSP00000216802,9606.ENSP00000223321,9606.ENSP00000225698,9606.ENSP00000231751,9606.ENSP00000232003,9606.ENSP00000234590,9606.ENSP00000236850,9606.ENSP00000241337,9606.ENSP00000243077,9606.ENSP00000246957,9606.ENSP00000248553,9606.ENSP00000250559,9606.ENSP00000252486,9606.ENSP00000254301,9606.ENSP00000260356,…	CD74,PSMA4,DCN,PSMA3,PSME2,PSMA2,C1QBP,LTF,HRG,ENO1,APOA1,GSTM2,LRP1,TRAP1,HSPB1,RAP1B,APOE,LGALS3,THBS1,ITGAV,PEBP1,PSMA6,PSMD11,PSMB1,ICAM1,PDCD6,RAB7A,AMBP,TIMP3,PFKL,SFRP2,ITGA1,THY1,UCHL1,ACAA2,CALM3,PF4,PRDX2,CD14,CTNNA1,FGB,FGA,PSMD2,PSMC5,GNAI2,CLU,CPNE1,CALR,HSPA5,PPP2R1A,FBN1,FBLN1,FGG,SNCA,CAV1,CAV3,GNAI1,CTNNB1,APOD,ATP2B4,VCP,CD47,AGT,EZR,PEA15,LMNA,HTRA1,RAP1A,GSTO1,GNAI3,PSMA7,VDAC…
GO:0052126	Movement in host environment	19	0.58	7.25e-05	9606.ENSP00000261023,9606.ENSP00000263645,9606.ENSP00000264832,9606.ENSP00000264896,9606.ENSP00000265062,9606.ENSP00000296181,9606.ENSP00000300060,9606.ENSP00000333298,9606.ENSP00000339191,9606.ENSP00000344456,9606.ENSP00000346067,9606.ENSP00000354003,9606.ENSP00000356030,9606.ENSP00000357005,9606.ENSP00000364801,9606.ENSP00000379350,9606.ENSP00000419425,9606.ENSP00000452786,9606.ENSP00000479488	ITGAV,CD81,ICAM1,SCARB2,RAB7A,ITGB5,ANPEP,LAMP1,CAV1,CTNNB1,RPSA,GYPA,CD55,F11R,HSPA1B,ITGB1,PPIA,ITGB3,PHB
GO:1903779	Regulation of cardiac conduction	15	0.68	7.25e-05	9606.ENSP00000286371,9606.ENSP00000291295,9606.ENSP00000339191,9606.ENSP00000339740,9606.ENSP00000349595,9606.ENSP00000350310,9606.ENSP00000354490,9606.ENSP00000355627,9606.ENSP00000356790,9606.ENSP00000357060,9606.ENSP00000358866,9606.ENSP00000368767,9606.ENSP00000440045,9606.ENSP00000444688,9606.ENSP00000445306	ATP1B3,CALM3,CAV1,CAMK2D,ATP2A1,ATP2B4,ATP1A2,AGT,ATP1B1,ATP1A4,FLNA,ASPH,ATP2A2,ATP1A3,ATP1A1
GO:0002026	Regulation of the force of heart contraction	10	0.9	7.35e-05	9606.ENSP00000228841,9606.ENSP00000339191,9606.ENSP00000339740,9606.ENSP00000347055,9606.ENSP00000347507,9606.ENSP00000350310,9606.ENSP00000354490,9606.ENSP00000379210,9606.ENSP00000440045,9606.ENSP00000445306	MYL2,CAV1,CAMK2D,MYL4,MYH7,ATP2B4,ATP1A2,MYL3,ATP2A2,ATP1A1
GO:0000184	Nuclear-transcribed mrna catabolic process, nonsense-mediated decay	20	0.56	7.38e-05	9606.ENSP00000230050,9606.ENSP00000251453,9606.ENSP00000309334,9606.ENSP00000311430,9606.ENSP00000322419,9606.ENSP00000324804,9606.ENSP00000339095,9606.ENSP00000346037,9606.ENSP00000346067,9606.ENSP00000354739,9606.ENSP00000359345,9606.ENSP00000361076,9606.ENSP00000362744,9606.ENSP00000379506,9606.ENSP00000388107,9606.ENSP00000400467,9606.ENSP00000403172,9606.ENSP00000428085,9606.ENSP00000447001,…	RPS12,RPS16,RPL15,RPL4,RPLP2,PPP2R1A,RPS7,RPLP1,RPSA,RPL12,RPL5,RPL7A,RPS4X,RPL14,UBA52,RPL9,RPL6,RPL30,RPL18,RPLP0
GO:0019731	Antibacterial humoral response	14	0.71	7.38e-05	9606.ENSP00000216336,9606.ENSP00000231751,9606.ENSP00000254801,9606.ENSP00000296435,9606.ENSP00000306099,9606.ENSP00000306361,9606.ENSP00000336762,9606.ENSP00000342082,9606.ENSP00000358151,9606.ENSP00000365817,9606.ENSP00000372136,9606.ENSP00000379873,9606.ENSP00000452780,9606.ENSP00000466090	CTSG,LTF,IGJ,CAMP,FGB,FGA,ANG,SLPI,HIST2H2BE,HLA-E,DEFA1B,HLA-A,B2M,ELANE
GO:0023057	Negative regulation of signaling	103	0.21	7.66e-05	9606.ENSP00000009530,9606.ENSP00000044462,9606.ENSP00000052754,9606.ENSP00000216455,9606.ENSP00000216802,9606.ENSP00000223321,9606.ENSP00000225698,9606.ENSP00000231751,9606.ENSP00000232003,9606.ENSP00000234590,9606.ENSP00000236850,9606.ENSP00000241337,9606.ENSP00000243077,9606.ENSP00000246957,9606.ENSP00000248553,9606.ENSP00000250559,9606.ENSP00000252486,9606.ENSP00000254301,9606.ENSP00000260356,…	CD74,PSMA4,DCN,PSMA3,PSME2,PSMA2,C1QBP,LTF,HRG,ENO1,APOA1,GSTM2,LRP1,TRAP1,HSPB1,RAP1B,APOE,LGALS3,THBS1,ITGAV,PEBP1,PSMA6,PSMD11,PSMB1,ICAM1,PDCD6,RAB7A,AMBP,TIMP3,PFKL,SFRP2,ITGA1,THY1,UCHL1,ACAA2,CALM3,PF4,PRDX2,CD14,CTNNA1,FGB,FGA,PSMD2,PSMC5,GNAI2,CLU,CPNE1,CALR,HSPA5,PPP2R1A,FBN1,FBLN1,FGG,SNCA,CAV1,CAV3,GNAI1,CTNNB1,APOD,ATP2B4,VCP,CD47,AGT,EZR,PEA15,LMNA,HTRA1,RAP1A,GSTO1,GNAI3,PSMA7,VDAC…
GO:0030901	Midbrain development	17	0.62	7.81e-05	9606.ENSP00000232564,9606.ENSP00000248975,9606.ENSP00000250378,9606.ENSP00000264335,9606.ENSP00000277865,9606.ENSP00000291295,9606.ENSP00000299198,9606.ENSP00000319281,9606.ENSP00000324173,9606.ENSP00000344456,9606.ENSP00000349960,9606.ENSP00000358865,9606.ENSP00000371267,9606.ENSP00000383118,9606.ENSP00000400175,9606.ENSP00000439189,9606.ENSP00000445175	GNB4,YWHAH,CMA1,YWHAE,GLUD1,CALM3,CKB,BASP1,HSPA5,CTNNB1,ACTB,INA,YWHAQ,CDC42,RHOA,POTEE,LDHA
GO:0048589	Developmental growth	41	0.36	7.81e-05	9606.ENSP00000211998,9606.ENSP00000220763,9606.ENSP00000222271,9606.ENSP00000254810,9606.ENSP00000262225,9606.ENSP00000263645,9606.ENSP00000264758,9606.ENSP00000265131,9606.ENSP00000268182,9606.ENSP00000274063,9606.ENSP00000295550,9606.ENSP00000296755,9606.ENSP00000297848,9606.ENSP00000300527,9606.ENSP00000305988,9606.ENSP00000308938,9606.ENSP00000317257,9606.ENSP00000320171,9606.ENSP00000324105,…	VCL,CPQ,COMP,H3F3B,TMED2,CD81,ADD1,TNC,IQGAP1,SFRP2,COL6A3,MAP1B,COL14A1,COL6A2,ALCAM,PLG,CPNE1,PKM,ENO3,COL12A1,LEPR,HSP90AA1,PTN,CTNNB1,APOD,ANXA6,COL6A1,AGT,THBS3,GNAS,HSP90AB1,MATN4,GSN,CLIC4,ANXA1,VIT,CD9,PTGFRN,ITGB1,SPTBN2,PDLIM5
GO:0032206	Positive regulation of telomere maintenance	13	0.74	8.35e-05	9606.ENSP00000215832,9606.ENSP00000258091,9606.ENSP00000263025,9606.ENSP00000275603,9606.ENSP00000280326,9606.ENSP00000286788,9606.ENSP00000299300,9606.ENSP00000313199,9606.ENSP00000317334,9606.ENSP00000344456,9606.ENSP00000346694,9606.ENSP00000375978,9606.ENSP00000377958	MAPK1,CCT7,MAPK3,CCT6A,CCT5,CCT8,CCT2,HNRNPD,TCP1,CTNNB1,HNRNPA2B1,XRCC5,CCT4
GO:1901687	Glutathione derivative biosynthetic process	9	0.97	8.73e-05	9606.ENSP00000241337,9606.ENSP00000256594,9606.ENSP00000311469,9606.ENSP00000356864,9606.ENSP00000358727,9606.ENSP00000358851,9606.ENSP00000361140,9606.ENSP00000367992,9606.ENSP00000381607	GSTM2,GSTM3,GSTM1,MGST3,GSTO1,GSTM4,AKR1A1,ESD,GSTP1
GO:1903706	Regulation of hemopoiesis	48	0.32	8.73e-05	9606.ENSP00000009530,9606.ENSP00000044462,9606.ENSP00000216455,9606.ENSP00000216802,9606.ENSP00000223321,9606.ENSP00000231751,9606.ENSP00000244537,9606.ENSP00000248598,9606.ENSP00000254301,9606.ENSP00000254810,9606.ENSP00000255040,9606.ENSP00000260356,9606.ENSP00000261479,9606.ENSP00000261712,9606.ENSP00000262193,9606.ENSP00000262407,9606.ENSP00000270142,9606.ENSP00000279022,9606.ENSP00000285379,…	CD74,PSMA4,PSMA3,PSME2,PSMA2,LTF,HIST1H4F,FGL2,LGALS3,H3F3B,APCS,THBS1,PSMA6,PSMD11,PSMB1,ITGA2B,SOD1,MYL9,CA2,PF4,HSPA9,NUDT21,PRDX2,PSMD2,PSMC5,FBN1,NME1,PTN,CTNNB1,PGLYRP2,XRCC6,HLA-DRB1,PNP,PSMA7,GNAS,PSMB2,C1QC,PSMB9,HSPA1B,ANXA1,NME1-NME2,HLA-B,RHOA,PSMA1,PSMD6,B2M,PSMC3,PSMB3
GO:1904814	Regulation of protein localization to chromosome, telomeric region	8	1.06	8.73e-05	9606.ENSP00000258091,9606.ENSP00000275603,9606.ENSP00000280326,9606.ENSP00000286788,9606.ENSP00000299300,9606.ENSP00000317334,9606.ENSP00000377958,9606.ENSP00000423563	CCT7,CCT6A,CCT5,CCT8,CCT2,TCP1,CCT4,H2AFY
GO:0055086	Nucleobase-containing small molecule metabolic process	49	0.32	8.76e-05	9606.ENSP00000215832,9606.ENSP00000217426,9606.ENSP00000222286,9606.ENSP00000226253,9606.ENSP00000229239,9606.ENSP00000229270,9606.ENSP00000234590,9606.ENSP00000236959,9606.ENSP00000237014,9606.ENSP00000238738,9606.ENSP00000253792,9606.ENSP00000257770,9606.ENSP00000262030,9606.ENSP00000265838,9606.ENSP00000269848,9606.ENSP00000278353,9606.ENSP00000286621,9606.ENSP00000290299,9606.ENSP00000305995,…	MAPK1,AHCY,GAPDHS,ALDOC,GAPDH,TPI1,ENO1,ATIC,TTR,RHOQ,ACLY,NT5E,ATP5B,ACAT1,PFKL,HSD17B12,ADK,ATP5O,PGK2,UGDH,PKM,ENO3,IDH2,DLST,NME1,PKLR,VCP,PNP,MPP1,GNAI3,PGAM1,PGM1,CMPK1,PRPS1,AK1,PGK1,BPGM,NME1-NME2,ALDOA,PRPS2,ATP5A1,RHOA,GPI,PGAM4,PARK7,ENO2,NNMT,LDHA,RAN
GO:0003158	Endothelium development	17	0.62	8.80e-05	9606.ENSP00000250559,9606.ENSP00000256594,9606.ENSP00000264832,9606.ENSP00000310036,9606.ENSP00000337838,9606.ENSP00000341170,9606.ENSP00000344456,9606.ENSP00000353408,9606.ENSP00000356042,9606.ENSP00000357005,9606.ENSP00000358723,9606.ENSP00000363500,9606.ENSP00000375649,9606.ENSP00000384136,9606.ENSP00000400175,9606.ENSP00000457421,9606.ENSP00000480946	RAP1B,GSTM3,ICAM1,CD34,RTN4,PTN,CTNNB1,MSN,EZR,F11R,RAP1A,CLIC4,MYADM,RDX,RHOA,PECAM1,SETSIP
GO:0006911	Phagocytosis, engulfment	12	0.78	8.84e-05	9606.ENSP00000216181,9606.ENSP00000260356,9606.ENSP00000268150,9606.ENSP00000348461,9606.ENSP00000362924,9606.ENSP00000380948,9606.ENSP00000383118,9606.ENSP00000399421,9606.ENSP00000431254,9606.ENSP00000441691,9606.ENSP00000479675,9606.ENSP00000481152	MYH9,THBS1,MFGE8,RAC1,GSN,ITGB2,CDC42,CD36,IGLL5,ITGAM,IGHV3-15,IGHV3-43D
GO:0060351	Cartilage development involved in endochondral bone morphogenesis	12	0.78	8.84e-05	9606.ENSP00000222271,9606.ENSP00000225964,9606.ENSP00000295550,9606.ENSP00000297848,9606.ENSP00000300527,9606.ENSP00000325146,9606.ENSP00000346550,9606.ENSP00000355180,9606.ENSP00000357362,9606.ENSP00000361842,9606.ENSP00000368544,9606.ENSP00000434412	COMP,COL1A1,COL6A3,COL14A1,COL6A2,COL12A1,ANXA6,COL6A1,THBS3,MATN4,VIT,SERPINH1
GO:0019080	Viral gene expression	21	0.54	8.89e-05	9606.ENSP00000230050,9606.ENSP00000251453,9606.ENSP00000309334,9606.ENSP00000311430,9606.ENSP00000322419,9606.ENSP00000339095,9606.ENSP00000346037,9606.ENSP00000346067,9606.ENSP00000349428,9606.ENSP00000352438,9606.ENSP00000354739,9606.ENSP00000359345,9606.ENSP00000361076,9606.ENSP00000362744,9606.ENSP00000379506,9606.ENSP00000388107,9606.ENSP00000400467,9606.ENSP00000403172,9606.ENSP00000428085,…	RPS12,RPS16,RPL15,RPL4,RPLP2,RPS7,RPLP1,RPSA,PTBP1,PCBP2,RPL12,RPL5,RPL7A,RPS4X,RPL14,UBA52,RPL9,RPL6,RPL30,RPL18,RPLP0
GO:0033554	Cellular response to stress	122	0.18	8.89e-05	9606.ENSP00000044462,9606.ENSP00000215832,9606.ENSP00000216455,9606.ENSP00000216802,9606.ENSP00000223321,9606.ENSP00000225275,9606.ENSP00000227525,9606.ENSP00000231487,9606.ENSP00000236850,9606.ENSP00000241052,9606.ENSP00000241337,9606.ENSP00000244537,9606.ENSP00000244763,9606.ENSP00000247461,9606.ENSP00000256594,9606.ENSP00000260356,9606.ENSP00000261479,9606.ENSP00000261712,9606.ENSP00000262039,…	PSMA4,MAPK1,PSMA3,PSME2,PSMA2,MPO,TMEM109,SKP1,APOA1,CAT,GSTM2,HIST1H4F,SSR1,CANX,GSTM3,THBS1,PSMA6,PSMD11,PIK3C3,PSMB1,ERP44,PRDX1,MAPK3,YWHAE,ADD1,ICAM1,PDCD6,TNC,PRDX5,SOD1,RCN3,RALB,ERLIN2,ACAA2,CA2,AKR1B1,PDIA4,ALB,MAP1B,NPM1,HSPA9,PRDX3,JAM3,HSP90B1,PDIA3,PRDX2,CTNNA1,EEF2,PSMD2,HSPA6,PSMC5,AQP1,GSTM1,HP1BP3,HNRNPD,TLN1,CALR,HSPA5,P4HB,HSP90AA1,RTN4,SNCA,UBA1,CAV1,THBS4,PTN,PRDX6,APOD,ATP2A…
GO:0034378	Chylomicron assembly	7	1.18	9.51e-05	9606.ENSP00000227667,9606.ENSP00000233242,9606.ENSP00000236850,9606.ENSP00000252486,9606.ENSP00000327801,9606.ENSP00000350425,9606.ENSP00000356969	APOC3,APOB,APOA1,APOE,P4HB,APOA4,APOA2
GO:1904851	Positive regulation of establishment of protein localization to telomere	7	1.18	9.51e-05	9606.ENSP00000258091,9606.ENSP00000275603,9606.ENSP00000280326,9606.ENSP00000286788,9606.ENSP00000299300,9606.ENSP00000317334,9606.ENSP00000377958	CCT7,CCT6A,CCT5,CCT8,CCT2,TCP1,CCT4
GO:0034612	Response to tumor necrosis factor	32	0.41	9.72e-05	9606.ENSP00000044462,9606.ENSP00000215832,9606.ENSP00000216455,9606.ENSP00000216802,9606.ENSP00000223321,9606.ENSP00000225964,9606.ENSP00000233242,9606.ENSP00000252699,9606.ENSP00000256104,9606.ENSP00000260356,9606.ENSP00000261479,9606.ENSP00000261712,9606.ENSP00000262193,9606.ENSP00000263025,9606.ENSP00000264832,9606.ENSP00000304236,9606.ENSP00000310129,9606.ENSP00000310572,9606.ENSP00000359910,…	PSMA4,MAPK1,PSMA3,PSME2,PSMA2,COL1A1,APOB,ACTN4,FABP4,THBS1,PSMA6,PSMD11,PSMB1,MAPK3,ICAM1,CD14,PSMD2,PSMC5,PSMA7,ASS1,LCN2,PSMB2,PSMB9,KRT18,ILK,GGT5,PSMA1,PSMD6,LIMS1,KRT8,PSMC3,PSMB3
GO:2001235	Positive regulation of apoptotic signaling pathway	25	0.48	9.84e-05	9606.ENSP00000248975,9606.ENSP00000260356,9606.ENSP00000264335,9606.ENSP00000266085,9606.ENSP00000270142,9606.ENSP00000300289,9606.ENSP00000304669,9606.ENSP00000306330,9606.ENSP00000311344,9606.ENSP00000315130,9606.ENSP00000324804,9606.ENSP00000339095,9606.ENSP00000339191,9606.ENSP00000355627,9606.ENSP00000357055,9606.ENSP00000357722,9606.ENSP00000357727,9606.ENSP00000361930,9606.ENSP00000362924,…	YWHAH,THBS1,YWHAE,TIMP3,SOD1,PDIA3,CTNNA1,YWHAG,PPP2R1B,CLU,PPP2R1A,RPS7,CAV1,AGT,PEA15,S100A8,S100A9,YWHAB,GSN,SRPX,YWHAQ,YWHAZ,BCAP31,PARK7,GNB2L1
GO:0051341	Regulation of oxidoreductase activity	19	0.57	9.89e-05	9606.ENSP00000252486,9606.ENSP00000262418,9606.ENSP00000265462,9606.ENSP00000284031,9606.ENSP00000291295,9606.ENSP00000312326,9606.ENSP00000312999,9606.ENSP00000335153,9606.ENSP00000338345,9606.ENSP00000339191,9606.ENSP00000341940,9606.ENSP00000348170,9606.ENSP00000350310,9606.ENSP00000350353,9606.ENSP00000355627,9606.ENSP00000358867,9606.ENSP00000364945,9606.ENSP00000418770,9606.ENSP00000441875	APOE,SLC4A1,PRDX5,DDAH1,CALM3,AOC3,GNAI2,HSP90AA1,SNCA,CAV1,CAV3,HP,ATP2B4,METTL20,AGT,GNAI3,DDAH2,PARK7,PHB2
GO:0071248	Cellular response to metal ion	26	0.46	0.00010	9606.ENSP00000215832,9606.ENSP00000254722,9606.ENSP00000256104,9606.ENSP00000263025,9606.ENSP00000264758,9606.ENSP00000268182,9606.ENSP00000270142,9606.ENSP00000290776,9606.ENSP00000311165,9606.ENSP00000317257,9606.ENSP00000320866,9606.ENSP00000324173,9606.ENSP00000329748,9606.ENSP00000338345,9606.ENSP00000339740,9606.ENSP00000362924,9606.ENSP00000363500,9606.ENSP00000367851,9606.ENSP00000368767,…	MAPK1,SERPINF1,FABP4,MAPK3,ADD1,IQGAP1,SOD1,CPNE2,AQP1,CPNE1,CALR,HSPA5,CPNE8,SNCA,CAMK2D,GSN,CLIC4,CYBB,ASPH,CPNE9,TF,ALAD,CPNE6,B2M,CPNE3,CPNE4
GO:0006953	Acute-phase response	12	0.77	0.00011	9606.ENSP00000217407,9606.ENSP00000255040,9606.ENSP00000259396,9606.ENSP00000266041,9606.ENSP00000308541,9606.ENSP00000346839,9606.ENSP00000348170,9606.ENSP00000361471,9606.ENSP00000376793,9606.ENSP00000393887,9606.ENSP00000394936,9606.ENSP00000416066	LBP,APCS,ORM1,ITIH4,F2,FN1,HP,ASS1,GIG25,AHSG,ORM2,SERPINA1
GO:0031640	Killing of cells of other organism	17	0.61	0.00011	9606.ENSP00000216336,9606.ENSP00000229239,9606.ENSP00000231751,9606.ENSP00000232003,9606.ENSP00000233997,9606.ENSP00000254301,9606.ENSP00000261267,9606.ENSP00000265023,9606.ENSP00000296028,9606.ENSP00000296029,9606.ENSP00000296435,9606.ENSP00000308541,9606.ENSP00000314299,9606.ENSP00000356385,9606.ENSP00000372136,9606.ENSP00000428085,9606.ENSP00000466090	CTSG,GAPDH,LTF,HRG,AZU1,LGALS3,LYZ,KNG1,PPBP,PF4,CAMP,F2,CFHR1,FHR2,DEFA1B,RPL30,ELANE
GO:0051271	Negative regulation of cellular component movement	35	0.39	0.00011	9606.ENSP00000009530,9606.ENSP00000052754,9606.ENSP00000205948,9606.ENSP00000211998,9606.ENSP00000223642,9606.ENSP00000228945,9606.ENSP00000232003,9606.ENSP00000239940,9606.ENSP00000243077,9606.ENSP00000246792,9606.ENSP00000252486,9606.ENSP00000252699,9606.ENSP00000254722,9606.ENSP00000260356,9606.ENSP00000274063,9606.ENSP00000284240,9606.ENSP00000301653,9606.ENSP00000304408,9606.ENSP00000304669,…	CD74,DCN,APOH,VCL,C5,ARHGDIB,HRG,PFN2,LRP1,RRAS,APOE,ACTN4,SERPINF1,THBS1,SFRP2,THY1,KRT16,COL3A1,CTNNA1,CALR,FBLN1,IDH2,PTN,DPYSL3,APOD,ATP2B4,TPM1,CLIC4,EMILIN1,CD9,CORO1B,ACTN1,ILK,GSTP1,RHOA
GO:0071356	Cellular response to tumor necrosis factor	30	0.42	0.00011	9606.ENSP00000044462,9606.ENSP00000215832,9606.ENSP00000216455,9606.ENSP00000216802,9606.ENSP00000223321,9606.ENSP00000225964,9606.ENSP00000233242,9606.ENSP00000252699,9606.ENSP00000256104,9606.ENSP00000260356,9606.ENSP00000261479,9606.ENSP00000261712,9606.ENSP00000262193,9606.ENSP00000263025,9606.ENSP00000264832,9606.ENSP00000310129,9606.ENSP00000310572,9606.ENSP00000359910,9606.ENSP00000361471,…	PSMA4,MAPK1,PSMA3,PSME2,PSMA2,COL1A1,APOB,ACTN4,FABP4,THBS1,PSMA6,PSMD11,PSMB1,MAPK3,ICAM1,PSMD2,PSMC5,PSMA7,ASS1,LCN2,PSMB2,PSMB9,KRT18,ILK,PSMA1,PSMD6,LIMS1,KRT8,PSMC3,PSMB3
GO:2001234	Negative regulation of apoptotic signaling pathway	29	0.43	0.00011	9606.ENSP00000009530,9606.ENSP00000234590,9606.ENSP00000246957,9606.ENSP00000248553,9606.ENSP00000254301,9606.ENSP00000260356,9606.ENSP00000261023,9606.ENSP00000264832,9606.ENSP00000274063,9606.ENSP00000285093,9606.ENSP00000296029,9606.ENSP00000301522,9606.ENSP00000304669,9606.ENSP00000306099,9606.ENSP00000306361,9606.ENSP00000312999,9606.ENSP00000315130,9606.ENSP00000336829,9606.ENSP00000344456,…	CD74,ENO1,TRAP1,HSPB1,LGALS3,THBS1,ITGAV,ICAM1,SFRP2,ACAA2,PF4,PRDX2,CTNNA1,FGB,FGA,GNAI2,CLU,FGG,CTNNB1,PEA15,LMNA,GNAI3,VDAC2,HSPA1B,GSTP1,PARK7,SOD2,TPT1,HYOU1
GO:0030865	Cortical cytoskeleton organization	13	0.72	0.00012	9606.ENSP00000238738,9606.ENSP00000263277,9606.ENSP00000316029,9606.ENSP00000320866,9606.ENSP00000336831,9606.ENSP00000338481,9606.ENSP00000345259,9606.ENSP00000348461,9606.ENSP00000356042,9606.ENSP00000380378,9606.ENSP00000383118,9606.ENSP00000411825,9606.ENSP00000427687	RHOQ,EHD2,TLN1,CALR,PLS1,EPB41L2,EPB41,RAC1,EZR,PAFAH1B1,CDC42,PDCD6IP,WDR1
GO:0051047	Positive regulation of secretion	37	0.37	0.00012	9606.ENSP00000222120,9606.ENSP00000229239,9606.ENSP00000243077,9606.ENSP00000260130,9606.ENSP00000265062,9606.ENSP00000267512,9606.ENSP00000273047,9606.ENSP00000277865,9606.ENSP00000299138,9606.ENSP00000304236,9606.ENSP00000306099,9606.ENSP00000306361,9606.ENSP00000307078,9606.ENSP00000310036,9606.ENSP00000311165,9606.ENSP00000312734,9606.ENSP00000312999,9606.ENSP00000333298,9606.ENSP00000336762,…	RAB3D,GAPDH,LRP1,SDCBP,RAB7A,RAB15,RAB5A,GLUD1,VPS35,CD14,FGB,FGA,KIF5B,CD34,AQP1,RAB8B,GNAI2,LAMP1,ANG,FGG,SNCA,RAC1,HLA-DRB1,MYH10,AGT,EZR,S100A8,RBP4,HLA-E,SNX5,RAB2B,ITGB2,GPI,PDCD6IP,PPIA,ARF1,ITGAM
GO:0051085	Chaperone cofactor-dependent protein refolding	10	0.87	0.00012	9606.ENSP00000009530,9606.ENSP00000216218,9606.ENSP00000233893,9606.ENSP00000297185,9606.ENSP00000310219,9606.ENSP00000324173,9606.ENSP00000364801,9606.ENSP00000378199,9606.ENSP00000432083,9606.ENSP00000482075	CD74,ST13,HSPE1,HSPA9,HSPA6,HSPA5,HSPA1B,HSPA2,HSPA8,PTGES3
GO:0010942	Positive regulation of cell death	62	0.27	0.00013	9606.ENSP00000217182,9606.ENSP00000225698,9606.ENSP00000229239,9606.ENSP00000232003,9606.ENSP00000233893,9606.ENSP00000236671,9606.ENSP00000243077,9606.ENSP00000248975,9606.ENSP00000251595,9606.ENSP00000252486,9606.ENSP00000260356,9606.ENSP00000264335,9606.ENSP00000264933,9606.ENSP00000265023,9606.ENSP00000266085,9606.ENSP00000270142,9606.ENSP00000274063,9606.ENSP00000282588,9606.ENSP00000295006,…	EEF1A2,C1QBP,GAPDH,HRG,HSPE1,CTSD,LRP1,YWHAH,HBA2,APOE,THBS1,YWHAE,PDCD6,KNG1,TIMP3,SOD1,SFRP2,ITGA1,CAPN2,PDIA3,CTNNA1,YWHAG,PPP2R1B,CLU,PPP2R1A,ALDH1A3,HBB,SNCA,RPS7,CAV1,CAMK2D,PTN,CTNNB1,HP,VCP,TGM2,AGT,PEA15,S100A8,S100A9,YWHAB,GSN,C1QA,ANXA1,SRPX,YWHAQ,HSPD1,YWHAZ,ITGB1,ITGB2,CDC42,UBA52,BCAP31,CD36,RHOA,GNA13,PARK7,GNB2L1,ITGAM,LDHA,SOD2,PHB
GO:0044409	Entry into host	18	0.58	0.00013	9606.ENSP00000261023,9606.ENSP00000263645,9606.ENSP00000264832,9606.ENSP00000264896,9606.ENSP00000296181,9606.ENSP00000300060,9606.ENSP00000333298,9606.ENSP00000339191,9606.ENSP00000344456,9606.ENSP00000346067,9606.ENSP00000354003,9606.ENSP00000356030,9606.ENSP00000357005,9606.ENSP00000364801,9606.ENSP00000379350,9606.ENSP00000419425,9606.ENSP00000452786,9606.ENSP00000479488	ITGAV,CD81,ICAM1,SCARB2,ITGB5,ANPEP,LAMP1,CAV1,CTNNB1,RPSA,GYPA,CD55,F11R,HSPA1B,ITGB1,PPIA,ITGB3,PHB
GO:0051046	Regulation of secretion	60	0.28	0.00013	9606.ENSP00000005257,9606.ENSP00000009530,9606.ENSP00000222120,9606.ENSP00000229239,9606.ENSP00000239940,9606.ENSP00000243077,9606.ENSP00000250559,9606.ENSP00000252486,9606.ENSP00000260130,9606.ENSP00000261735,9606.ENSP00000262039,9606.ENSP00000264710,9606.ENSP00000265062,9606.ENSP00000267512,9606.ENSP00000269848,9606.ENSP00000272519,9606.ENSP00000273047,9606.ENSP00000277865,9606.ENSP00000281456,…	RALA,CD74,RAB3D,GAPDH,PFN2,LRP1,RAP1B,APOE,SDCBP,ERP29,PIK3C3,RAB10,RAB7A,RAB15,PFKL,RALB,RAB5A,GLUD1,SLC25A4,RAB3C,CALM3,VPS35,RAB8A,CD14,FGB,FGA,RAB33B,KIF5B,CD34,AQP1,RAB8B,GNAI2,IDH2,LAMP1,ANG,FGG,SNCA,RAC1,HLA-DRB1,MYH10,COMT,AGT,EZR,S100A8,RAP1A,GNAS,RBP4,HLA-E,ANXA1,SNX5,SLC25A6,RAB2B,ITGB2,GPI,PDCD6IP,SLC2A1,PPIA,ARF1,ATP2A2,ITGAM
GO:0070925	Organelle assembly	63	0.27	0.00013	9606.ENSP00000217133,9606.ENSP00000219150,9606.ENSP00000225698,9606.ENSP00000228841,9606.ENSP00000248437,9606.ENSP00000259365,9606.ENSP00000262039,9606.ENSP00000263238,9606.ENSP00000263277,9606.ENSP00000264335,9606.ENSP00000264893,9606.ENSP00000265062,9606.ENSP00000290158,9606.ENSP00000290378,9606.ENSP00000296930,9606.ENSP00000298159,9606.ENSP00000300935,9606.ENSP00000301071,9606.ENSP00000306330,…	TUBB1,CORO1A,C1QBP,MYL2,TUBA4A,TMOD1,PIK3C3,ACTR3,EHD2,YWHAE,SEPT11,RAB7A,KPNB1,ACTC1,NPM1,CFL2,RAB8A,TUBA1A,YWHAG,RAB33B,CD34,RAB1B,PPP2R1A,HSP90AA1,PLS1,TUBB,TUBB4B,SEPT6,RPSA,DYNC1H1,TPM1,MYH10,RPL12,KRT19,ACTA1,EZR,CSRP1,FLNA,ACTR1A,RPL5,GSN,RAB14,ACTR2,SRPX,XRCC5,ITGB1,MYH11,PAFAH1B1,SEPT7,RAB1A,RHOA,RPL6,DCTN2,PDCD6IP,WDR1,ACTN2,RPLP0,KRT8,TUBB8,MYH3,CIRBP,EHD1,SEPT2
GO:0120035	Regulation of plasma membrane bounded cell projection organization	60	0.28	0.00013	9606.ENSP00000005257,9606.ENSP00000215909,9606.ENSP00000225655,9606.ENSP00000232003,9606.ENSP00000238738,9606.ENSP00000239940,9606.ENSP00000243077,9606.ENSP00000248975,9606.ENSP00000252486,9606.ENSP00000254722,9606.ENSP00000263238,9606.ENSP00000264832,9606.ENSP00000264896,9606.ENSP00000268182,9606.ENSP00000273047,9606.ENSP00000274063,9606.ENSP00000284240,9606.ENSP00000295685,9606.ENSP00000296755,…	RALA,LGALS1,PFN1,HRG,RHOQ,PFN2,LRP1,YWHAH,APOE,SERPINF1,ACTR3,ICAM1,SCARB2,IQGAP1,RAB5A,SFRP2,THY1,ARPC2,MAP1B,VPS35,DPYSL2,CRMP1,HSPA5,PLS1,NME1,RTN4,CAV1,PTN,DPYSL3,FN1,RAC1,AP2A1,MAP4,AGT,EZR,S100A9,RAP1A,ACTR2,FSCN1,CPNE9,NME1-NME2,CORO1B,ILK,PAFAH1B1,SEPT7,CDC42,RDX,ARHGAP35,SEPT9,GDI1,RHOA,CAPZB,VDAC3,CFL1,ARF1,CPNE6,VIM,B2M,PDLIM5,NEFL
GO:0002685	Regulation of leukocyte migration	27	0.45	0.00014	9606.ENSP00000009530,9606.ENSP00000215832,9606.ENSP00000217407,9606.ENSP00000223642,9606.ENSP00000225698,9606.ENSP00000254301,9606.ENSP00000260356,9606.ENSP00000262407,9606.ENSP00000263025,9606.ENSP00000263645,9606.ENSP00000264832,9606.ENSP00000265016,9606.ENSP00000284240,9606.ENSP00000299106,9606.ENSP00000320866,9606.ENSP00000337838,9606.ENSP00000339730,9606.ENSP00000341170,9606.ENSP00000345179,…	CD74,MAPK1,LBP,C5,C1QBP,LGALS3,THBS1,ITGA2B,MAPK3,CD81,ICAM1,BST1,THY1,JAM3,CALR,RTN4,THBS4,PTN,APOD,RAC1,MSN,MPP1,ANXA1,EMILIN1,CD9,RHOA,ELANE
GO:0006942	Regulation of striated muscle contraction	17	0.6	0.00014	9606.ENSP00000228841,9606.ENSP00000241337,9606.ENSP00000291295,9606.ENSP00000339191,9606.ENSP00000339740,9606.ENSP00000341940,9606.ENSP00000347507,9606.ENSP00000349595,9606.ENSP00000354490,9606.ENSP00000356790,9606.ENSP00000358727,9606.ENSP00000358866,9606.ENSP00000368767,9606.ENSP00000379210,9606.ENSP00000422007,9606.ENSP00000440045,9606.ENSP00000445306	MYL2,GSTM2,CALM3,CAV1,CAMK2D,CAV3,MYH7,ATP2A1,ATP1A2,ATP1B1,GSTO1,FLNA,ASPH,MYL3,ACTN3,ATP2A2,ATP1A1
GO:0031146	SCF-dependent proteasomal ubiquitin-dependent protein catabolic process	17	0.6	0.00014	9606.ENSP00000044462,9606.ENSP00000216455,9606.ENSP00000216802,9606.ENSP00000223321,9606.ENSP00000231487,9606.ENSP00000261479,9606.ENSP00000261712,9606.ENSP00000262193,9606.ENSP00000310129,9606.ENSP00000310572,9606.ENSP00000359910,9606.ENSP00000362334,9606.ENSP00000363993,9606.ENSP00000414359,9606.ENSP00000418695,9606.ENSP00000481029,9606.ENSP00000483688	PSMA4,PSMA3,PSME2,PSMA2,SKP1,PSMA6,PSMD11,PSMB1,PSMD2,PSMC5,PSMA7,PSMB2,PSMB9,PSMA1,PSMD6,PSMC3,PSMB3
GO:0090263	Positive regulation of canonical wnt signaling pathway	22	0.51	0.00014	9606.ENSP00000044462,9606.ENSP00000216455,9606.ENSP00000216802,9606.ENSP00000223321,9606.ENSP00000225964,9606.ENSP00000261479,9606.ENSP00000261712,9606.ENSP00000262193,9606.ENSP00000274063,9606.ENSP00000299138,9606.ENSP00000310129,9606.ENSP00000310572,9606.ENSP00000339191,9606.ENSP00000351777,9606.ENSP00000359910,9606.ENSP00000362334,9606.ENSP00000363993,9606.ENSP00000379975,9606.ENSP00000414359,…	PSMA4,PSMA3,PSME2,PSMA2,COL1A1,PSMA6,PSMD11,PSMB1,SFRP2,VPS35,PSMD2,PSMC5,CAV1,VCP,PSMA7,PSMB2,PSMB9,ILK,PSMA1,PSMD6,PSMC3,PSMB3
GO:1904871	Positive regulation of protein localization to cajal body	7	1.14	0.00014	9606.ENSP00000258091,9606.ENSP00000275603,9606.ENSP00000280326,9606.ENSP00000286788,9606.ENSP00000299300,9606.ENSP00000317334,9606.ENSP00000377958	CCT7,CCT6A,CCT5,CCT8,CCT2,TCP1,CCT4
GO:0019083	Viral transcription	19	0.55	0.00015	9606.ENSP00000230050,9606.ENSP00000251453,9606.ENSP00000309334,9606.ENSP00000311430,9606.ENSP00000322419,9606.ENSP00000339095,9606.ENSP00000346037,9606.ENSP00000346067,9606.ENSP00000354739,9606.ENSP00000359345,9606.ENSP00000361076,9606.ENSP00000362744,9606.ENSP00000379506,9606.ENSP00000388107,9606.ENSP00000400467,9606.ENSP00000403172,9606.ENSP00000428085,9606.ENSP00000447001,9606.ENSP00000449328	RPS12,RPS16,RPL15,RPL4,RPLP2,RPS7,RPLP1,RPSA,RPL12,RPL5,RPL7A,RPS4X,RPL14,UBA52,RPL9,RPL6,RPL30,RPL18,RPLP0
GO:0030199	Collagen fibril organization	12	0.75	0.00015	9606.ENSP00000222271,9606.ENSP00000225964,9606.ENSP00000266718,9606.ENSP00000274063,9606.ENSP00000297268,9606.ENSP00000297848,9606.ENSP00000304408,9606.ENSP00000325146,9606.ENSP00000346032,9606.ENSP00000347041,9606.ENSP00000387356,9606.ENSP00000434412	COMP,COL1A1,LUM,SFRP2,COL1A2,COL14A1,COL3A1,COL12A1,ANXA2,FMOD,ACAN,SERPINH1
GO:0034369	Plasma lipoprotein particle remodeling	10	0.86	0.00015	9606.ENSP00000225275,9606.ENSP00000227667,9606.ENSP00000233242,9606.ENSP00000236850,9606.ENSP00000252486,9606.ENSP00000295897,9606.ENSP00000350425,9606.ENSP00000355627,9606.ENSP00000356969,9606.ENSP00000417138	MPO,APOC3,APOB,APOA1,APOE,ALB,APOA4,AGT,APOA2,PLTP
GO:2001236	Regulation of extrinsic apoptotic signaling pathway	23	0.49	0.00015	9606.ENSP00000254301,9606.ENSP00000260356,9606.ENSP00000261023,9606.ENSP00000264832,9606.ENSP00000266085,9606.ENSP00000274063,9606.ENSP00000296029,9606.ENSP00000300289,9606.ENSP00000301522,9606.ENSP00000304669,9606.ENSP00000306099,9606.ENSP00000306361,9606.ENSP00000311344,9606.ENSP00000324804,9606.ENSP00000336829,9606.ENSP00000339191,9606.ENSP00000355627,9606.ENSP00000357055,9606.ENSP00000357283,…	LGALS3,THBS1,ITGAV,ICAM1,TIMP3,SFRP2,PF4,PDIA3,PRDX2,CTNNA1,FGB,FGA,PPP2R1B,PPP2R1A,FGG,CAV1,AGT,PEA15,LMNA,HSPA1B,SRPX,GSTP1,PARK7
GO:0007597	Blood coagulation, intrinsic pathway	8	1.01	0.00016	9606.ENSP00000205948,9606.ENSP00000225698,9606.ENSP00000264690,9606.ENSP00000265023,9606.ENSP00000278407,9606.ENSP00000308541,9606.ENSP00000323929,9606.ENSP00000383382	APOH,C1QBP,KLKB1,KNG1,SERPING1,F2,A2M,GP1BB
GO:0043603	Cellular amide metabolic process	65	0.26	0.00016	9606.ENSP00000216336,9606.ENSP00000217182,9606.ENSP00000220763,9606.ENSP00000223357,9606.ENSP00000228740,9606.ENSP00000230050,9606.ENSP00000236959,9606.ENSP00000241305,9606.ENSP00000241337,9606.ENSP00000250378,9606.ENSP00000251453,9606.ENSP00000253792,9606.ENSP00000256594,9606.ENSP00000265838,9606.ENSP00000270142,9606.ENSP00000278353,9606.ENSP00000293831,9606.ENSP00000296046,9606.ENSP00000296424,…	CTSG,EEF1A2,CPQ,AEBP1,LTA4H,RPS12,ATIC,CPXM2,GSTM2,CMA1,RPS16,ACLY,GSTM3,ACAT1,SOD1,HSD17B12,EIF4A1,CPA3,BDH2,APEH,ERAP1,FOLR2,ANPEP,EEF2,RPL15,RPL4,GSTM1,UGT8,RPLP2,TUFM,PPP2R1A,CNDP2,EIF4A2,EEF1G,DLST,EIF5A,RPS7,PGLYRP2,RPLP1,RPSA,RPL12,GSTM4,RPL5,RPL7A,ASS1,GLO1,RPS4X,RRBP1,CPXM1,EEF1B2,RPL14,GGT5,GSTP1,UBA52,IDH1,RPL9,RPL6,EEF1D,MME,PARK7,GNB2L1,RPL30,RPL18,RPLP0,ELANE
GO:0070555	Response to interleukin-1	26	0.45	0.00016	9606.ENSP00000044462,9606.ENSP00000216455,9606.ENSP00000216802,9606.ENSP00000223321,9606.ENSP00000231487,9606.ENSP00000261479,9606.ENSP00000261712,9606.ENSP00000262193,9606.ENSP00000263025,9606.ENSP00000264832,9606.ENSP00000306099,9606.ENSP00000310129,9606.ENSP00000310572,9606.ENSP00000336829,9606.ENSP00000338345,9606.ENSP00000355361,9606.ENSP00000359910,9606.ENSP00000362108,9606.ENSP00000362334,…	PSMA4,PSMA3,PSME2,PSMA2,SKP1,PSMA6,PSMD11,PSMB1,MAPK3,ICAM1,FGB,PSMD2,PSMC5,FGG,SNCA,CD47,PSMA7,LCN2,PSMB2,PSMB9,ANXA1,UBA52,PSMA1,PSMD6,PSMC3,PSMB3
GO:0071347	Cellular response to interleukin-1	24	0.47	0.00016	9606.ENSP00000044462,9606.ENSP00000216455,9606.ENSP00000216802,9606.ENSP00000223321,9606.ENSP00000231487,9606.ENSP00000261479,9606.ENSP00000261712,9606.ENSP00000262193,9606.ENSP00000263025,9606.ENSP00000264832,9606.ENSP00000306099,9606.ENSP00000310129,9606.ENSP00000310572,9606.ENSP00000336829,9606.ENSP00000355361,9606.ENSP00000359910,9606.ENSP00000362108,9606.ENSP00000362334,9606.ENSP00000363993,…	PSMA4,PSMA3,PSME2,PSMA2,SKP1,PSMA6,PSMD11,PSMB1,MAPK3,ICAM1,FGB,PSMD2,PSMC5,FGG,CD47,PSMA7,LCN2,PSMB2,PSMB9,UBA52,PSMA1,PSMD6,PSMC3,PSMB3
GO:1990778	Protein localization to cell periphery	29	0.42	0.00016	9606.ENSP00000222120,9606.ENSP00000262225,9606.ENSP00000262418,9606.ENSP00000263277,9606.ENSP00000263645,9606.ENSP00000264710,9606.ENSP00000265709,9606.ENSP00000267512,9606.ENSP00000282878,9606.ENSP00000286371,9606.ENSP00000299138,9606.ENSP00000300935,9606.ENSP00000312734,9606.ENSP00000339191,9606.ENSP00000341940,9606.ENSP00000346032,9606.ENSP00000349259,9606.ENSP00000356042,9606.ENSP00000356790,…	RAB3D,TMED2,SLC4A1,EHD2,CD81,RAB10,ANK1,RAB15,RAB3C,ATP1B3,VPS35,RAB8A,RAB8B,CAV1,CAV3,ANXA2,SPTBN1,EZR,ATP1B1,F11R,S100A10,RAP1A,FLNA,KRT18,MYADM,RDX,ACTN2,RAB31,EHD1
[truncated: 665 more rows]
